# Supplementary material for: VTR: A Web Tool for Identifying Analogous Contacts on Protein Structures and Their Complexes
Source: Front Bioinform. 2021 Nov 8;1:730350. doi: 10.3389/fbinf.2021.730350 (PMC9581016; doi:10.3389/fbinf.2021.730350)
Supplement: Supplementary file 2 [file DataSheet2.ZIP]

Archive with 13 entries (9 files):
- contacts/
- contacts/case_study_1/
- contacts/case_study_1/1a6m_Contacts.txt
- contacts/case_study_1/1dlw_Contacts.txt
- contacts/case_study_1/contact_match_1a6m_1dlw.txt
- contacts/case_study_2/
- contacts/case_study_2/2ajf_AE_Contacts.txt
- contacts/case_study_2/6m0j11_rotate____Contacts.txt
- contacts/case_study_2/contact_match_6m0jx2ajf-dAEAE2.txt
- contacts/case_study_3/
- contacts/case_study_3/bgl1a_rotate____Contacts.txt
- contacts/case_study_3/bgl1b____Contacts.txt
- contacts/case_study_3/contact_match_bgl1axbgl1b-2.txt
