# Supplementary material for: VTR: A Web Tool for Identifying Analogous Contacts on Protein Structures and Their Complexes
Source: Front Bioinform. 2021 Nov 8;1:730350. doi: 10.3389/fbinf.2021.730350 (PMC9581016; doi:10.3389/fbinf.2021.730350)
Supplement: Supplementary file 2 [file DataSheet2.ZIP › contacts/case_study_1/1a6m_Contacts.txt]

OXYGEN TRANSPORT                        26-FEB-98   1A6M             
OXY-MYOGLOBIN, ATOMIC RESOLUTION:

0 - A LEU 2 CB   VS A GLU 6 CB  
Distance: 4.094597 - Hydrophobic, 
1 - A LEU 2 CG   VS A GLU 6 CB  
Distance: 4.228138 - Hydrophobic, 
2 - A LEU 2 CD2  VS A GLU 6 CB  
Distance: 4.095264 - Hydrophobic, 
3 - A LEU 2 O    VS A TRP 7 NE1 
Distance: 3.670392 - Hydrogen Bonds, 
4 - A LEU 2 CB   VS A TRP 7 CG  
Distance: 4.190339 - Hydrophobic, 
5 - A LEU 2 CB   VS A TRP 7 CD2 
Distance: 4.073559 - Hydrophobic, 
6 - A LEU 2 CB   VS A TRP 7 CZ2 
Distance: 3.982982 - Hydrophobic, 
7 - A LEU 2 CG   VS A TRP 7 CZ2 
Distance: 4.201557 - Hydrophobic, 
8 - A LEU 2 CD1  VS A TRP 7 CZ2 
Distance: 4.060770 - Hydrophobic, 
9 - A LEU 2 CD1  VS A TRP 7 CH2 
Distance: 4.373894 - Hydrophobic, 
10 - A LEU 2 CD2  VS A TRP 7 CG  
Distance: 4.430351 - Hydrophobic, 
11 - A LEU 2 CD2  VS A TRP 7 CD2 
Distance: 3.830480 - Hydrophobic, 
12 - A LEU 2 CD2  VS A TRP 7 CE3 
Distance: 3.877077 - Hydrophobic, 
13 - A LEU 2 CD2  VS A TRP 7 CZ2 
Distance: 3.999281 - Hydrophobic, 
14 - A LEU 2 CD2  VS A TRP 7 CZ3 
Distance: 3.955831 - Hydrophobic, 
15 - A LEU 2 CD2  VS A TRP 7 CH2 
Distance: 4.030141 - Hydrophobic, 
16 - A LEU 2 CD2  VS A VAL 10 CG2 
Distance: 4.160150 - Hydrophobic, 
17 - A LEU 2 CG   VS A LYS 133 CB A
Distance: 4.046893 - Hydrophobic, 
18 - A LEU 2 CD1  VS A LYS 133 CB A
Distance: 3.922656 - Hydrophobic, 
19 - A LEU 2 CD2  VS A LYS 133 CB A
Distance: 4.405744 - Hydrophobic, 
20 - A LEU 2 CD2  VS A ALA 134 CB  
Distance: 3.929389 - Hydrophobic, 
21 - A LEU 2 CD1  VS A LEU 137 CD2 
Distance: 4.311816 - Hydrophobic, 
22 - A SER 3 OG   VS A GLY 5 N   
Distance: 3.357603 - Hydrogen Bonds, 
23 - A SER 3 N    VS A GLU 6 OE1 
Distance: 2.886723 - Hydrogen Bonds, 
24 - A SER 3 OG   VS A GLU 6 N   
Distance: 2.991151 - Hydrogen Bonds, 
25 - A SER 3 OG   VS A GLU 6 OE1 
Distance: 3.393700 - Hydrogen Bonds, 
26 - A GLU 4 OE1A VS A LYS 79 NZ  
Distance: 2.709436 - Attractive, Hydrogen Bonds, 
27 - A GLU 4 OE2A VS A LYS 79 NZ  
Distance: 3.533845 - Attractive, Hydrogen Bonds, 
28 - A GLU 6 CB   VS A ALA 130 CB  
Distance: 3.951491 - Hydrophobic, 
29 - A GLU 6 CG   VS A ALA 130 CB  
Distance: 4.221832 - Hydrophobic, 
30 - A GLU 6 OE1  VS A LYS 133 NZ A
Distance: 3.897851 - Attractive, Hydrogen Bonds, 
31 - A GLU 6 OE2  VS A LYS 133 NZ A
Distance: 2.973245 - Attractive, Hydrogen Bonds, 
32 - A TRP 7 CE3  VS A VAL 10 CB  
Distance: 4.324306 - Hydrophobic, 
33 - A TRP 7 CE3  VS A VAL 10 CG1 
Distance: 4.284376 - Hydrophobic, 
34 - A TRP 7 CZ3  VS A VAL 10 CG1 
Distance: 4.414060 - Hydrophobic, 
35 - A TRP 7 CZ3  VS A LEU 76 CD2 
Distance: 4.451487 - Hydrophobic, 
36 - A TRP 7 CB   VS A LYS 79 CG  
Distance: 4.175995 - Hydrophobic, 
37 - A TRP 7 CB   VS A LYS 79 CD  
Distance: 4.372641 - Hydrophobic, 
38 - A TRP 7 CG   VS A LYS 79 CB  
Distance: 3.920343 - Hydrophobic, 
39 - A TRP 7 CG   VS A LYS 79 CG  
Distance: 3.866958 - Hydrophobic, 
40 - A TRP 7 CG   VS A LYS 79 CD  
Distance: 4.419340 - Hydrophobic, 
41 - A TRP 7 CD2  VS A LYS 79 CB  
Distance: 3.718753 - Hydrophobic, 
42 - A TRP 7 CD2  VS A LYS 79 CG  
Distance: 3.837139 - Hydrophobic, 
43 - A TRP 7 NE1  VS A LYS 79 O   
Distance: 3.530771 - Hydrogen Bonds, 
44 - A TRP 7 CE3  VS A LYS 79 CB  
Distance: 4.279091 - Hydrophobic, 
45 - A TRP 7 CE3  VS A LYS 79 CG  
Distance: 4.139201 - Hydrophobic, 
46 - A TRP 7 CZ2  VS A LYS 79 CB  
Distance: 4.192355 - Hydrophobic, 
47 - A TRP 7 CZ3  VS A ALA 134 CB  
Distance: 3.989495 - Hydrophobic, 
48 - A TRP 7 CH2  VS A ALA 134 CB  
Distance: 4.317269 - Hydrophobic, 
49 - A TRP 7 CZ2  VS A LEU 137 CD2 
Distance: 4.089551 - Hydrophobic, 
50 - A TRP 7 CH2  VS A LEU 137 CD2 
Distance: 4.232628 - Hydrophobic, 
51 - A LEU 9 CD1  VS A ASP 126 CB A
Distance: 4.034338 - Hydrophobic, 
52 - A LEU 9 CB   VS A ALA 127 CB  
Distance: 4.235672 - Hydrophobic, 
53 - A LEU 9 CD2  VS A ALA 127 CB  
Distance: 4.453667 - Hydrophobic, 
54 - A LEU 9 CB   VS A ALA 130 CB  
Distance: 3.989611 - Hydrophobic, 
55 - A LEU 9 CD1  VS A ALA 130 CB  
Distance: 4.218746 - Hydrophobic, 
56 - A VAL 10 CG1  VS A LEU 76 CD1 
Distance: 4.333424 - Hydrophobic, 
57 - A VAL 10 CG1  VS A LEU 76 CD2 
Distance: 4.211369 - Hydrophobic, 
58 - A VAL 10 CG2  VS A ALA 130 CB  
Distance: 3.875316 - Hydrophobic, 
59 - A VAL 10 CB   VS A MET 131 CE  
Distance: 4.446786 - Hydrophobic, 
60 - A VAL 10 CG1  VS A MET 131 CE  
Distance: 3.811851 - Hydrophobic, 
61 - A VAL 10 CG1  VS A ALA 134 CB  
Distance: 4.259383 - Hydrophobic, 
62 - A VAL 10 CG2  VS A ALA 134 CB  
Distance: 4.023311 - Hydrophobic, 
63 - A LEU 11 CD2  VS A LEU 76 CB  
Distance: 4.006343 - Hydrophobic, 
64 - A LEU 11 CD2  VS A LYS 77 CG  
Distance: 4.020601 - Hydrophobic, 
65 - A LEU 11 CD1  VS A LYS 79 CG  
Distance: 4.021227 - Hydrophobic, 
66 - A LEU 11 CD1  VS A LYS 79 CD  
Distance: 4.127702 - Hydrophobic, 
67 - A HIS 12 ND1  VS A LYS 16 NZ  
Distance: 5.779020 - Repulsive, 
68 - A HIS 12 NE2  VS A LYS 16 NZ  
Distance: 4.595000 - Repulsive, 
69 - A HIS 12 ND1  VS A ASP 122 OD1 
Distance: 4.969195 - Attractive, 
70 - A HIS 12 NE2  VS A ASP 122 OD1 
Distance: 2.878444 - Attractive, Hydrogen Bonds, 
71 - A HIS 12 NE2  VS A ASP 122 OD2 
Distance: 4.292535 - Attractive, 
72 - A VAL 13 CG1  VS A LEU 115 CD2A
Distance: 4.091076 - Hydrophobic, 
73 - A VAL 13 CG2  VS A LEU 115 CG A
Distance: 4.405165 - Hydrophobic, 
74 - A VAL 13 CG2  VS A LEU 115 CD2A
Distance: 4.311692 - Hydrophobic, 
75 - A VAL 13 CG2  VS A HIS 119 CB  
Distance: 3.842264 - Hydrophobic, 
76 - A VAL 13 CB   VS A PHE 123 CD1 
Distance: 4.233946 - Hydrophobic, 
77 - A VAL 13 CG1  VS A PHE 123 CD1 
Distance: 3.966060 - Hydrophobic, 
78 - A VAL 13 CG1  VS A PHE 123 CE1 
Distance: 4.070250 - Hydrophobic, 
79 - A VAL 13 CG2  VS A PHE 123 CB  
Distance: 4.441729 - Hydrophobic, 
80 - A VAL 13 CG2  VS A PHE 123 CD1 
Distance: 3.971567 - Hydrophobic, 
81 - A VAL 13 CG1  VS A MET 131 CE  
Distance: 3.731465 - Hydrophobic, 
82 - A TRP 14 CD2  VS A VAL 17 CB  
Distance: 4.202702 - Hydrophobic, 
83 - A TRP 14 CD2  VS A VAL 17 CG1 
Distance: 4.435674 - Hydrophobic, 
84 - A TRP 14 CD2  VS A VAL 17 CG2 
Distance: 4.390426 - Hydrophobic, 
85 - A TRP 14 CE3  VS A VAL 17 CB  
Distance: 4.311122 - Hydrophobic, 
86 - A TRP 14 CE3  VS A VAL 17 CG2 
Distance: 4.035885 - Hydrophobic, 
87 - A TRP 14 CZ2  VS A VAL 17 CG1 
Distance: 4.108136 - Hydrophobic, 
88 - A TRP 14 CZ3  VS A VAL 17 CG1 
Distance: 4.380157 - Hydrophobic, 
89 - A TRP 14 CZ3  VS A VAL 17 CG2 
Distance: 4.284650 - Hydrophobic, 
90 - A TRP 14 CH2  VS A VAL 17 CG1 
Distance: 4.147604 - Hydrophobic, 
91 - A TRP 14 NE1  VS A GLU 18 OE2 
Distance: 3.204228 - Hydrogen Bonds, 
92 - A TRP 14 CZ2  VS A LEU 69 CB  
Distance: 4.279080 - Hydrophobic, 
93 - A TRP 14 CH2  VS A LEU 69 CD2 
Distance: 4.069296 - Hydrophobic, 
94 - A TRP 14 CZ3  VS A LEU 72 CD2 
Distance: 4.204577 - Hydrophobic, 
95 - A TRP 14 CH2  VS A LEU 72 CG  
Distance: 4.235996 - Hydrophobic, 
96 - A TRP 14 CH2  VS A LEU 72 CD2 
Distance: 3.866908 - Hydrophobic, 
97 - A TRP 14 CG   VS A LEU 76 CD1 
Distance: 4.251565 - Hydrophobic, 
98 - A TRP 14 CD2  VS A LEU 76 CD1 
Distance: 3.831574 - Hydrophobic, 
99 - A TRP 14 CE3  VS A LEU 76 CD1 
Distance: 3.691038 - Hydrophobic, 
100 - A TRP 14 CZ3  VS A LEU 76 CD1 
Distance: 4.081583 - Hydrophobic, 
101 - A TRP 14 CE3  VS A LEU 115 CD2A
Distance: 4.423910 - Hydrophobic, 
102 - A TRP 14 CZ3  VS A LEU 115 CD2A
Distance: 4.492641 - Hydrophobic, 
103 - A TRP 14 CE3  VS A MET 131 CE  
Distance: 4.227315 - Hydrophobic, 
104 - A LYS 16 NZ   VS A ASP 122 OD1 
Distance: 4.933120 - Attractive, 
105 - A LYS 16 NZ   VS A ASP 122 OD2 
Distance: 4.048993 - Attractive, 
106 - A VAL 17 O    VS A HIS 24 ND1 
Distance: 3.565322 - Hydrogen Bonds, 
107 - A VAL 17 CG1  VS A HIS 24 CB  
Distance: 4.145896 - Hydrophobic, 
108 - A VAL 17 CG1  VS A LEU 69 CD1 
Distance: 4.380019 - Hydrophobic, 
109 - A VAL 17 CG2  VS A LEU 115 CG A
Distance: 3.841134 - Hydrophobic, 
110 - A VAL 17 CG2  VS A LEU 115 CD1A
Distance: 3.799655 - Hydrophobic, 
111 - A VAL 17 CG2  VS A LEU 115 CD2A
Distance: 4.178608 - Hydrophobic, 
112 - A GLU 18 CB   VS A VAL 21 CG2 
Distance: 4.394412 - Hydrophobic, 
113 - A GLU 18 CG   VS A VAL 21 CG2 
Distance: 4.142186 - Hydrophobic, 
114 - A GLU 18 OE1  VS A LYS 77 NZ  
Distance: 2.918427 - Attractive, Hydrogen Bonds, 
115 - A GLU 18 OE2  VS A LYS 77 NZ  
Distance: 2.765052 - Attractive, Hydrogen Bonds, 
116 - A ASP 20 OD1  VS A GLY 23 N   
Distance: 2.968900 - Hydrogen Bonds, 
117 - A ASP 20 O    VS A HIS 24 ND1 
Distance: 2.653211 - Hydrogen Bonds, 
118 - A ASP 20 OD1  VS A HIS 24 ND1 
Distance: 5.065327 - Attractive, 
119 - A ASP 20 OD2  VS A HIS 24 ND1 
Distance: 4.486975 - Attractive, 
120 - A ASP 20 OD2  VS A HIS 24 NE2 
Distance: 5.986862 - Attractive, 
121 - A ASP 20 OD1  VS A ARG 118 CZ A
Distance: 5.597028 - Attractive, 
122 - A ASP 20 OD1  VS A ARG 118 NH1A
Distance: 4.890395 - Attractive, 
123 - A ASP 20 OD1  VS A ARG 118 NH2A
Distance: 5.445242 - Attractive, 
124 - A ASP 20 OD2  VS A ARG 118 NE A
Distance: 5.040839 - Attractive, 
125 - A ASP 20 OD2  VS A ARG 118 CZ A
Distance: 3.808971 - Attractive, 
126 - A ASP 20 OD2  VS A ARG 118 NH1A
Distance: 2.928736 - Attractive, Hydrogen Bonds, 
127 - A ASP 20 OD2  VS A ARG 118 NH2A
Distance: 3.831689 - Attractive, Hydrogen Bonds, 
128 - A VAL 21 CG1  VS A VAL 66 CB  
Distance: 4.485729 - Hydrophobic, 
129 - A VAL 21 CG1  VS A VAL 66 CG1 
Distance: 4.314403 - Hydrophobic, 
130 - A VAL 21 CG1  VS A VAL 66 CG2 
Distance: 4.355066 - Hydrophobic, 
131 - A VAL 21 CG1  VS A LEU 69 CB  
Distance: 3.866642 - Hydrophobic, 
132 - A VAL 21 CG1  VS A LEU 69 CD1 
Distance: 4.342907 - Hydrophobic, 
133 - A ALA 22 CB   VS A LYS 62 CG  
Distance: 3.864966 - Hydrophobic, 
134 - A ALA 22 CB   VS A LYS 62 CD  
Distance: 4.297543 - Hydrophobic, 
135 - A ALA 22 CB   VS A VAL 66 CG2 
Distance: 3.643473 - Hydrophobic, 
136 - A GLY 23 O    VS A ARG 118 NH2A
Distance: 3.227912 - Hydrogen Bonds, 
137 - A HIS 24 CB   VS A ILE 28 CD1 
Distance: 4.397623 - Hydrophobic, 
138 - A HIS 24 CB   VS A LEU 69 CD1 
Distance: 3.623988 - Hydrophobic, 
139 - A HIS 24 ND1  VS A ARG 118 NE A
Distance: 4.315847 - Repulsive, 
140 - A HIS 24 ND1  VS A ARG 118 CZ A
Distance: 4.187514 - Repulsive, 
141 - A HIS 24 ND1  VS A ARG 118 NH1A
Distance: 3.756214 - Repulsive, Hydrogen Bonds, 
142 - A HIS 24 ND1  VS A ARG 118 NH2A
Distance: 5.023064 - Repulsive, 
143 - A HIS 24 NE2  VS A ARG 118 NE A
Distance: 4.226816 - Repulsive, 
144 - A HIS 24 NE2  VS A ARG 118 CZ A
Distance: 4.637178 - Repulsive, 
145 - A HIS 24 NE2  VS A ARG 118 NH1A
Distance: 4.309078 - Repulsive, 
146 - A HIS 24 NE2  VS A ARG 118 NH2A
Distance: 5.798192 - Repulsive, 
147 - A HIS 24 CG   VS A HIS 119 CG  
Distance: 4.904591 - Aromatic Stacking, 
148 - A HIS 24 ND1  VS A HIS 119 NE2 
Distance: 4.665971 - Repulsive, 
149 - A HIS 24 NE2  VS A HIS 119 ND1 
Distance: 4.669586 - Repulsive, 
150 - A HIS 24 NE2  VS A HIS 119 NE2 
Distance: 2.637640 - Repulsive, Hydrogen Bonds, 
151 - A GLN 26 NE2A VS A LYS 56 O   
Distance: 3.726087 - Hydrogen Bonds, 
152 - A GLN 26 CG A VS A LYS 62 CB  
Distance: 4.094771 - Hydrophobic, 
153 - A GLN 26 CG A VS A LYS 62 CG  
Distance: 3.959782 - Hydrophobic, 
154 - A ASP 27 OD1  VS A LYS 56 NZ A
Distance: 5.366036 - Attractive, 
155 - A ASP 27 CB   VS A VAL 114 CB  
Distance: 4.461445 - Hydrophobic, 
156 - A ASP 27 CB   VS A VAL 114 CG1 
Distance: 3.866161 - Hydrophobic, 
157 - A ASP 27 CB   VS A VAL 114 CG2 
Distance: 3.778116 - Hydrophobic, 
158 - A ASP 27 OD1  VS A ARG 118 NE A
Distance: 4.805202 - Attractive, 
159 - A ASP 27 OD1  VS A ARG 118 CZ A
Distance: 4.835589 - Attractive, 
160 - A ASP 27 OD1  VS A ARG 118 NH2A
Distance: 3.909557 - Attractive, 
161 - A ASP 27 OD2  VS A ARG 118 NE A
Distance: 2.836044 - Attractive, Hydrogen Bonds, 
162 - A ASP 27 OD2  VS A ARG 118 CZ A
Distance: 3.275923 - Attractive, 
163 - A ASP 27 OD2  VS A ARG 118 NH1A
Distance: 4.574465 - Attractive, 
164 - A ASP 27 OD2  VS A ARG 118 NH2A
Distance: 2.875753 - Attractive, Hydrogen Bonds, 
165 - A ILE 28 CD1  VS A LEU 69 CD1 
Distance: 4.130847 - Hydrophobic, 
166 - A ILE 28 CD1  VS A LEU 69 CD2 
Distance: 3.990090 - Hydrophobic, 
167 - A ILE 28 CG2  VS A ILE 107 CG1 
Distance: 4.035695 - Hydrophobic, 
168 - A ILE 28 CG2  VS A ALA 110 CB  
Distance: 4.098866 - Hydrophobic, 
169 - A ILE 28 CG1  VS A ILE 111 CG1 
Distance: 4.403100 - Hydrophobic, 
170 - A ILE 28 CG2  VS A ILE 111 CG1 
Distance: 3.896538 - Hydrophobic, 
171 - A ILE 28 CD1  VS A ILE 111 CB  
Distance: 4.411351 - Hydrophobic, 
172 - A ILE 28 CD1  VS A ILE 111 CG1 
Distance: 3.949539 - Hydrophobic, 
173 - A ILE 28 CG1  VS A VAL 114 CB  
Distance: 3.717150 - Hydrophobic, 
174 - A ILE 28 CG1  VS A VAL 114 CG1 
Distance: 3.948390 - Hydrophobic, 
175 - A ILE 28 CG1  VS A VAL 114 CG2 
Distance: 3.722739 - Hydrophobic, 
176 - A ILE 28 CD1  VS A VAL 114 CB  
Distance: 4.405792 - Hydrophobic, 
177 - A ILE 28 CD1  VS A VAL 114 CG1 
Distance: 4.370321 - Hydrophobic, 
178 - A LEU 29 CD2  VS A LEU 32 CD2 
Distance: 4.421318 - Hydrophobic, 
179 - A LEU 29 CB   VS A PHE 33 CE2 
Distance: 4.145057 - Hydrophobic, 
180 - A LEU 29 CB   VS A PHE 33 CZ  
Distance: 4.342584 - Hydrophobic, 
181 - A LEU 29 CD2  VS A PHE 33 CZ  
Distance: 4.419998 - Hydrophobic, 
182 - A LEU 29 CB   VS A LEU 61 CD1A
Distance: 4.208168 - Hydrophobic, 
183 - A LEU 29 CG   VS A LEU 61 CD1A
Distance: 4.461344 - Hydrophobic, 
184 - A LEU 29 CD1  VS A LEU 61 CG A
Distance: 4.187582 - Hydrophobic, 
185 - A LEU 29 CD1  VS A LEU 61 CD1A
Distance: 3.509585 - Hydrophobic, 
186 - A LEU 29 CD2  VS A ILE 107 CD1 
Distance: 4.427198 - Hydrophobic, 
187 - A ILE 30 CG2  VS A LYS 34 CG  
Distance: 4.192534 - Hydrophobic, 
188 - A ILE 30 CG2  VS A LYS 34 CD  
Distance: 3.740608 - Hydrophobic, 
189 - A ILE 30 CG2  VS A GLU 52 CG  
Distance: 3.931351 - Hydrophobic, 
190 - A ILE 30 CG1  VS A MET 55 CB  
Distance: 3.733261 - Hydrophobic, 
191 - A ILE 30 CD1  VS A MET 55 CB  
Distance: 3.936957 - Hydrophobic, 
192 - A ILE 30 CD1  VS A LYS 56 CB A
Distance: 4.195459 - Hydrophobic, 
193 - A ILE 30 CD1  VS A LYS 56 CG A
Distance: 3.471985 - Hydrophobic, 
194 - A ILE 30 CG1  VS A LEU 61 CD2A
Distance: 4.317599 - Hydrophobic, 
195 - A ARG 31 O    VS A SER 35 OG  
Distance: 3.151133 - Hydrogen Bonds, 
196 - A ARG 31 NE A VS A SER 35 OG  
Distance: 3.355813 - Hydrogen Bonds, 
197 - A ARG 31 NE A VS A GLU 109 OE1A
Distance: 3.614729 - Attractive, Hydrogen Bonds, 
198 - A ARG 31 NE A VS A GLU 109 OE2A
Distance: 4.341785 - Attractive, 
199 - A ARG 31 CZ A VS A GLU 109 OE1A
Distance: 4.504229 - Attractive, 
200 - A ARG 31 CZ A VS A GLU 109 OE2A
Distance: 4.629346 - Attractive, 
201 - A ARG 31 NH1A VS A GLU 109 OE1A
Distance: 5.743944 - Attractive, 
202 - A ARG 31 NH1A VS A GLU 109 OE2A
Distance: 5.876194 - Attractive, 
203 - A ARG 31 NH2A VS A GLU 109 OE1A
Distance: 4.468733 - Attractive, 
204 - A ARG 31 NH2A VS A GLU 109 OE2A
Distance: 4.025205 - Attractive, 
205 - A ARG 31 CB A VS A ALA 110 CB  
Distance: 4.107667 - Hydrophobic, 
206 - A ARG 31 CG A VS A ALA 110 CB  
Distance: 3.690843 - Hydrophobic, 
207 - A ARG 31 NE A VS A HIS 113 ND1 
Distance: 4.490063 - Repulsive, 
208 - A ARG 31 NE A VS A HIS 113 NE2 
Distance: 4.678868 - Repulsive, 
209 - A ARG 31 CZ A VS A HIS 113 ND1 
Distance: 4.259876 - Repulsive, 
210 - A ARG 31 CZ A VS A HIS 113 NE2 
Distance: 3.899007 - Repulsive, 
211 - A ARG 31 NH1A VS A HIS 113 ND1 
Distance: 4.175337 - Repulsive, 
212 - A ARG 31 NH1A VS A HIS 113 NE2 
Distance: 3.855411 - Repulsive, Hydrogen Bonds, 
213 - A ARG 31 NH2A VS A HIS 113 ND1 
Distance: 4.673617 - Repulsive, 
214 - A ARG 31 NH2A VS A HIS 113 NE2 
Distance: 3.750846 - Repulsive, Hydrogen Bonds, 
215 - A LEU 32 O    VS A THR 39 OG1 
Distance: 3.455082 - Hydrogen Bonds, 
216 - A LEU 32 CG   VS A THR 39 CG2 
Distance: 4.152571 - Hydrophobic, 
217 - A LEU 32 CD1  VS A THR 39 CG2 
Distance: 3.916302 - Hydrophobic, 
218 - A LEU 32 CD1  VS A PHE 106 CB  
Distance: 3.615408 - Hydrophobic, 
219 - A LEU 32 CD1  VS A ILE 107 CB  
Distance: 4.148861 - Hydrophobic, 
220 - A LEU 32 CD2  VS A ILE 107 CB  
Distance: 4.216868 - Hydrophobic, 
221 - A LEU 32 CD2  VS A ILE 107 CG1 
Distance: 4.039916 - Hydrophobic, 
222 - A LEU 32 CD2  VS A ILE 107 CD1 
Distance: 4.103645 - Hydrophobic, 
223 - A LEU 32 CB   VS A ALA 110 CB  
Distance: 4.424294 - Hydrophobic, 
224 - A PHE 33 CB   VS A LEU 40 CB  
Distance: 4.149008 - Hydrophobic, 
225 - A PHE 33 CG   VS A LEU 40 CB  
Distance: 3.982351 - Hydrophobic, 
226 - A PHE 33 CG   VS A LEU 40 CG  
Distance: 4.399881 - Hydrophobic, 
227 - A PHE 33 CG   VS A LEU 40 CD1 
Distance: 3.866935 - Hydrophobic, 
228 - A PHE 33 CD1  VS A LEU 40 CB  
Distance: 3.834005 - Hydrophobic, 
229 - A PHE 33 CD1  VS A LEU 40 CD1 
Distance: 4.067029 - Hydrophobic, 
230 - A PHE 33 CD2  VS A LEU 40 CD1 
Distance: 3.765402 - Hydrophobic, 
231 - A PHE 33 CE1  VS A LEU 40 CB  
Distance: 4.371841 - Hydrophobic, 
232 - A PHE 33 CE1  VS A LEU 40 CD1 
Distance: 4.144570 - Hydrophobic, 
233 - A PHE 33 CE2  VS A LEU 40 CD1 
Distance: 3.810280 - Hydrophobic, 
234 - A PHE 33 CZ   VS A LEU 40 CD1 
Distance: 4.037537 - Hydrophobic, 
235 - A PHE 33 CG   VS A PHE 43 CG  
Distance: 5.475963 - Aromatic Stacking, 
236 - A PHE 33 CE1  VS A PHE 43 CD1 
Distance: 3.807893 - Hydrophobic, 
237 - A PHE 33 CE1  VS A PHE 43 CE1 
Distance: 3.629481 - Hydrophobic, 
238 - A PHE 33 CZ   VS A PHE 43 CD1 
Distance: 3.938123 - Hydrophobic, 
239 - A PHE 33 CZ   VS A PHE 43 CE1 
Distance: 3.892272 - Hydrophobic, 
240 - A PHE 33 CE2  VS A PHE 46 CB  
Distance: 4.497369 - Hydrophobic, 
241 - A PHE 33 CZ   VS A PHE 46 CD2 
Distance: 4.323992 - Hydrophobic, 
242 - A PHE 33 CB   VS A MET 55 CE  
Distance: 4.001474 - Hydrophobic, 
243 - A PHE 33 CE2  VS A LEU 61 CD1A
Distance: 3.703974 - Hydrophobic, 
244 - A PHE 33 CE2  VS A LEU 61 CD2A
Distance: 4.118734 - Hydrophobic, 
245 - A PHE 33 CZ   VS A LEU 61 CD1A
Distance: 4.189589 - Hydrophobic, 
246 - A LYS 34 CD   VS A GLU 52 CB  
Distance: 4.287766 - Hydrophobic, 
247 - A LYS 34 CD   VS A GLU 52 CG  
Distance: 4.268508 - Hydrophobic, 
248 - A LYS 34 NZ   VS A GLU 52 OE1 
Distance: 2.457859 - Attractive, Hydrogen Bonds, 
249 - A LYS 34 NZ   VS A GLU 52 OE2 
Distance: 4.309705 - Attractive, 
250 - A HIS 36 ND1  VS A GLU 38 OE1 
Distance: 4.672868 - Attractive, 
251 - A HIS 36 ND1  VS A GLU 38 OE2 
Distance: 4.362055 - Attractive, 
252 - A HIS 36 O    VS A THR 39 OG1 
Distance: 2.726283 - Hydrogen Bonds, 
253 - A HIS 36 CB   VS A THR 39 CG2 
Distance: 3.926658 - Hydrophobic, 
254 - A HIS 36 CB   VS A PHE 106 CG  
Distance: 4.280750 - Hydrophobic, 
255 - A HIS 36 CB   VS A PHE 106 CD2 
Distance: 3.835354 - Hydrophobic, 
256 - A HIS 36 CB   VS A PHE 106 CE2 
Distance: 4.199587 - Hydrophobic, 
257 - A HIS 36 CG   VS A PHE 106 CG  
Distance: 3.697827 - Aromatic Stacking, 
258 - A HIS 36 NE2  VS A GLU 109 OE1A
Distance: 5.049284 - Attractive, 
259 - A GLU 38 CG   VS A TYR 103 CE1 
Distance: 3.825265 - Hydrophobic, 
260 - A GLU 38 CG   VS A TYR 103 CE2 
Distance: 4.218982 - Hydrophobic, 
261 - A THR 39 CG2  VS A TYR 103 CB  
Distance: 4.320020 - Hydrophobic, 
262 - A THR 39 CG2  VS A TYR 103 CG  
Distance: 3.979499 - Hydrophobic, 
263 - A THR 39 CG2  VS A TYR 103 CD2 
Distance: 3.807208 - Hydrophobic, 
264 - A THR 39 CG2  VS A TYR 103 CE2 
Distance: 4.211779 - Hydrophobic, 
265 - A THR 39 CG2  VS A PHE 106 CD2 
Distance: 4.074233 - Hydrophobic, 
266 - A LEU 40 CD1  VS A PHE 46 CB  
Distance: 3.767862 - Hydrophobic, 
267 - A LEU 40 CD2  VS A MET 55 CE  
Distance: 4.100369 - Hydrophobic, 
268 - A GLU 41 OE1A VS A LYS 47 NZ A
Distance: 4.755089 - Attractive, 
269 - A GLU 41 OE2A VS A LYS 47 NZ A
Distance: 4.911118 - Attractive, 
270 - A LYS 42 NZ   VS A LYS 98 O   
Distance: 2.762286 - Hydrogen Bonds, 
271 - A LYS 42 CB   VS A ILE 99 CD1 
Distance: 3.829570 - Hydrophobic, 
272 - A LYS 42 CG   VS A ILE 99 CD1 
Distance: 3.802226 - Hydrophobic, 
273 - A LYS 42 CD   VS A ILE 99 CD1 
Distance: 3.954311 - Hydrophobic, 
274 - A LYS 42 CG   VS A TYR 103 CD2 
Distance: 4.327961 - Hydrophobic, 
275 - A LYS 42 CG   VS A TYR 103 CE2 
Distance: 3.761962 - Hydrophobic, 
276 - A LYS 42 CD   VS A TYR 103 CE2 
Distance: 4.428536 - Hydrophobic, 
277 - A PHE 43 CB   VS A PHE 46 CB  
Distance: 3.911024 - Hydrophobic, 
278 - A PHE 43 CB   VS A PHE 46 CG  
Distance: 4.167315 - Hydrophobic, 
279 - A PHE 43 CB   VS A PHE 46 CD2 
Distance: 3.648322 - Hydrophobic, 
280 - A PHE 43 CG   VS A PHE 46 CG  
Distance: 5.491789 - Aromatic Stacking, 
281 - A PHE 43 CG   VS A PHE 46 CD2 
Distance: 3.685829 - Hydrophobic, 
282 - A PHE 43 CG   VS A PHE 46 CE2 
Distance: 4.380704 - Hydrophobic, 
283 - A PHE 43 CD2  VS A PHE 46 CD2 
Distance: 3.592424 - Hydrophobic, 
284 - A PHE 43 CD2  VS A PHE 46 CE2 
Distance: 3.833162 - Hydrophobic, 
285 - A PHE 43 CE2  VS A PHE 46 CD2 
Distance: 4.337166 - Hydrophobic, 
286 - A PHE 43 CE2  VS A PHE 46 CE2 
Distance: 4.320496 - Hydrophobic, 
287 - A PHE 43 CG   VS A HIS 64 CG A
Distance: 5.628766 - Aromatic Stacking, 
288 - A ASP 44 OD1  VS A LYS 47 NZ A
Distance: 3.802265 - Attractive, Hydrogen Bonds, 
289 - A ASP 44 OD2  VS A LYS 47 NZ A
Distance: 5.660996 - Attractive, 
290 - A ARG 45 O    VS A HIS 48 ND1 
Distance: 3.421818 - Hydrogen Bonds, 
291 - A ARG 45 NE   VS A ASP 60 OD1 
Distance: 3.683072 - Attractive, Hydrogen Bonds, 
292 - A ARG 45 NE   VS A ASP 60 OD2 
Distance: 2.726997 - Attractive, Hydrogen Bonds, 
293 - A ARG 45 CZ   VS A ASP 60 OD1 
Distance: 3.765412 - Attractive, 
294 - A ARG 45 CZ   VS A ASP 60 OD2 
Distance: 3.517679 - Attractive, 
295 - A ARG 45 NH1  VS A ASP 60 OD1 
Distance: 5.009363 - Attractive, 
296 - A ARG 45 NH1  VS A ASP 60 OD2 
Distance: 4.795740 - Attractive, 
297 - A ARG 45 NH2  VS A ASP 60 O   
Distance: 3.473795 - Hydrogen Bonds, 
298 - A ARG 45 NH2  VS A ASP 60 OD1 
Distance: 2.948790 - Attractive, Hydrogen Bonds, 
299 - A ARG 45 NH2  VS A ASP 60 OD2 
Distance: 3.380702 - Attractive, Hydrogen Bonds, 
300 - A ARG 45 NE   VS A HIS 64 ND1A
Distance: 5.284840 - Repulsive, 
301 - A ARG 45 CZ   VS A HIS 64 ND1A
Distance: 4.273544 - Repulsive, 
302 - A ARG 45 CZ   VS A HIS 64 NE2A
Distance: 5.853064 - Repulsive, 
303 - A ARG 45 NH1  VS A HIS 64 ND1A
Distance: 3.539962 - Repulsive, Hydrogen Bonds, 
304 - A ARG 45 NH1  VS A HIS 64 NE2A
Distance: 5.135779 - Repulsive, 
305 - A ARG 45 NH2  VS A HIS 64 ND1A
Distance: 4.486355 - Repulsive, 
306 - A PHE 46 CB   VS A LEU 49 CD1 
Distance: 3.935278 - Hydrophobic, 
307 - A PHE 46 CG   VS A LEU 49 CD1 
Distance: 4.410977 - Hydrophobic, 
308 - A PHE 46 CD1  VS A LEU 49 CD1 
Distance: 4.146253 - Hydrophobic, 
309 - A PHE 46 CE1  VS A ASP 60 CB  
Distance: 4.104678 - Hydrophobic, 
310 - A PHE 46 CG   VS A LEU 61 CD1A
Distance: 3.904369 - Hydrophobic, 
311 - A PHE 46 CD1  VS A LEU 61 CB A
Distance: 4.110410 - Hydrophobic, 
312 - A PHE 46 CD1  VS A LEU 61 CD1A
Distance: 3.968056 - Hydrophobic, 
313 - A PHE 46 CD2  VS A LEU 61 CD1A
Distance: 3.733754 - Hydrophobic, 
314 - A PHE 46 CE1  VS A LEU 61 CB A
Distance: 3.826912 - Hydrophobic, 
315 - A PHE 46 CE1  VS A LEU 61 CD1A
Distance: 3.902613 - Hydrophobic, 
316 - A PHE 46 CE2  VS A LEU 61 CD1A
Distance: 3.668882 - Hydrophobic, 
317 - A PHE 46 CZ   VS A LEU 61 CB A
Distance: 4.265001 - Hydrophobic, 
318 - A PHE 46 CZ   VS A LEU 61 CD1A
Distance: 3.746659 - Hydrophobic, 
319 - A PHE 46 CG   VS A HIS 64 CG A
Distance: 5.884891 - Aromatic Stacking, 
320 - A PHE 46 CE2  VS A HIS 64 CB A
Distance: 3.978919 - Hydrophobic, 
321 - A PHE 46 CZ   VS A HIS 64 CB A
Distance: 3.718833 - Hydrophobic, 
322 - A LYS 47 O    VS A LYS 50 NZ  
Distance: 2.951930 - Hydrogen Bonds, 
323 - A HIS 48 O    VS A LYS 50 NZ  
Distance: 3.838534 - Hydrogen Bonds, 
324 - A LEU 49 CD2  VS A GLU 54 CB  
Distance: 3.883727 - Hydrophobic, 
325 - A LEU 49 CB   VS A MET 55 CG  
Distance: 3.954272 - Hydrophobic, 
326 - A LEU 49 CD1  VS A MET 55 CG  
Distance: 4.153357 - Hydrophobic, 
327 - A LEU 49 CD1  VS A LEU 61 CD2A
Distance: 4.381154 - Hydrophobic, 
328 - A LYS 50 N    VS A GLU 54 OE1 
Distance: 2.754635 - Hydrogen Bonds, 
329 - A THR 51 OG1  VS A ALA 53 N   
Distance: 3.457575 - Hydrogen Bonds, 
330 - A THR 51 N    VS A GLU 54 OE1 
Distance: 3.453899 - Hydrogen Bonds, 
331 - A THR 51 OG1  VS A GLU 54 N   
Distance: 2.957961 - Hydrogen Bonds, 
332 - A GLU 52 CG   VS A LYS 56 CD A
Distance: 4.187346 - Hydrophobic, 
333 - A GLU 52 OE1  VS A LYS 56 NZ A
Distance: 4.356429 - Attractive, 
334 - A GLU 52 OE2  VS A LYS 56 NZ A
Distance: 2.329794 - Attractive, Hydrogen Bonds, 
335 - A MET 55 CB   VS A LEU 61 CD2A
Distance: 3.979721 - Hydrophobic, 
336 - A SER 58 OG   VS A ASP 60 N   
Distance: 3.482554 - Hydrogen Bonds, 
337 - A SER 58 OG   VS A LEU 61 N   
Distance: 3.048221 - Hydrogen Bonds, 
338 - A GLU 59 OE1  VS A LYS 62 NZ  
Distance: 4.712313 - Attractive, 
339 - A GLU 59 OE2  VS A LYS 62 NZ  
Distance: 5.006955 - Attractive, 
340 - A ASP 60 OD1  VS A LYS 63 NZ A
Distance: 5.685180 - Attractive, 
341 - A LYS 63 O    VS A THR 67 OG1 
Distance: 3.390855 - Hydrogen Bonds, 
342 - A VAL 66 O    VS A THR 70 OG1 
Distance: 2.708479 - Hydrogen Bonds, 
343 - A VAL 68 CG1  VS A ILE 107 CD1 
Distance: 4.382178 - Hydrophobic, 
344 - A LEU 72 CG   VS A LEU 76 CG  
Distance: 4.249657 - Hydrophobic, 
345 - A LEU 72 CG   VS A LEU 76 CD1 
Distance: 4.108463 - Hydrophobic, 
346 - A LEU 72 CD1  VS A LEU 76 CG  
Distance: 4.171364 - Hydrophobic, 
347 - A LEU 72 CD1  VS A LEU 76 CD1 
Distance: 4.476615 - Hydrophobic, 
348 - A LEU 72 CD1  VS A LEU 76 CD2 
Distance: 4.471587 - Hydrophobic, 
349 - A LEU 72 CD2  VS A ILE 111 CD1 
Distance: 3.690390 - Hydrophobic, 
350 - A LEU 72 CD1  VS A LEU 135 CD2 
Distance: 4.178755 - Hydrophobic, 
351 - A LEU 72 CD2  VS A LEU 135 CD2 
Distance: 4.278523 - Hydrophobic, 
352 - A LEU 72 CD1  VS A PHE 138 CD1A
Distance: 4.237017 - Hydrophobic, 
353 - A LEU 72 CD1  VS A PHE 138 CE1A
Distance: 4.238462 - Hydrophobic, 
354 - A ILE 75 CG2  VS A HIS 82 CB  
Distance: 4.025910 - Hydrophobic, 
355 - A ILE 75 CG1  VS A GLU 85 CB  
Distance: 3.895339 - Hydrophobic, 
356 - A ILE 75 CG1  VS A GLU 85 CG  
Distance: 4.448683 - Hydrophobic, 
357 - A ILE 75 CG1  VS A LEU 86 CD2 
Distance: 4.001235 - Hydrophobic, 
358 - A ILE 75 CG2  VS A LEU 86 CD2 
Distance: 4.449542 - Hydrophobic, 
359 - A ILE 75 CD1  VS A LEU 86 CD2 
Distance: 3.484552 - Hydrophobic, 
360 - A ILE 75 CD1  VS A LEU 89 CD2 
Distance: 4.093922 - Hydrophobic, 
361 - A ILE 75 CG2  VS A PHE 138 CD1A
Distance: 4.226333 - Hydrophobic, 
362 - A ILE 75 CD1  VS A PHE 138 CD1A
Distance: 4.074719 - Hydrophobic, 
363 - A ILE 75 CD1  VS A PHE 138 CE1A
Distance: 3.700736 - Hydrophobic, 
364 - A LEU 76 CD2  VS A ALA 134 CB  
Distance: 3.919283 - Hydrophobic, 
365 - A LYS 78 CB   VS A HIS 81 CB  
Distance: 4.493088 - Hydrophobic, 
366 - A LYS 78 CB   VS A HIS 82 CB  
Distance: 4.122188 - Hydrophobic, 
367 - A LYS 78 NZ   VS A GLU 85 OE1 
Distance: 4.114174 - Attractive, 
368 - A LYS 78 NZ   VS A GLU 85 OE2 
Distance: 3.197770 - Attractive, Hydrogen Bonds, 
369 - A GLY 80 O    VS A HIS 82 ND1 
Distance: 3.865237 - Hydrogen Bonds, 
370 - A GLY 80 O    VS A HIS 82 NE2 
Distance: 3.749614 - Hydrogen Bonds, 
371 - A HIS 81 ND1  VS A GLU 83 OE1 
Distance: 5.720376 - Attractive, 
372 - A HIS 81 ND1  VS A GLU 83 OE2 
Distance: 4.417967 - Attractive, 
373 - A HIS 82 ND1  VS A ASP 141 OD2 
Distance: 4.785023 - Attractive, 
374 - A HIS 82 NE2  VS A ASP 141 OD1 
Distance: 4.844743 - Attractive, 
375 - A HIS 82 NE2  VS A ASP 141 OD2 
Distance: 2.688584 - Attractive, Hydrogen Bonds, 
376 - A GLU 83 OE1  VS A GLU 85 OE1 
Distance: 5.000044 - Repulsive, 
377 - A LEU 86 CD2  VS A LEU 89 CD2 
Distance: 4.258809 - Hydrophobic, 
378 - A LEU 86 CD2  VS A PHE 138 CD1A
Distance: 4.071938 - Hydrophobic, 
379 - A LEU 86 CD2  VS A PHE 138 CE1A
Distance: 4.105833 - Hydrophobic, 
380 - A LEU 86 CD1  VS A ASP 141 CB  
Distance: 3.509597 - Hydrophobic, 
381 - A LEU 86 CB   VS A ILE 142 CD1A
Distance: 4.056235 - Hydrophobic, 
382 - A LEU 86 CG   VS A ILE 142 CD1A
Distance: 4.123130 - Hydrophobic, 
383 - A LEU 86 CD1  VS A ILE 142 CG1A
Distance: 4.274199 - Hydrophobic, 
384 - A LEU 86 CD1  VS A ILE 142 CD1A
Distance: 4.143969 - Hydrophobic, 
385 - A LEU 86 CD2  VS A ILE 142 CG1A
Distance: 4.400605 - Hydrophobic, 
386 - A LEU 86 CD2  VS A ILE 142 CD1A
Distance: 3.839415 - Hydrophobic, 
387 - A PRO 88 O    VS A SER 92 OG  
Distance: 3.442359 - Hydrogen Bonds, 
388 - A LEU 89 O    VS A SER 92 OG  
Distance: 3.218988 - Hydrogen Bonds, 
389 - A LEU 89 O    VS A HIS 93 ND1 
Distance: 2.935561 - Hydrogen Bonds, 
390 - A LEU 89 CD2  VS A PHE 138 CE1A
Distance: 3.877541 - Hydrophobic, 
391 - A LEU 89 CD2  VS A PHE 138 CZ A
Distance: 4.054606 - Hydrophobic, 
392 - A LEU 89 CD2  VS A ILE 142 CD1A
Distance: 4.245517 - Hydrophobic, 
393 - A ALA 90 CB   VS A ILE 142 CG2A
Distance: 4.217999 - Hydrophobic, 
394 - A ALA 90 CB   VS A ILE 142 CD1A
Distance: 3.720633 - Hydrophobic, 
395 - A ALA 90 CB   VS A LYS 145 CB  
Distance: 3.687904 - Hydrophobic, 
396 - A ALA 90 CB   VS A LYS 145 CG  
Distance: 4.157451 - Hydrophobic, 
397 - A ALA 90 CB   VS A TYR 146 CD1A
Distance: 4.421823 - Hydrophobic, 
398 - A ALA 90 CB   VS A TYR 146 CE1A
Distance: 4.347742 - Hydrophobic, 
399 - A GLN 91 O    VS A THR 95 OG1 
Distance: 2.868138 - Hydrogen Bonds, 
400 - A GLN 91 CG A VS A LEU 149 CD1 
Distance: 4.490208 - Hydrophobic, 
401 - A SER 92 O    VS A HIS 97 N   
Distance: 2.794430 - Hydrogen Bonds, 
402 - A SER 92 OG   VS A HIS 97 NE2 
Distance: 3.608361 - Hydrogen Bonds, 
403 - A HIS 93 CG   VS A HIS 97 CG  
Distance: 4.828034 - Aromatic Stacking, 
404 - A HIS 93 ND1  VS A HIS 97 ND1 
Distance: 5.836446 - Repulsive, 
405 - A HIS 93 ND1  VS A HIS 97 NE2 
Distance: 4.350443 - Repulsive, 
406 - A HIS 93 NE2  VS A HIS 97 ND1 
Distance: 5.945683 - Repulsive, 
407 - A HIS 93 NE2  VS A HIS 97 NE2 
Distance: 4.696372 - Repulsive, 
408 - A HIS 93 O    VS A LYS 98 N   
Distance: 2.951243 - Hydrogen Bonds, 
409 - A HIS 93 O    VS A ILE 99 N   
Distance: 2.806106 - Hydrogen Bonds, 
410 - A HIS 93 CB   VS A ILE 99 CB  
Distance: 4.328154 - Hydrophobic, 
411 - A HIS 93 CB   VS A ILE 99 CG1 
Distance: 4.372027 - Hydrophobic, 
412 - A HIS 93 O    VS A TYR 146 OH A
Distance: 3.815440 - Hydrogen Bonds, 
413 - A ALA 94 N    VS A TYR 146 OH A
Distance: 3.756268 - Hydrogen Bonds, 
414 - A ALA 94 CB   VS A TYR 146 CG A
Distance: 4.279863 - Hydrophobic, 
415 - A ALA 94 CB   VS A TYR 146 CD1A
Distance: 3.575263 - Hydrophobic, 
416 - A ALA 94 CB   VS A TYR 146 CE1A
Distance: 3.502731 - Hydrophobic, 
417 - A ALA 94 CB   VS A LEU 149 CD1 
Distance: 4.236665 - Hydrophobic, 
418 - A ALA 94 CB   VS A TYR 151 CB A
Distance: 3.990605 - Hydrophobic, 
419 - A ALA 94 CB   VS A TYR 151 CG A
Distance: 4.014696 - Hydrophobic, 
420 - A ALA 94 CB   VS A TYR 151 CD2A
Distance: 3.747772 - Hydrophobic, 
421 - A THR 95 O    VS A LYS 98 NZ  
Distance: 2.536644 - Hydrogen Bonds, 
422 - A THR 95 CG2  VS A LEU 149 CD1 
Distance: 4.118218 - Hydrophobic, 
423 - A LYS 96 O    VS A LYS 98 NZ  
Distance: 3.543349 - Hydrogen Bonds, 
424 - A HIS 97 CB   VS A ILE 99 CG1 
Distance: 3.719727 - Hydrophobic, 
425 - A HIS 97 CB   VS A ILE 99 CD1 
Distance: 4.038673 - Hydrophobic, 
426 - A LYS 98 O    VS A TYR 151 OH A
Distance: 3.193115 - Hydrogen Bonds, 
427 - A ILE 99 CG2  VS A TYR 103 CB  
Distance: 3.770351 - Hydrophobic, 
428 - A ILE 99 CG2  VS A TYR 103 CG  
Distance: 4.420296 - Hydrophobic, 
429 - A ILE 99 CG2  VS A TYR 103 CD2 
Distance: 4.295740 - Hydrophobic, 
430 - A ILE 99 CG2  VS A LEU 104 CD2 
Distance: 4.238709 - Hydrophobic, 
431 - A ILE 99 O    VS A TYR 146 OH A
Distance: 2.908396 - Hydrogen Bonds, 
432 - A ILE 99 N    VS A TYR 151 OH A
Distance: 3.257930 - Hydrogen Bonds, 
433 - A ILE 99 O    VS A TYR 151 OH A
Distance: 3.624040 - Hydrogen Bonds, 
434 - A PRO 100 CB   VS A TYR 103 CD1 
Distance: 4.106616 - Hydrophobic, 
435 - A PRO 100 CB   VS A TYR 103 CE1 
Distance: 4.397349 - Hydrophobic, 
436 - A PRO 100 CG   VS A TYR 103 CG  
Distance: 4.371330 - Hydrophobic, 
437 - A PRO 100 CG   VS A TYR 103 CD1 
Distance: 3.976933 - Hydrophobic, 
438 - A PRO 100 CG   VS A TYR 103 CE1 
Distance: 3.881047 - Hydrophobic, 
439 - A PRO 100 CG   VS A TYR 103 CE2 
Distance: 4.490491 - Hydrophobic, 
440 - A ILE 101 CD1  VS A LEU 104 CD1 
Distance: 3.932467 - Hydrophobic, 
441 - A ILE 101 CD1  VS A ILE 142 CB A
Distance: 4.415652 - Hydrophobic, 
442 - A ILE 101 CD1  VS A ILE 142 CG2A
Distance: 3.752205 - Hydrophobic, 
443 - A ILE 101 CG1  VS A ALA 143 CB  
Distance: 4.085830 - Hydrophobic, 
444 - A ILE 101 CD1  VS A ALA 143 CB  
Distance: 3.976549 - Hydrophobic, 
445 - A ILE 101 CG1  VS A TYR 146 CG A
Distance: 4.325811 - Hydrophobic, 
446 - A ILE 101 CG1  VS A TYR 146 CD2A
Distance: 3.340640 - Hydrophobic, 
447 - A ILE 101 CG1  VS A TYR 146 CE2A
Distance: 3.554225 - Hydrophobic, 
448 - A ILE 101 CD1  VS A TYR 146 CG A
Distance: 3.875856 - Hydrophobic, 
449 - A ILE 101 CD1  VS A TYR 146 CD1A
Distance: 4.486503 - Hydrophobic, 
450 - A ILE 101 CD1  VS A TYR 146 CD2A
Distance: 3.124239 - Hydrophobic, 
451 - A ILE 101 CD1  VS A TYR 146 CE1A
Distance: 4.493120 - Hydrophobic, 
452 - A ILE 101 CD1  VS A TYR 146 CE2A
Distance: 3.115963 - Hydrophobic, 
453 - A LYS 102 NZ   VS A GLU 105 OE1 
Distance: 2.766834 - Attractive, Hydrogen Bonds, 
454 - A LYS 102 NZ   VS A GLU 105 OE2 
Distance: 3.862928 - Attractive, Hydrogen Bonds, 
455 - A LYS 102 CG   VS A PHE 106 CE1 
Distance: 3.852897 - Hydrophobic, 
456 - A LYS 102 CG   VS A PHE 106 CE2 
Distance: 4.093968 - Hydrophobic, 
457 - A LYS 102 CG   VS A PHE 106 CZ  
Distance: 3.563826 - Hydrophobic, 
458 - A LYS 102 CD   VS A PHE 106 CE1 
Distance: 4.337005 - Hydrophobic, 
459 - A LYS 102 CD   VS A PHE 106 CZ  
Distance: 4.456623 - Hydrophobic, 
460 - A TYR 103 CB   VS A PHE 106 CD2 
Distance: 4.440292 - Hydrophobic, 
461 - A TYR 103 CG   VS A PHE 106 CG  
Distance: 5.880590 - Aromatic Stacking, 
462 - A TYR 103 CG   VS A PHE 106 CD2 
Distance: 4.393505 - Hydrophobic, 
463 - A TYR 103 CD1  VS A PHE 106 CD2 
Distance: 4.114704 - Hydrophobic, 
464 - A TYR 103 CD1  VS A PHE 106 CE2 
Distance: 3.911417 - Hydrophobic, 
465 - A TYR 103 CE1  VS A PHE 106 CE2 
Distance: 4.324852 - Hydrophobic, 
466 - A LEU 104 O    VS A SER 108 OG  
Distance: 2.851929 - Hydrogen Bonds, 
467 - A LEU 104 CB   VS A ARG 139 CG  
Distance: 4.147159 - Hydrophobic, 
468 - A LEU 104 CD1  VS A ILE 142 CB A
Distance: 4.218702 - Hydrophobic, 
469 - A LEU 104 CD1  VS A ILE 142 CG1A
Distance: 4.472279 - Hydrophobic, 
470 - A LEU 104 CD1  VS A ILE 142 CG2A
Distance: 3.752807 - Hydrophobic, 
471 - A GLU 105 OE1  VS A ARG 139 NE  
Distance: 5.260909 - Attractive, 
472 - A GLU 105 OE1  VS A ARG 139 CZ  
Distance: 5.620897 - Attractive, 
473 - A GLU 105 OE1  VS A ARG 139 NH2 
Distance: 5.400679 - Attractive, 
474 - A GLU 105 OE2  VS A ARG 139 NE  
Distance: 5.646778 - Attractive, 
475 - A GLU 105 OE2  VS A ARG 139 CZ  
Distance: 5.504864 - Attractive, 
476 - A GLU 105 OE2  VS A ARG 139 NH2 
Distance: 4.921845 - Attractive, 
477 - A ILE 107 CG1  VS A ILE 111 CD1 
Distance: 4.402574 - Hydrophobic, 
478 - A SER 108 OG   VS A ARG 139 NH1 
Distance: 3.136027 - Hydrogen Bonds, 
479 - A GLU 109 OE2A VS A HIS 113 ND1 
Distance: 5.818220 - Attractive, 
480 - A GLU 109 OE2A VS A HIS 113 NE2 
Distance: 5.492031 - Attractive, 
481 - A ILE 111 CG2  VS A LEU 115 CD1A
Distance: 4.173538 - Hydrophobic, 
482 - A ILE 111 CG2  VS A LEU 115 CD2A
Distance: 4.324458 - Hydrophobic, 
483 - A ILE 111 CB   VS A LEU 135 CD1 
Distance: 4.309431 - Hydrophobic, 
484 - A ILE 111 CG2  VS A LEU 135 CD1 
Distance: 4.115631 - Hydrophobic, 
485 - A ILE 111 CD1  VS A LEU 135 CD1 
Distance: 4.494193 - Hydrophobic, 
486 - A ILE 112 CG2  VS A PHE 123 CE2 
Distance: 3.939818 - Hydrophobic, 
487 - A ILE 112 CG2  VS A PHE 123 CZ  
Distance: 4.208777 - Hydrophobic, 
488 - A ILE 112 CG1  VS A MET 131 CG  
Distance: 4.246864 - Hydrophobic, 
489 - A ILE 112 CD1  VS A ASN 132 CB  
Distance: 4.178102 - Hydrophobic, 
490 - A ILE 112 CG1  VS A LEU 135 CD1 
Distance: 3.993891 - Hydrophobic, 
491 - A ILE 112 CD1  VS A LEU 135 CD1 
Distance: 4.075857 - Hydrophobic, 
492 - A HIS 113 O    VS A SER 117 OG A
Distance: 3.220579 - Hydrogen Bonds, 
493 - A HIS 113 ND1  VS A SER 117 OG A
Distance: 3.777780 - Hydrogen Bonds, 
494 - A VAL 114 CG1  VS A ARG 118 CG A
Distance: 4.491661 - Hydrophobic, 
495 - A LEU 115 CB A VS A PHE 123 CG  
Distance: 4.386098 - Hydrophobic, 
496 - A LEU 115 CB A VS A PHE 123 CD1 
Distance: 4.428294 - Hydrophobic, 
497 - A LEU 115 CB A VS A PHE 123 CD2 
Distance: 4.217258 - Hydrophobic, 
498 - A LEU 115 CB A VS A PHE 123 CE1 
Distance: 4.299477 - Hydrophobic, 
499 - A LEU 115 CB A VS A PHE 123 CE2 
Distance: 4.063007 - Hydrophobic, 
500 - A LEU 115 CB A VS A PHE 123 CZ  
Distance: 4.098053 - Hydrophobic, 
501 - A LEU 115 CD2A VS A PHE 123 CE1 
Distance: 4.294846 - Hydrophobic, 
502 - A LEU 115 CD2A VS A PHE 123 CZ  
Distance: 4.484922 - Hydrophobic, 
503 - A LEU 115 CD2A VS A MET 131 CE  
Distance: 3.803154 - Hydrophobic, 
504 - A HIS 116 CB A VS A PHE 123 CD2 
Distance: 3.791491 - Hydrophobic, 
505 - A HIS 116 CB A VS A PHE 123 CE2 
Distance: 4.198781 - Hydrophobic, 
506 - A HIS 119 ND1  VS A ASP 122 OD2 
Distance: 5.974337 - Attractive, 
507 - A PHE 123 CD1  VS A ALA 127 CB  
Distance: 3.966313 - Hydrophobic, 
508 - A PHE 123 CE1  VS A ALA 127 CB  
Distance: 4.488489 - Hydrophobic, 
509 - A PHE 123 O    VS A GLN 128 NE2A
Distance: 2.873476 - Hydrogen Bonds, 
510 - A PHE 123 CG   VS A GLN 128 CG A
Distance: 4.184926 - Hydrophobic, 
511 - A PHE 123 CD2  VS A GLN 128 CG A
Distance: 3.574901 - Hydrophobic, 
512 - A PHE 123 CE2  VS A GLN 128 CB A
Distance: 4.316791 - Hydrophobic, 
513 - A PHE 123 CE2  VS A GLN 128 CG A
Distance: 3.530436 - Hydrophobic, 
514 - A PHE 123 CZ   VS A GLN 128 CB A
Distance: 4.452759 - Hydrophobic, 
515 - A PHE 123 CZ   VS A GLN 128 CG A
Distance: 4.079706 - Hydrophobic, 
516 - A PHE 123 CE1  VS A MET 131 CB  
Distance: 3.750305 - Hydrophobic, 
517 - A PHE 123 CE1  VS A MET 131 CG  
Distance: 4.197200 - Hydrophobic, 
518 - A PHE 123 CZ   VS A MET 131 CB  
Distance: 3.885565 - Hydrophobic, 
519 - A PHE 123 CZ   VS A MET 131 CG  
Distance: 4.143827 - Hydrophobic, 
520 - A GLY 124 O    VS A GLN 128 NE2A
Distance: 3.413047 - Hydrogen Bonds, 
521 - A MET 131 CG   VS A LEU 135 CG  
Distance: 4.397171 - Hydrophobic, 
522 - A MET 131 CG   VS A LEU 135 CD1 
Distance: 4.057316 - Hydrophobic, 
523 - A ASN 132 ND2  VS A GLU 136 OE1A
Distance: 3.547759 - Hydrogen Bonds, 
524 - A ASN 132 ND2  VS A GLU 136 OE2A
Distance: 2.884636 - Hydrogen Bonds, 
525 - A LEU 135 O    VS A ARG 139 NH1 
Distance: 3.575519 - Hydrogen Bonds, 
526 - A GLU 136 OE1A VS A ARG 139 NH2 
Distance: 5.888772 - Attractive, 
527 - A GLU 136 OE2A VS A ARG 139 CZ  
Distance: 5.619005 - Attractive, 
528 - A GLU 136 OE2A VS A ARG 139 NH2 
Distance: 4.581993 - Attractive, 
529 - A ILE 142 CG2A VS A TYR 146 CG A
Distance: 4.368622 - Hydrophobic, 
530 - A ILE 142 CG2A VS A TYR 146 CD1A
Distance: 3.786379 - Hydrophobic, 
531 - A ILE 142 CG2A VS A TYR 146 CE1A
Distance: 3.463335 - Hydrophobic, 
532 - A ILE 142 CG2A VS A TYR 146 CE2A
Distance: 4.337820 - Hydrophobic, 
533 - A LYS 145 NZ   VS A GLU 148 OE1 
Distance: 4.255540 - Attractive, 
534 - A TYR 146 O    VS A TYR 151 N   
Distance: 2.941509 - Hydrogen Bonds, 
535 - A TYR 146 CG A VS A TYR 151 CG A
Distance: 5.058474 - Aromatic Stacking, 
536 - A TYR 146 CG A VS A TYR 151 CD2A
Distance: 3.897071 - Hydrophobic, 
537 - A TYR 146 CD1A VS A TYR 151 CD2A
Distance: 4.378259 - Hydrophobic, 
538 - A TYR 146 CD2A VS A TYR 151 CD2A
Distance: 3.433473 - Hydrophobic, 
539 - A TYR 146 CD2A VS A TYR 151 CE2A
Distance: 3.942694 - Hydrophobic, 
540 - A TYR 146 CE1A VS A TYR 151 CD2A
Distance: 4.459997 - Hydrophobic, 
541 - A TYR 146 CE2A VS A TYR 151 CD2A
Distance: 3.531096 - Hydrophobic, 
542 - A TYR 146 CE2A VS A TYR 151 CE2A
Distance: 3.617405 - Hydrophobic, 
