# Supplementary material for: VTR: A Web Tool for Identifying Analogous Contacts on Protein Structures and Their Complexes
Source: Front Bioinform. 2021 Nov 8;1:730350. doi: 10.3389/fbinf.2021.730350 (PMC9581016; doi:10.3389/fbinf.2021.730350)
Supplement: Supplementary file 2 [file DataSheet2.ZIP › contacts/case_study_1/1dlw_Contacts.txt]

OXYGEN STORAGE/TRANSPORT                13-DEC-99   1DLW             
X-RAY CRYSTAL STRUCTURE OF TRUNCATED HEMOGLOBIN FROM P.CAUDATUM.:

0 - A SER 1 OG   VS A PHE 3 N   
Distance: 3.640780 - Hydrogen Bonds, 
1 - A SER 1 N    VS A GLU 4 OE1 
Distance: 3.413485 - Hydrogen Bonds, 
2 - A SER 1 OG   VS A GLU 4 N   
Distance: 3.311168 - Hydrogen Bonds, 
3 - A SER 1 OG   VS A GLU 4 OE1 
Distance: 3.693976 - Hydrogen Bonds, 
4 - A SER 1 OG   VS A GLY 54 O   
Distance: 3.663499 - Hydrogen Bonds, 
5 - A LEU 2 N    VS A LEU 53 O   
Distance: 3.315287 - Hydrogen Bonds, 
6 - A LEU 2 CB   VS A LEU 53 CB  
Distance: 4.306768 - Hydrophobic, 
7 - A LEU 2 CB   VS A LEU 53 CD2 
Distance: 3.942359 - Hydrophobic, 
8 - A LEU 2 CD1  VS A LEU 53 CD2 
Distance: 3.936158 - Hydrophobic, 
9 - A LEU 2 CD2  VS A LEU 98 CD1 
Distance: 3.755812 - Hydrophobic, 
10 - A LEU 2 CD1  VS A GLN 101 CB  
Distance: 4.060386 - Hydrophobic, 
11 - A LEU 2 CD2  VS A GLN 101 CB  
Distance: 3.844642 - Hydrophobic, 
12 - A LEU 2 CD1  VS A VAL 105 CG2 
Distance: 3.808903 - Hydrophobic, 
13 - A PHE 3 O    VS A GLY 8 N   
Distance: 3.053777 - Hydrogen Bonds, 
14 - A PHE 3 CE1  VS A GLN 9 CB  
Distance: 4.154465 - Hydrophobic, 
15 - A PHE 3 CZ   VS A GLN 9 CB  
Distance: 4.026364 - Hydrophobic, 
16 - A PHE 3 CD1  VS A VAL 12 CG2 
Distance: 3.991599 - Hydrophobic, 
17 - A PHE 3 CE1  VS A VAL 12 CG2 
Distance: 4.398545 - Hydrophobic, 
18 - A PHE 3 CD1  VS A CYS 50 CB  
Distance: 3.888441 - Hydrophobic, 
19 - A PHE 3 CE1  VS A CYS 50 CB  
Distance: 3.788817 - Hydrophobic, 
20 - A PHE 3 N    VS A LEU 53 O   
Distance: 3.020662 - Hydrogen Bonds, 
21 - A PHE 3 CB   VS A LEU 53 CB  
Distance: 3.806224 - Hydrophobic, 
22 - A GLN 5 CB   VS A LEU 98 CG  
Distance: 4.482267 - Hydrophobic, 
23 - A GLN 5 CB   VS A LEU 98 CD1 
Distance: 3.930419 - Hydrophobic, 
24 - A GLN 5 CB   VS A LEU 98 CD2 
Distance: 3.736230 - Hydrophobic, 
25 - A LEU 6 CD1  VS A VAL 12 CG2 
Distance: 4.302050 - Hydrophobic, 
26 - A LEU 6 CD1  VS A LEU 53 CD1 
Distance: 3.708160 - Hydrophobic, 
27 - A LEU 6 CD2  VS A LEU 89 CD2 
Distance: 3.969931 - Hydrophobic, 
28 - A LEU 6 CD2  VS A VAL 94 CG1 
Distance: 3.796971 - Hydrophobic, 
29 - A LEU 6 CD2  VS A VAL 94 CG2 
Distance: 3.967119 - Hydrophobic, 
30 - A LEU 6 CG   VS A LEU 98 CG  
Distance: 4.343325 - Hydrophobic, 
31 - A LEU 6 CG   VS A LEU 98 CD1 
Distance: 4.492544 - Hydrophobic, 
32 - A LEU 6 CG   VS A LEU 98 CD2 
Distance: 4.090418 - Hydrophobic, 
33 - A LEU 6 CD2  VS A LEU 98 CG  
Distance: 3.862998 - Hydrophobic, 
34 - A LEU 6 CD2  VS A LEU 98 CD1 
Distance: 4.460521 - Hydrophobic, 
35 - A LEU 6 CD2  VS A LEU 98 CD2 
Distance: 3.736433 - Hydrophobic, 
36 - A LEU 6 CD1  VS A THR 102 CG2 
Distance: 4.188384 - Hydrophobic, 
37 - A VAL 12 O    VS A THR 16 OG1 
Distance: 2.662247 - Hydrogen Bonds, 
38 - A VAL 12 CG1  VS A ALA 46 CB  
Distance: 4.383323 - Hydrophobic, 
39 - A VAL 12 CG1  VS A LEU 49 CB  
Distance: 4.100507 - Hydrophobic, 
40 - A VAL 12 CG2  VS A LEU 53 CD1 
Distance: 4.330150 - Hydrophobic, 
41 - A GLN 13 NE2  VS A ASN 43 OD1 
Distance: 2.862890 - Hydrogen Bonds, 
42 - A VAL 15 CG1  VS A LEU 85 CD1 
Distance: 3.875173 - Hydrophobic, 
43 - A VAL 15 CG1  VS A ALA 88 CB  
Distance: 4.119054 - Hydrophobic, 
44 - A VAL 15 CB   VS A LEU 89 CD2 
Distance: 4.429272 - Hydrophobic, 
45 - A VAL 15 CG1  VS A LEU 89 CG  
Distance: 3.915233 - Hydrophobic, 
46 - A VAL 15 CG1  VS A LEU 89 CD2 
Distance: 3.685106 - Hydrophobic, 
47 - A VAL 15 CG2  VS A LEU 89 CD2 
Distance: 4.052099 - Hydrophobic, 
48 - A VAL 15 CG2  VS A ALA 92 CB  
Distance: 3.999675 - Hydrophobic, 
49 - A THR 16 CG2  VS A PHE 19 CD2 
Distance: 4.487566 - Hydrophobic, 
50 - A THR 16 CG2  VS A TYR 20 CD1 
Distance: 4.000819 - Hydrophobic, 
51 - A THR 16 CG2  VS A TYR 20 CE1 
Distance: 3.874265 - Hydrophobic, 
52 - A THR 16 CG2  VS A THR 42 CG2 
Distance: 4.089337 - Hydrophobic, 
53 - A THR 16 CG2  VS A THR 45 CG2 
Distance: 3.928257 - Hydrophobic, 
54 - A THR 16 CG2  VS A ALA 46 CB  
Distance: 4.284664 - Hydrophobic, 
55 - A ALA 17 CB   VS A THR 42 CG2 
Distance: 4.211616 - Hydrophobic, 
56 - A GLN 18 O    VS A ASN 22 ND2 
Distance: 3.334658 - Hydrogen Bonds, 
57 - A GLN 18 NE2  VS A ASN 22 OD1 
Distance: 3.320983 - Hydrogen Bonds, 
58 - A GLN 18 CB   VS A ALA 88 CB  
Distance: 3.861164 - Hydrophobic, 
59 - A GLN 18 CG   VS A ALA 88 CB  
Distance: 3.831913 - Hydrophobic, 
60 - A PHE 19 CG   VS A ILE 23 CD1 
Distance: 4.118658 - Hydrophobic, 
61 - A PHE 19 CD1  VS A ILE 23 CD1 
Distance: 3.851678 - Hydrophobic, 
62 - A PHE 19 CD2  VS A ILE 23 CD1 
Distance: 4.066320 - Hydrophobic, 
63 - A PHE 19 CE1  VS A ILE 23 CG1 
Distance: 4.478807 - Hydrophobic, 
64 - A PHE 19 CE1  VS A ILE 23 CD1 
Distance: 3.599672 - Hydrophobic, 
65 - A PHE 19 CE2  VS A ILE 23 CD1 
Distance: 3.833737 - Hydrophobic, 
66 - A PHE 19 CZ   VS A ILE 23 CD1 
Distance: 3.606562 - Hydrophobic, 
67 - A PHE 19 CE2  VS A THR 45 CG2 
Distance: 4.345640 - Hydrophobic, 
68 - A PHE 19 CE1  VS A VAL 81 CG1 
Distance: 3.465686 - Hydrophobic, 
69 - A PHE 19 CZ   VS A VAL 81 CG1 
Distance: 3.498676 - Hydrophobic, 
70 - A PHE 19 CD1  VS A HIS 84 CB  
Distance: 4.206624 - Hydrophobic, 
71 - A PHE 19 CB   VS A LEU 85 CD1 
Distance: 4.384063 - Hydrophobic, 
72 - A PHE 19 CG   VS A LEU 85 CD1 
Distance: 4.292397 - Hydrophobic, 
73 - A PHE 19 CD1  VS A LEU 85 CB  
Distance: 3.714313 - Hydrophobic, 
74 - A PHE 19 CD1  VS A LEU 85 CD1 
Distance: 4.168097 - Hydrophobic, 
75 - A PHE 19 CE1  VS A LEU 85 CB  
Distance: 3.859755 - Hydrophobic, 
76 - A PHE 19 CB   VS A ALA 88 CB  
Distance: 4.272840 - Hydrophobic, 
77 - A TYR 20 CD2  VS A ILE 23 CD1 
Distance: 3.705903 - Hydrophobic, 
78 - A TYR 20 CE2  VS A ILE 23 CD1 
Distance: 3.880805 - Hydrophobic, 
79 - A TYR 20 CG   VS A PHE 33 CG  
Distance: 5.595312 - Aromatic Stacking, 
80 - A TYR 20 CD2  VS A PHE 33 CE2 
Distance: 4.288832 - Hydrophobic, 
81 - A TYR 20 CD2  VS A PHE 33 CZ  
Distance: 4.368174 - Hydrophobic, 
82 - A TYR 20 CE2  VS A PHE 33 CE2 
Distance: 3.780516 - Hydrophobic, 
83 - A TYR 20 CE2  VS A PHE 33 CZ  
Distance: 3.789458 - Hydrophobic, 
84 - A TYR 20 CB   VS A MET 38 CE  
Distance: 3.802784 - Hydrophobic, 
85 - A TYR 20 CG   VS A MET 38 CE  
Distance: 3.865060 - Hydrophobic, 
86 - A TYR 20 CD2  VS A MET 38 CE  
Distance: 3.665256 - Hydrophobic, 
87 - A TYR 20 CE2  VS A MET 38 CE  
Distance: 4.491859 - Hydrophobic, 
88 - A TYR 20 CD1  VS A GLN 41 CB  
Distance: 4.346900 - Hydrophobic, 
89 - A TYR 20 CE1  VS A GLN 41 CB  
Distance: 4.145739 - Hydrophobic, 
90 - A TYR 20 CE2  VS A GLN 41 CG  
Distance: 4.451001 - Hydrophobic, 
91 - A TYR 20 OH   VS A GLN 41 OE1 
Distance: 3.278818 - Hydrogen Bonds, 
92 - A TYR 20 CE1  VS A THR 45 CG2 
Distance: 4.086299 - Hydrophobic, 
93 - A TYR 20 OH   VS A THR 45 OG1 
Distance: 2.591924 - Hydrogen Bonds, 
94 - A ASN 22 O    VS A HIS 84 ND1 
Distance: 3.712459 - Hydrogen Bonds, 
95 - A ASN 22 O    VS A HIS 84 NE2 
Distance: 3.837462 - Hydrogen Bonds, 
96 - A ASN 22 CB   VS A HIS 84 CB  
Distance: 3.751549 - Hydrophobic, 
97 - A ASN 22 ND2  VS A HIS 84 O   
Distance: 3.280933 - Hydrogen Bonds, 
98 - A ASN 22 ND2  VS A SER 87 OG  
Distance: 3.157965 - Hydrogen Bonds, 
99 - A ILE 23 CG2  VS A VAL 29 CG2 
Distance: 3.934848 - Hydrophobic, 
100 - A ILE 23 O    VS A ALA 30 N   
Distance: 3.838450 - Hydrogen Bonds, 
101 - A ILE 23 CG2  VS A PHE 33 CD1 
Distance: 3.774031 - Hydrophobic, 
102 - A ILE 23 CG2  VS A PHE 33 CE1 
Distance: 3.654407 - Hydrophobic, 
103 - A ILE 23 CG1  VS A VAL 81 CG2 
Distance: 4.199209 - Hydrophobic, 
104 - A ILE 23 CD1  VS A VAL 81 CG1 
Distance: 4.197380 - Hydrophobic, 
105 - A ILE 23 CD1  VS A VAL 81 CG2 
Distance: 4.351687 - Hydrophobic, 
106 - A ILE 23 CG1  VS A HIS 84 CB  
Distance: 4.083665 - Hydrophobic, 
107 - A GLN 24 CG   VS A MET 38 CE  
Distance: 4.178055 - Hydrophobic, 
108 - A ASP 26 OD1  VS A THR 28 N   
Distance: 2.760275 - Hydrogen Bonds, 
109 - A ASP 26 OD1  VS A THR 28 OG1 
Distance: 3.023757 - Hydrogen Bonds, 
110 - A ASP 26 OD2  VS A THR 28 OG1 
Distance: 3.093564 - Hydrogen Bonds, 
111 - A ASP 26 CB   VS A VAL 29 CG2 
Distance: 4.022433 - Hydrophobic, 
112 - A ASP 26 OD1  VS A HIS 84 NE2 
Distance: 4.978260 - Attractive, 
113 - A ASP 26 OD2  VS A HIS 84 ND1 
Distance: 5.034869 - Attractive, 
114 - A ASP 26 OD2  VS A HIS 84 NE2 
Distance: 3.105486 - Attractive, Hydrogen Bonds, 
115 - A THR 28 O    VS A GLN 77 NE2 
Distance: 3.635089 - Hydrogen Bonds, 
116 - A VAL 29 CB   VS A PHE 32 CD1 
Distance: 4.347384 - Hydrophobic, 
117 - A VAL 29 CG1  VS A GLN 77 CB  
Distance: 3.930007 - Hydrophobic, 
118 - A VAL 29 CG1  VS A GLN 77 CG  
Distance: 4.030647 - Hydrophobic, 
119 - A VAL 29 CG1  VS A THR 80 CG2 
Distance: 4.178194 - Hydrophobic, 
120 - A VAL 29 CG2  VS A THR 80 CG2 
Distance: 4.367271 - Hydrophobic, 
121 - A VAL 29 CG1  VS A VAL 81 CG2 
Distance: 4.318572 - Hydrophobic, 
122 - A THR 31 O    VS A ASN 34 ND2 
Distance: 3.843465 - Hydrogen Bonds, 
123 - A PHE 32 CD2  VS A VAL 73 CG2 
Distance: 4.450405 - Hydrophobic, 
124 - A PHE 32 CE1  VS A VAL 73 CG2 
Distance: 4.257674 - Hydrophobic, 
125 - A PHE 32 CE2  VS A VAL 73 CG2 
Distance: 4.006269 - Hydrophobic, 
126 - A PHE 32 CZ   VS A VAL 73 CG2 
Distance: 3.901361 - Hydrophobic, 
127 - A PHE 32 CE1  VS A GLN 77 CG  
Distance: 4.382787 - Hydrophobic, 
128 - A PHE 33 CD2  VS A ILE 36 CB  
Distance: 4.413148 - Hydrophobic, 
129 - A PHE 33 CD2  VS A ILE 36 CG2 
Distance: 4.382462 - Hydrophobic, 
130 - A PHE 33 CB   VS A MET 38 CE  
Distance: 4.448788 - Hydrophobic, 
131 - A PHE 33 CG   VS A MET 38 CE  
Distance: 4.290750 - Hydrophobic, 
132 - A PHE 33 CD2  VS A MET 38 CE  
Distance: 3.899653 - Hydrophobic, 
133 - A PHE 33 CE2  VS A MET 38 CE  
Distance: 4.494497 - Hydrophobic, 
134 - A PHE 33 CD2  VS A GLN 41 CG  
Distance: 4.154119 - Hydrophobic, 
135 - A PHE 33 CE2  VS A GLN 41 CG  
Distance: 3.984390 - Hydrophobic, 
136 - A ILE 36 CG2  VS A GLN 41 CG  
Distance: 3.708569 - Hydrophobic, 
137 - A ASP 37 CB   VS A ASN 40 CB  
Distance: 4.025215 - Hydrophobic, 
138 - A ASP 37 OD1  VS A ASN 40 N   
Distance: 2.933085 - Hydrogen Bonds, 
139 - A MET 38 CE   VS A GLN 41 CB  
Distance: 4.188967 - Hydrophobic, 
140 - A MET 38 CE   VS A GLN 41 CG  
Distance: 4.105789 - Hydrophobic, 
141 - A MET 38 O    VS A THR 42 OG1 
Distance: 3.268337 - Hydrogen Bonds, 
142 - A PRO 39 O    VS A ASN 43 ND2 
Distance: 3.197798 - Hydrogen Bonds, 
143 - A GLN 41 O    VS A THR 45 OG1 
Distance: 2.897937 - Hydrogen Bonds, 
144 - A LYS 44 CB   VS A TRP 59 CH2 
Distance: 4.349654 - Hydrophobic, 
145 - A LYS 44 CD   VS A TRP 59 CH2 
Distance: 4.448277 - Hydrophobic, 
146 - A LYS 44 NZ   VS A ARG 62 NH1 
Distance: 4.830163 - Repulsive, 
147 - A THR 45 CG2  VS A LEU 49 CG  
Distance: 4.246818 - Hydrophobic, 
148 - A THR 45 CG2  VS A LEU 49 CD1 
Distance: 3.975780 - Hydrophobic, 
149 - A ALA 46 O    VS A CYS 50 SG  
Distance: 3.190092 - Hydrogen Bonds, 
150 - A ALA 47 CB   VS A TRP 59 CE3 
Distance: 4.326069 - Hydrophobic, 
151 - A ALA 47 CB   VS A TRP 59 CZ3 
Distance: 4.070669 - Hydrophobic, 
152 - A PHE 48 CE2  VS A ALA 52 CB  
Distance: 4.392258 - Hydrophobic, 
153 - A PHE 48 CB   VS A TRP 59 CD2 
Distance: 4.175575 - Hydrophobic, 
154 - A PHE 48 CB   VS A TRP 59 CE3 
Distance: 3.860864 - Hydrophobic, 
155 - A PHE 48 CB   VS A TRP 59 CZ3 
Distance: 3.912702 - Hydrophobic, 
156 - A PHE 48 CB   VS A TRP 59 CH2 
Distance: 4.301388 - Hydrophobic, 
157 - A PHE 48 CG   VS A TRP 59 CG  
Distance: 5.036885 - Aromatic Stacking, 
158 - A PHE 48 CG   VS A TRP 59 CD2 
Distance: 4.420433 - Hydrophobic, 
159 - A PHE 48 CD1  VS A TRP 59 CB  
Distance: 4.434323 - Hydrophobic, 
160 - A PHE 48 CD1  VS A TRP 59 CG  
Distance: 3.783950 - Hydrophobic, 
161 - A PHE 48 CD1  VS A TRP 59 CD2 
Distance: 3.712118 - Hydrophobic, 
162 - A PHE 48 CD1  VS A TRP 59 CE3 
Distance: 4.269789 - Hydrophobic, 
163 - A PHE 48 CD1  VS A TRP 59 CZ2 
Distance: 4.353468 - Hydrophobic, 
164 - A PHE 48 CE1  VS A TRP 59 CG  
Distance: 4.375178 - Hydrophobic, 
165 - A PHE 48 CG   VS A LEU 64 CD1 
Distance: 4.371166 - Hydrophobic, 
166 - A PHE 48 CD1  VS A LEU 64 CG  
Distance: 4.342332 - Hydrophobic, 
167 - A PHE 48 CD1  VS A LEU 64 CD1 
Distance: 3.934630 - Hydrophobic, 
168 - A PHE 48 CD2  VS A LEU 64 CD1 
Distance: 4.409000 - Hydrophobic, 
169 - A PHE 48 CE1  VS A LEU 64 CG  
Distance: 3.964917 - Hydrophobic, 
170 - A PHE 48 CE1  VS A LEU 64 CD1 
Distance: 3.486253 - Hydrophobic, 
171 - A PHE 48 CE2  VS A LEU 64 CD1 
Distance: 4.011588 - Hydrophobic, 
172 - A PHE 48 CZ   VS A LEU 64 CG  
Distance: 4.438995 - Hydrophobic, 
173 - A PHE 48 CZ   VS A LEU 64 CD1 
Distance: 3.531729 - Hydrophobic, 
174 - A PHE 48 CE2  VS A VAL 109 CG1 
Distance: 3.777613 - Hydrophobic, 
175 - A PHE 48 CZ   VS A VAL 109 CG1 
Distance: 3.682222 - Hydrophobic, 
176 - A LEU 49 CB   VS A LEU 53 CD1 
Distance: 4.197548 - Hydrophobic, 
177 - A CYS 50 O    VS A GLY 55 N   
Distance: 2.823690 - Hydrogen Bonds, 
178 - A ALA 51 CB   VS A TRP 59 CB  
Distance: 4.135881 - Hydrophobic, 
179 - A ALA 52 CB   VS A VAL 105 CG1 
Distance: 3.571611 - Hydrophobic, 
180 - A LEU 53 CD1  VS A THR 102 CG2 
Distance: 4.236324 - Hydrophobic, 
181 - A LEU 53 CD2  VS A THR 102 CG2 
Distance: 3.970405 - Hydrophobic, 
182 - A LEU 53 CD2  VS A VAL 105 CB  
Distance: 3.968796 - Hydrophobic, 
183 - A LEU 53 CD2  VS A VAL 105 CG1 
Distance: 4.108105 - Hydrophobic, 
184 - A LEU 53 CD2  VS A VAL 105 CG2 
Distance: 3.967244 - Hydrophobic, 
185 - A TRP 59 NE1  VS A GLY 61 O   
Distance: 3.659272 - Hydrogen Bonds, 
186 - A TRP 59 NE1  VS A ARG 62 O   
Distance: 2.967582 - Hydrogen Bonds, 
187 - A TRP 59 CZ2  VS A LEU 64 CD2 
Distance: 4.479396 - Hydrophobic, 
188 - A ARG 62 CB   VS A VAL 67 CG2 
Distance: 3.498433 - Hydrophobic, 
189 - A ARG 62 CG   VS A VAL 67 CG2 
Distance: 4.401854 - Hydrophobic, 
190 - A ASN 63 OD1  VS A LYS 65 N   
Distance: 3.035396 - Hydrogen Bonds, 
191 - A ASN 63 CB   VS A GLU 66 CB  
Distance: 4.365332 - Hydrophobic, 
192 - A ASN 63 CB   VS A GLU 66 CG  
Distance: 4.260630 - Hydrophobic, 
193 - A ASN 63 OD1  VS A GLU 66 N   
Distance: 3.101515 - Hydrogen Bonds, 
194 - A LEU 64 O    VS A HIS 68 ND1 
Distance: 2.797706 - Hydrogen Bonds, 
195 - A LEU 64 CD1  VS A VAL 109 CB  
Distance: 4.398088 - Hydrophobic, 
196 - A LEU 64 CD1  VS A VAL 109 CG1 
Distance: 4.158429 - Hydrophobic, 
197 - A LEU 64 CB   VS A ASP 112 CB  
Distance: 4.119645 - Hydrophobic, 
198 - A LYS 65 CB   VS A ASP 112 CB  
Distance: 4.071928 - Hydrophobic, 
199 - A LYS 65 NZ   VS A ASP 112 OD1 
Distance: 4.867161 - Attractive, 
200 - A VAL 67 CG1  VS A MET 71 CE  
Distance: 4.201253 - Hydrophobic, 
201 - A HIS 68 CB   VS A VAL 113 CG1 
Distance: 4.463178 - Hydrophobic, 
202 - A MET 71 CB   VS A VAL 73 CG2 
Distance: 4.233924 - Hydrophobic, 
203 - A GLY 72 N    VS A THR 115 OG1 
Distance: 3.756231 - Hydrogen Bonds, 
204 - A VAL 73 CG1  VS A GLN 77 CB  
Distance: 4.073963 - Hydrophobic, 
205 - A VAL 73 CB   VS A VAL 113 CG1 
Distance: 4.274372 - Hydrophobic, 
206 - A VAL 73 CG1  VS A VAL 113 CG1 
Distance: 4.036881 - Hydrophobic, 
207 - A VAL 73 CG2  VS A VAL 113 CG1 
Distance: 4.338529 - Hydrophobic, 
208 - A VAL 73 CG1  VS A VAL 114 CG2 
Distance: 4.385745 - Hydrophobic, 
209 - A VAL 73 N    VS A THR 115 OG1 
Distance: 3.647378 - Hydrogen Bonds, 
210 - A VAL 73 O    VS A THR 115 N   
Distance: 2.958091 - Hydrogen Bonds, 
211 - A VAL 73 O    VS A THR 115 OG1 
Distance: 3.890417 - Hydrogen Bonds, 
212 - A VAL 73 O    VS A VAL 116 N   
Distance: 3.150429 - Hydrogen Bonds, 
213 - A SER 74 OG   VS A ALA 76 N   
Distance: 3.512949 - Hydrogen Bonds, 
214 - A SER 74 N    VS A GLN 77 OE1 
Distance: 3.039109 - Hydrogen Bonds, 
215 - A SER 74 OG   VS A GLN 77 N   
Distance: 3.192510 - Hydrogen Bonds, 
216 - A SER 74 OG   VS A GLN 77 OE1 
Distance: 3.398357 - Hydrogen Bonds, 
217 - A ASN 75 O    VS A THR 79 OG1 
Distance: 3.072991 - Hydrogen Bonds, 
218 - A ASN 75 O    VS A ARG 110 NH1 
Distance: 3.272170 - Hydrogen Bonds, 
219 - A ASN 75 OD1  VS A ARG 110 NH1 
Distance: 3.050312 - Hydrogen Bonds, 
220 - A ALA 76 O    VS A THR 80 OG1 
Distance: 3.116436 - Hydrogen Bonds, 
221 - A PHE 78 CD2  VS A ILE 82 CG1 
Distance: 3.845164 - Hydrophobic, 
222 - A PHE 78 CE2  VS A ILE 82 CG1 
Distance: 3.500447 - Hydrophobic, 
223 - A PHE 78 CE2  VS A ILE 82 CD1 
Distance: 3.764851 - Hydrophobic, 
224 - A PHE 78 CZ   VS A ILE 82 CG1 
Distance: 4.250724 - Hydrophobic, 
225 - A PHE 78 CZ   VS A ILE 82 CD1 
Distance: 4.147515 - Hydrophobic, 
226 - A PHE 78 CE1  VS A VAL 109 CG2 
Distance: 3.815273 - Hydrophobic, 
227 - A PHE 78 CZ   VS A VAL 109 CG2 
Distance: 3.749194 - Hydrophobic, 
228 - A PHE 78 CG   VS A ARG 110 CB  
Distance: 4.482699 - Hydrophobic, 
229 - A PHE 78 CG   VS A ARG 110 CG  
Distance: 4.242617 - Hydrophobic, 
230 - A PHE 78 CD2  VS A ARG 110 CB  
Distance: 3.963726 - Hydrophobic, 
231 - A PHE 78 CD2  VS A ARG 110 CG  
Distance: 3.909874 - Hydrophobic, 
232 - A PHE 78 CE2  VS A ARG 110 CB  
Distance: 3.717371 - Hydrophobic, 
233 - A PHE 78 CE2  VS A ARG 110 CG  
Distance: 4.191354 - Hydrophobic, 
234 - A PHE 78 CZ   VS A ARG 110 CB  
Distance: 4.011045 - Hydrophobic, 
235 - A PHE 78 CD1  VS A VAL 113 CB  
Distance: 3.863892 - Hydrophobic, 
236 - A PHE 78 CD1  VS A VAL 113 CG1 
Distance: 3.846415 - Hydrophobic, 
237 - A PHE 78 CD1  VS A VAL 113 CG2 
Distance: 4.476963 - Hydrophobic, 
238 - A PHE 78 CE1  VS A VAL 113 CB  
Distance: 3.879804 - Hydrophobic, 
239 - A PHE 78 CE1  VS A VAL 113 CG1 
Distance: 4.236930 - Hydrophobic, 
240 - A PHE 78 CE1  VS A VAL 113 CG2 
Distance: 4.048642 - Hydrophobic, 
241 - A PHE 78 CB   VS A VAL 114 CG2 
Distance: 3.382704 - Hydrophobic, 
242 - A PHE 78 CG   VS A VAL 114 CG2 
Distance: 3.893848 - Hydrophobic, 
243 - A PHE 78 CD1  VS A VAL 114 CG2 
Distance: 4.183523 - Hydrophobic, 
244 - A THR 79 OG1  VS A ARG 110 NH1 
Distance: 3.212025 - Hydrogen Bonds, 
245 - A THR 79 OG1  VS A ARG 110 NH2 
Distance: 3.062798 - Hydrogen Bonds, 
246 - A ILE 82 CG2  VS A VAL 103 CG1 
Distance: 3.564005 - Hydrophobic, 
247 - A ILE 82 CD1  VS A ALA 106 CB  
Distance: 3.852477 - Hydrophobic, 
248 - A ILE 82 CD1  VS A GLU 107 CG  
Distance: 4.255136 - Hydrophobic, 
249 - A GLY 83 O    VS A SER 87 OG  
Distance: 3.288724 - Hydrogen Bonds, 
250 - A HIS 84 O    VS A SER 87 OG  
Distance: 3.096661 - Hydrogen Bonds, 
251 - A LEU 85 CG   VS A LEU 89 CG  
Distance: 4.413059 - Hydrophobic, 
252 - A LEU 85 CG   VS A LEU 89 CD1 
Distance: 3.854040 - Hydrophobic, 
253 - A LEU 85 CD1  VS A LEU 89 CG  
Distance: 4.314050 - Hydrophobic, 
254 - A LEU 85 CD1  VS A LEU 89 CD1 
Distance: 4.243297 - Hydrophobic, 
255 - A LEU 85 CD2  VS A LEU 89 CD1 
Distance: 4.457571 - Hydrophobic, 
256 - A LEU 85 CD2  VS A ALA 106 CB  
Distance: 3.652820 - Hydrophobic, 
257 - A ARG 86 O    VS A THR 90 OG1 
Distance: 2.725391 - Hydrogen Bonds, 
258 - A ARG 86 CG   VS A VAL 99 CG1 
Distance: 3.934107 - Hydrophobic, 
259 - A ARG 86 NE   VS A GLU 100 OE1 
Distance: 3.854073 - Attractive, Hydrogen Bonds, 
260 - A ARG 86 NE   VS A GLU 100 OE2 
Distance: 3.009412 - Attractive, Hydrogen Bonds, 
261 - A ARG 86 CZ   VS A GLU 100 OE1 
Distance: 4.017126 - Attractive, 
262 - A ARG 86 CZ   VS A GLU 100 OE2 
Distance: 3.879247 - Attractive, 
263 - A ARG 86 NH1  VS A GLU 100 OE1 
Distance: 5.316307 - Attractive, 
264 - A ARG 86 NH1  VS A GLU 100 OE2 
Distance: 5.156326 - Attractive, 
265 - A ARG 86 NH2  VS A GLU 100 OE1 
Distance: 3.252638 - Attractive, Hydrogen Bonds, 
266 - A ARG 86 NH2  VS A GLU 100 OE2 
Distance: 3.847270 - Attractive, Hydrogen Bonds, 
267 - A ARG 86 CB   VS A VAL 103 CG2 
Distance: 4.115293 - Hydrophobic, 
268 - A ARG 86 NH2  VS A GLU 107 OE2 
Distance: 5.334106 - Attractive, 
269 - A LEU 89 O    VS A VAL 94 N   
Distance: 3.257119 - Hydrogen Bonds, 
270 - A LEU 89 CB   VS A VAL 94 CB  
Distance: 4.394058 - Hydrophobic, 
271 - A LEU 89 CB   VS A VAL 94 CG2 
Distance: 4.335030 - Hydrophobic, 
272 - A LEU 89 CD2  VS A VAL 94 CG2 
Distance: 4.282662 - Hydrophobic, 
273 - A LEU 89 CB   VS A VAL 99 CB  
Distance: 4.480507 - Hydrophobic, 
274 - A LEU 89 CB   VS A VAL 99 CG1 
Distance: 4.146989 - Hydrophobic, 
275 - A LEU 89 CB   VS A VAL 99 CG2 
Distance: 4.031783 - Hydrophobic, 
276 - A LEU 89 CD1  VS A VAL 99 CG1 
Distance: 4.160539 - Hydrophobic, 
277 - A LEU 89 CD1  VS A THR 102 CG2 
Distance: 3.791528 - Hydrophobic, 
278 - A LEU 89 CD2  VS A THR 102 CG2 
Distance: 3.956104 - Hydrophobic, 
279 - A LEU 89 CD1  VS A VAL 103 CG2 
Distance: 4.179871 - Hydrophobic, 
280 - A ALA 92 CB   VS A VAL 94 CG2 
Distance: 4.322290 - Hydrophobic, 
281 - A VAL 94 CG1  VS A LEU 98 CB  
Distance: 3.678042 - Hydrophobic, 
282 - A VAL 94 CG1  VS A LEU 98 CG  
Distance: 3.594403 - Hydrophobic, 
283 - A VAL 94 CG1  VS A LEU 98 CD2 
Distance: 3.603330 - Hydrophobic, 
284 - A VAL 94 CB   VS A VAL 99 CG2 
Distance: 3.819672 - Hydrophobic, 
285 - A VAL 94 CG1  VS A VAL 99 CG2 
Distance: 3.817372 - Hydrophobic, 
286 - A LEU 98 N    VS A GLN 101 OE1 
Distance: 3.780055 - Hydrogen Bonds, 
287 - A LEU 98 O    VS A THR 102 OG1 
Distance: 2.767701 - Hydrogen Bonds, 
288 - A VAL 99 CG1  VS A VAL 103 CG2 
Distance: 4.371927 - Hydrophobic, 
289 - A VAL 103 CG1  VS A GLU 107 CG  
Distance: 4.301649 - Hydrophobic, 
290 - A VAL 105 O    VS A THR 108 OG1 
Distance: 2.776049 - Hydrogen Bonds, 
291 - A GLU 107 OE1  VS A ARG 110 NE  
Distance: 3.511844 - Attractive, Hydrogen Bonds, 
292 - A GLU 107 OE1  VS A ARG 110 CZ  
Distance: 3.656492 - Attractive, 
293 - A GLU 107 OE1  VS A ARG 110 NH1 
Distance: 4.918378 - Attractive, 
294 - A GLU 107 OE1  VS A ARG 110 NH2 
Distance: 2.984595 - Attractive, Hydrogen Bonds, 
295 - A GLU 107 OE2  VS A ARG 110 NE  
Distance: 5.275474 - Attractive, 
296 - A GLU 107 OE2  VS A ARG 110 CZ  
Distance: 5.016535 - Attractive, 
297 - A GLU 107 OE2  VS A ARG 110 NH2 
Distance: 3.889988 - Attractive, Hydrogen Bonds, 
298 - A VAL 109 CG2  VS A VAL 113 CG2 
Distance: 4.099297 - Hydrophobic, 
299 - A ARG 110 CG   VS A VAL 114 CB  
Distance: 4.332530 - Hydrophobic, 
300 - A ARG 110 CG   VS A VAL 114 CG2 
Distance: 3.773601 - Hydrophobic, 
