# Supplementary material for: VTR: A Web Tool for Identifying Analogous Contacts on Protein Structures and Their Complexes
Source: Front Bioinform. 2021 Nov 8;1:730350. doi: 10.3389/fbinf.2021.730350 (PMC9581016; doi:10.3389/fbinf.2021.730350)
Supplement: Supplementary file 2 [file DataSheet2.ZIP › contacts/case_study_1/contact_match_1a6m_1dlw.txt]

Rotate Protein: 1A6M
OXYGEN TRANSPORT                        26-FEB-98   1A6M             

Static Protein: 1DLW
OXYGEN STORAGE/TRANSPORT                13-DEC-99   1DLW             
A ILE 75 CD1  648 ----------- A LEU 89 CD2  762
A PHE 48 CZ   358 ----------- A LEU 64 CD1  469
AVD: 0.5276650046355115            Contact types: Hydrophobic,  / Hydrophobic, 

A ILE 75 CD1  648 ----------- A PHE 138 CD1A 1197
A PHE 48 CZ   358 ----------- A VAL 109 CG1  785
AVD: 0.7116291519034159            Contact types: Hydrophobic,  / Hydrophobic, 

A LEU 89 O    758 ----------- A HIS 93 ND1  794
A LEU 64 O    466 ----------- A HIS 68 ND1  502
AVD: 0.819318052963256            Contact types: Hydrogen Bonds,  / Hydrogen Bonds, 

A PRO 100 CB   855 ----------- A TYR 103 CE1  883
A SER 74 N    538 ----------- A GLN 77 OE1  564
AVD: 1.064240291360096            Contact types: Hydrophobic,  / Hydrogen Bonds, 

A GLU 38 CG   324 ----------- A TYR 103 CE1  883
A THR 28 O    202 ----------- A GLN 77 NE2  565
AVD: 1.0717068401338006            Contact types: Hydrophobic,  / Hydrogen Bonds, 

A LEU 115 CD2A 991 ----------- A MET 131 CE   1131
A LEU 89 CD2  657 ----------- A THR 102 CG2  739
AVD: 1.1197002555720157            Contact types: Hydrophobic,  / Hydrophobic, 

A LYS 102 CG   871 ----------- A PHE 106 CE1  912
A ALA 76 O    555 ----------- A THR 80 OG1  589
AVD: 1.0943391961259143            Contact types: Hydrophobic,  / Hydrogen Bonds, 

A LEU 89 CD2  762 ----------- A PHE 138 CE1A 1201
A LEU 64 CD1  469 ----------- A VAL 109 CG1  785
AVD: 1.15295791718651            Contact types: Hydrophobic,  / Hydrophobic, 

A VAL 13 CG1  115 ----------- A LEU 115 CD2A 991
A LEU 6 CD2  51 ----------- A LEU 89 CD2  657
AVD: 1.1772743536177481            Contact types: Hydrophobic,  / Hydrophobic, 

A LEU 29 CD2  241 ----------- A LEU 32 CD2  275
A TYR 20 CD2  146 ----------- A ILE 23 CD1  171
AVD: 1.2088225854693142            Contact types: Hydrophobic,  / Hydrophobic, 

A ILE 28 CG2  232 ----------- A ILE 111 CG1  953
A PHE 19 CB   132 ----------- A LEU 85 CD1  626
AVD: 1.230324646217425            Contact types: Hydrophobic,  / Hydrophobic, 

A ARG 31 CB A 254 ----------- A ALA 110 CB   947
A ASN 22 CB   160 ----------- A HIS 84 CB   614
AVD: 1.2475528693717368            Contact types: Hydrophobic,  / Hydrophobic, 

A PHE 123 CD1  1070 ----------- A ALA 127 CB   1100
A VAL 94 CG1  683 ----------- A LEU 98 CB   704
AVD: 1.2541400953178787            Contact types: Hydrophobic,  / Hydrophobic, 

A ILE 111 CG2  954 ----------- A LEU 115 CD1A 989
A VAL 15 CG1  105 ----------- A LEU 85 CD1  626
AVD: 1.2682452570324891            Contact types: Hydrophobic,  / Hydrophobic, 

A PHE 43 CG   371 ----------- A HIS 64 CG A 569
A PHE 33 CD2  243 ----------- A GLN 41 CG   303
AVD: 1.3036151535539091            Contact types: Aromatic Stacking,  / Hydrophobic, 

A THR 39 CG2  334 ----------- A TYR 103 CE2  884
A VAL 29 CB   210 ----------- A PHE 32 CD1  231
AVD: 1.3306533189305425            Contact types: Hydrophobic,  / Hydrophobic, 

A VAL 13 CG1  115 ----------- A PHE 123 CD1  1070
A LEU 6 CD2  51 ----------- A VAL 94 CG1  683
AVD: 1.3691322726553383            Contact types: Hydrophobic,  / Hydrophobic, 

A LEU 32 CB   272 ----------- A ALA 110 CB   947
A ILE 23 CG1  169 ----------- A HIS 84 CB   614
AVD: 1.3827815563227024            Contact types: Hydrophobic,  / Hydrophobic, 

A GLU 105 OE1  902 ----------- A ARG 139 NE   1214
A THR 79 OG1  582 ----------- A ARG 110 NH2  797
AVD: 1.4041950077393612            Contact types: Attractive,  / Hydrogen Bonds, 

A VAL 17 CG1  150 ----------- A LEU 69 CD1  610
A VAL 12 O    82 ----------- A THR 16 OG1  112
AVD: 1.4333448361973236            Contact types: Hydrophobic,  / Hydrogen Bonds, 

A VAL 10 CG2  91 ----------- A ALA 130 CB   1123
A LEU 2 CD1  13 ----------- A GLN 101 CB   728
AVD: 1.4479913478476614            Contact types: Hydrophobic,  / Hydrophobic, 

A ILE 75 CD1  648 ----------- A PHE 138 CE1A 1201
A PHE 48 CE2  357 ----------- A VAL 109 CG1  785
AVD: 1.4562500295350613            Contact types: Hydrophobic,  / Hydrophobic, 

A ASP 27 CB   222 ----------- A VAL 114 CB   978
A GLN 18 CB   123 ----------- A ALA 88 CB   649
AVD: 1.5162828282443779            Contact types: Hydrophobic,  / Hydrophobic, 

A LEU 89 CD2  762 ----------- A PHE 138 CZ A 1205
A LEU 64 CD1  469 ----------- A VAL 109 CB   784
AVD: 1.5647449612827404            Contact types: Hydrophobic,  / Hydrophobic, 

A LEU 32 CD2  275 ----------- A ILE 107 CB   919
A ILE 23 CD1  171 ----------- A VAL 81 CG1  596
AVD: 1.5647598314599698            Contact types: Hydrophobic,  / Hydrophobic, 

A LEU 29 CG   239 ----------- A LEU 61 CD1A 536
A TYR 20 CB   143 ----------- A MET 38 CE   282
AVD: 1.579540713159178            Contact types: Hydrophobic,  / Hydrophobic, 

A LEU 32 CD2  275 ----------- A ILE 107 CG1  920
A PHE 19 CE1  136 ----------- A ILE 23 CG1  169
AVD: 1.5855333657940072            Contact types: Hydrophobic,  / Hydrophobic, 

A PHE 33 CE2  285 ----------- A LEU 61 CD1A 536
A GLN 24 CG   177 ----------- A MET 38 CE   282
AVD: 1.5903567018166627            Contact types: Hydrophobic,  / Hydrophobic, 

A LEU 9 CB   81 ----------- A ALA 127 CB   1100
A LEU 98 N    700 ----------- A GLN 101 OE1  731
AVD: 1.5954555184000563            Contact types: Hydrophobic,  / Hydrogen Bonds, 

A TRP 14 CE3  127 ----------- A MET 131 CE   1131
A LEU 53 CD1  389 ----------- A THR 102 CG2  739
AVD: 1.6110095410323244            Contact types: Hydrophobic,  / Hydrophobic, 

A LEU 115 CB A 985 ----------- A PHE 123 CE2  1073
A LEU 89 CB   654 ----------- A VAL 99 CG2  714
AVD: 1.6261527572080634            Contact types: Hydrophobic,  / Hydrophobic, 

A ILE 28 CG1  231 ----------- A VAL 114 CB   978
A PHE 19 CB   132 ----------- A ALA 88 CB   649
AVD: 1.6376944714982797            Contact types: Hydrophobic,  / Hydrophobic, 

A ILE 99 CG2  849 ----------- A TYR 103 CD2  882
A PHE 32 CE1  233 ----------- A VAL 73 CG2  537
AVD: 1.6458215274500958            Contact types: Hydrophobic,  / Hydrophobic, 

A SER 108 OG   928 ----------- A ARG 139 NH1  1216
A ILE 82 CD1  605 ----------- A GLU 107 CG   769
AVD: 1.6930871057532355            Contact types: Hydrogen Bonds,  / Hydrophobic, 

A VAL 10 CG1  90 ----------- A LEU 76 CD2  656
A LEU 53 CD2  390 ----------- A VAL 105 CG1  757
AVD: 1.7047249587421256            Contact types: Hydrophobic,  / Hydrophobic, 

A VAL 10 CG1  90 ----------- A MET 131 CE   1131
A LEU 53 CD2  390 ----------- A THR 102 CG2  739
AVD: 1.7119028337633515            Contact types: Hydrophobic,  / Hydrophobic, 

A ALA 90 CB   767 ----------- A ILE 142 CD1A 1245
A LYS 65 CB   475 ----------- A ASP 112 CB   806
AVD: 1.7252135788146727            Contact types: Hydrophobic,  / Hydrophobic, 

A LEU 89 CD2  762 ----------- A ILE 142 CD1A 1245
A LEU 64 CB   467 ----------- A ASP 112 CB   806
AVD: 1.7572590985668057            Contact types: Hydrophobic,  / Hydrophobic, 

A VAL 10 CG2  91 ----------- A ALA 134 CB   1158
A LEU 2 CD1  13 ----------- A VAL 105 CG2  758
AVD: 1.7647666697029565            Contact types: Hydrophobic,  / Hydrophobic, 

A ILE 111 CG2  954 ----------- A LEU 115 CD2A 991
A LEU 85 CD1  626 ----------- A LEU 89 CG   655
AVD: 1.769195130738149            Contact types: Hydrophobic,  / Hydrophobic, 

A LEU 32 CG   273 ----------- A THR 39 CG2  334
A ILE 23 CG2  170 ----------- A VAL 29 CG2  212
AVD: 1.7785449572842387            Contact types: Hydrophobic,  / Hydrophobic, 

A THR 39 CG2  334 ----------- A TYR 103 CG   880
A VAL 29 CG1  211 ----------- A GLN 77 CB   561
AVD: 1.7975452051348788            Contact types: Hydrophobic,  / Hydrophobic, 

A ILE 28 CG2  232 ----------- A ILE 107 CG1  920
A PHE 19 CG   133 ----------- A ILE 23 CD1  171
AVD: 1.8214410130938834            Contact types: Hydrophobic,  / Hydrophobic, 

A VAL 13 CG1  115 ----------- A MET 131 CE   1131
A LEU 6 CD1  50 ----------- A THR 102 CG2  739
AVD: 1.8225172246500567            Contact types: Hydrophobic,  / Hydrophobic, 

A LEU 32 CD2  275 ----------- A ILE 107 CD1  922
A PHE 19 CZ   138 ----------- A ILE 23 CD1  171
AVD: 1.8234099712723832            Contact types: Hydrophobic,  / Hydrophobic, 

A ILE 28 CG2  232 ----------- A ALA 110 CB   947
A PHE 19 CD1  134 ----------- A HIS 84 CB   614
AVD: 1.8416378939771945            Contact types: Hydrophobic,  / Hydrophobic, 

A LEU 115 CB A 985 ----------- A PHE 123 CG   1069
A LEU 89 CB   654 ----------- A VAL 94 CB   682
AVD: 1.841977414291255            Contact types: Hydrophobic,  / Hydrophobic, 

A LEU 29 CD2  241 ----------- A PHE 33 CZ   286
A TYR 20 CD2  146 ----------- A MET 38 CE   282
AVD: 1.8439914075737047            Contact types: Hydrophobic,  / Hydrophobic, 

A ARG 31 CG A 256 ----------- A ALA 110 CB   947
A ASN 22 ND2  163 ----------- A HIS 84 O    613
AVD: 1.8683218404900155            Contact types: Hydrophobic,  / Hydrogen Bonds, 

A PHE 123 CG   1069 ----------- A GLN 128 CG A 1107
A VAL 94 CG1  683 ----------- A VAL 99 CG2  714
AVD: 1.888079159955076            Contact types: Hydrophobic,  / Hydrophobic, 

A VAL 21 CG1  179 ----------- A VAL 66 CG2  589
A GLN 13 NE2  94 ----------- A ASN 43 OD1  320
AVD: 1.9029682743593228            Contact types: Hydrophobic,  / Hydrogen Bonds, 

A VAL 68 CG1  602 ----------- A ILE 107 CD1  922
A PHE 19 CE2  137 ----------- A THR 45 CG2  337
AVD: 1.9237973256621599            Contact types: Hydrophobic,  / Hydrophobic, 

A LEU 104 O    890 ----------- A SER 108 OG   928
A PHE 78 CE2  575 ----------- A ILE 82 CD1  605
AVD: 1.9416546698388275            Contact types: Hydrogen Bonds,  / Hydrophobic, 

A ILE 99 CG2  849 ----------- A LEU 104 CD2  894
A VAL 73 CG2  537 ----------- A VAL 113 CG1  815
AVD: 1.9463339160669766            Contact types: Hydrophobic,  / Hydrophobic, 

A PHE 43 CE2  375 ----------- A PHE 46 CE2  405
A PHE 33 CD2  243 ----------- A ILE 36 CB   263
AVD: 1.9471384492509332            Contact types: Hydrophobic,  / Hydrophobic, 

A THR 39 CG2  334 ----------- A PHE 106 CD2  911
A VAL 29 CG1  211 ----------- A THR 80 CG2  590
AVD: 1.9515464606060444            Contact types: Hydrophobic,  / Hydrophobic, 

A VAL 10 CG1  90 ----------- A LEU 76 CD1  655
A LEU 2 CD1  13 ----------- A LEU 53 CD2  390
AVD: 1.9588115552284397            Contact types: Hydrophobic,  / Hydrophobic, 

A HIS 36 ND1  308 ----------- A GLU 38 OE2  327
A ASP 26 OD2  193 ----------- A THR 28 OG1  204
AVD: 1.970124149163372            Contact types: Attractive,  / Hydrogen Bonds, 

A VAL 13 CB   114 ----------- A PHE 123 CD1  1070
A VAL 94 CG1  683 ----------- A LEU 98 CD2  707
AVD: 1.9868477903310775            Contact types: Hydrophobic,  / Hydrophobic, 

A LYS 42 CG   362 ----------- A ILE 99 CD1  850
A PHE 32 CD2  232 ----------- A VAL 73 CG2  537
AVD: 1.9766094599137225            Contact types: Hydrophobic,  / Hydrophobic, 
