# Supplementary material for: VTR: A Web Tool for Identifying Analogous Contacts on Protein Structures and Their Complexes
Source: Front Bioinform. 2021 Nov 8;1:730350. doi: 10.3389/fbinf.2021.730350 (PMC9581016; doi:10.3389/fbinf.2021.730350)
Supplement: Supplementary file 2 [file DataSheet2.ZIP › contacts/case_study_2/2ajf_AE_Contacts.txt]

HYDROLASE/VIRAL PROTEIN                 01-AUG-05   2AJF             
STRUCTURE OF SARS CORONAVIRUS SPIKE RECEPTOR-BINDING DOMAIN COMPLEXEDWITH ITS RECEPTOR:

0 - A GLN 24 OE1  VS E ASN 473 ND2 
Distance: 2.934800 - Hydrogen Bonds, 
1 - A THR 27 CG2  VS E LEU 443 CD1 
Distance: 4.393455 - Hydrophobic, 
2 - A THR 27 CG2  VS E LEU 443 CD2 
Distance: 3.926780 - Hydrophobic, 
3 - A THR 27 CG2  VS E TYR 475 CD1 
Distance: 4.007796 - Hydrophobic, 
4 - A THR 27 CG2  VS E TYR 475 CE1 
Distance: 3.647466 - Hydrophobic, 
5 - A PHE 28 N    VS E TYR 475 OH  
Distance: 3.608205 - Hydrogen Bonds, 
6 - A LYS 31 CB   VS E TYR 442 CE1 
Distance: 4.328526 - Hydrophobic, 
7 - A LYS 31 CB   VS E TYR 475 CD2 
Distance: 3.975478 - Hydrophobic, 
8 - A LYS 31 CB   VS E TYR 475 CE2 
Distance: 4.070659 - Hydrophobic, 
9 - A LYS 31 CG   VS E TYR 475 CD2 
Distance: 3.911040 - Hydrophobic, 
10 - A LYS 31 CG   VS E TYR 475 CE2 
Distance: 4.333771 - Hydrophobic, 
11 - A HIS 34 ND1  VS E TYR 440 OH  
Distance: 3.891593 - Hydrogen Bonds, 
12 - A HIS 34 NE2  VS E TYR 440 OH  
Distance: 3.305709 - Hydrogen Bonds, 
13 - A HIS 34 ND1  VS E ASN 479 ND2 
Distance: 3.635043 - Hydrogen Bonds, 
14 - A GLU 37 OE1  VS E TYR 491 OH  
Distance: 3.368795 - Hydrogen Bonds, 
15 - A ASP 38 OD1  VS E TYR 436 OH  
Distance: 3.041870 - Hydrogen Bonds, 
16 - A ASP 38 OD2  VS E TYR 436 OH  
Distance: 3.015598 - Hydrogen Bonds, 
17 - A TYR 41 CG   VS E TYR 484 CG  
Distance: 5.252252 - Aromatic Stacking, 
18 - A TYR 41 CD2  VS E TYR 484 CG  
Distance: 4.115606 - Hydrophobic, 
19 - A TYR 41 CD2  VS E TYR 484 CD1 
Distance: 4.220059 - Hydrophobic, 
20 - A TYR 41 CD2  VS E TYR 484 CD2 
Distance: 4.278987 - Hydrophobic, 
21 - A TYR 41 CD2  VS E TYR 484 CE1 
Distance: 4.487999 - Hydrophobic, 
22 - A TYR 41 CE2  VS E TYR 484 CB  
Distance: 3.680414 - Hydrophobic, 
23 - A TYR 41 CE2  VS E TYR 484 CG  
Distance: 3.625614 - Hydrophobic, 
24 - A TYR 41 CE2  VS E TYR 484 CD1 
Distance: 4.122464 - Hydrophobic, 
25 - A TYR 41 CE2  VS E TYR 484 CD2 
Distance: 3.860285 - Hydrophobic, 
26 - A TYR 41 OH   VS E THR 486 OG1 
Distance: 2.828135 - Hydrogen Bonds, 
27 - A TYR 41 CE2  VS E THR 487 CG2 
Distance: 3.716725 - Hydrophobic, 
28 - A TYR 41 OH   VS E THR 487 N   
Distance: 3.330320 - Hydrogen Bonds, 
29 - A GLN 42 OE1  VS E TYR 436 OH  
Distance: 2.744349 - Hydrogen Bonds, 
30 - A GLN 42 OE1  VS E TYR 484 OH  
Distance: 3.632616 - Hydrogen Bonds, 
31 - A LEU 45 CD1  VS E TYR 484 CD2 
Distance: 3.797934 - Hydrophobic, 
32 - A LEU 45 CD1  VS E TYR 484 CE2 
Distance: 4.237307 - Hydrophobic, 
33 - A LEU 79 CG   VS E LEU 472 CD2 
Distance: 4.379853 - Hydrophobic, 
34 - A LEU 79 CD1  VS E LEU 472 CD2 
Distance: 3.984162 - Hydrophobic, 
35 - A MET 82 CE   VS E LEU 472 CD1 
Distance: 4.463025 - Hydrophobic, 
36 - A TYR 83 OH   VS E ASN 473 OD1 
Distance: 3.296326 - Hydrogen Bonds, 
37 - A TYR 83 OH   VS E ASN 473 ND2 
Distance: 2.760614 - Hydrogen Bonds, 
38 - A TYR 83 OH   VS E TYR 475 OH  
Distance: 3.309761 - Hydrogen Bonds, 
39 - A GLN 325 OE1  VS E ARG 426 NH2 
Distance: 3.799253 - Hydrogen Bonds, 
40 - A GLU 329 OE1  VS E ARG 426 NE  
Distance: 5.961128 - Attractive, 
41 - A GLU 329 OE1  VS E ARG 426 CZ  
Distance: 4.671685 - Attractive, 
42 - A GLU 329 OE1  VS E ARG 426 NH1 
Distance: 4.503542 - Attractive, 
43 - A GLU 329 OE1  VS E ARG 426 NH2 
Distance: 3.854572 - Attractive, Hydrogen Bonds, 
44 - A GLU 329 OE2  VS E ARG 426 NE  
Distance: 4.898680 - Attractive, 
45 - A GLU 329 OE2  VS E ARG 426 CZ  
Distance: 3.715957 - Attractive, 
46 - A GLU 329 OE2  VS E ARG 426 NH1 
Distance: 3.739638 - Attractive, Hydrogen Bonds, 
47 - A GLU 329 OE2  VS E ARG 426 NH2 
Distance: 2.946174 - Attractive, Hydrogen Bonds, 
48 - A ASN 330 ND2  VS E THR 486 O   
Distance: 2.782240 - Hydrogen Bonds, 
49 - A LYS 353 CB   VS E THR 487 CG2 
Distance: 3.624603 - Hydrophobic, 
50 - A LYS 353 CG   VS E THR 487 CG2 
Distance: 4.049300 - Hydrophobic, 
51 - A LYS 353 CD   VS E THR 487 CG2 
Distance: 3.544892 - Hydrophobic, 
52 - A LYS 353 O    VS E GLY 488 N   
Distance: 2.549177 - Hydrogen Bonds, 
53 - A LYS 353 CB   VS E TYR 491 CB  
Distance: 4.065537 - Hydrophobic, 
54 - A LYS 353 CB   VS E TYR 491 CG  
Distance: 3.821726 - Hydrophobic, 
55 - A LYS 353 CB   VS E TYR 491 CD1 
Distance: 4.189489 - Hydrophobic, 
56 - A LYS 353 CB   VS E TYR 491 CD2 
Distance: 3.970232 - Hydrophobic, 
57 - A LYS 353 CB   VS E TYR 491 CE2 
Distance: 4.449135 - Hydrophobic, 
58 - A LYS 353 CG   VS E TYR 491 CD2 
Distance: 4.201682 - Hydrophobic, 
59 - A LYS 353 CD   VS E TYR 491 CB  
Distance: 4.283150 - Hydrophobic, 
60 - A LYS 353 CD   VS E TYR 491 CG  
Distance: 4.255710 - Hydrophobic, 
61 - A LYS 353 CD   VS E TYR 491 CD2 
Distance: 3.801924 - Hydrophobic, 
62 - A LYS 353 CD   VS E TYR 491 CE2 
Distance: 4.466252 - Hydrophobic, 
63 - A GLY 354 O    VS E GLY 488 N   
Distance: 3.550015 - Hydrogen Bonds, 
