# Supplementary material for: VTR: A Web Tool for Identifying Analogous Contacts on Protein Structures and Their Complexes
Source: Front Bioinform. 2021 Nov 8;1:730350. doi: 10.3389/fbinf.2021.730350 (PMC9581016; doi:10.3389/fbinf.2021.730350)
Supplement: Supplementary file 2 [file DataSheet2.ZIP › contacts/case_study_2/6m0j11_rotate____Contacts.txt]

VIRAL PROTEIN/HYDROLASE                 21-FEB-20   6M0J             
CRYSTAL STRUCTURE OF SARS-COV-2 SPIKE RECEPTOR-BINDING DOMAIN BOUNDWITH ACE2:

0 - A SER 19 N    VS A GLU 23 OE2 
Distance: 3.227102 - Hydrogen Bonds, 
1 - A SER 19 O    VS A GLN 24 NE2 
Distance: 2.675623 - Hydrogen Bonds, 
2 - A THR 20 OG1  VS A GLU 22 N   
Distance: 3.268608 - Hydrogen Bonds, 
3 - A THR 20 N    VS A GLU 23 OE2 
Distance: 3.002173 - Hydrogen Bonds, 
4 - A THR 20 OG1  VS A GLU 23 N   
Distance: 3.005315 - Hydrogen Bonds, 
5 - A THR 20 OG1  VS A GLU 23 OE2 
Distance: 3.586178 - Hydrogen Bonds, 
6 - A THR 20 CG2  VS A GLU 23 CG  
Distance: 4.274369 - Hydrophobic, 
7 - A THR 20 O    VS A GLN 24 NE2 
Distance: 2.827523 - Hydrogen Bonds, 
8 - A ILE 21 CG2  VS A TYR 83 CB  
Distance: 4.313349 - Hydrophobic, 
9 - A ILE 21 CB   VS A GLU 87 CB  
Distance: 4.488180 - Hydrophobic, 
10 - A ILE 21 CG2  VS A GLU 87 CB  
Distance: 4.439369 - Hydrophobic, 
11 - A GLU 22 OE1  VS A LYS 26 NZ  
Distance: 5.804889 - Attractive, 
12 - A GLU 22 OE2  VS A LYS 26 NZ  
Distance: 3.699734 - Attractive, Hydrogen Bonds, 
13 - A GLU 22 CB   VS A ILE 88 CD1 
Distance: 4.375351 - Hydrophobic, 
14 - A GLU 22 CG   VS A ILE 88 CG2 
Distance: 4.260712 - Hydrophobic, 
15 - A GLU 22 OE1  VS A GLN 89 N   
Distance: 2.965568 - Hydrogen Bonds, 
16 - A GLU 22 OE1  VS A GLN 89 NE2 
Distance: 3.801522 - Hydrogen Bonds, 
17 - A GLU 22 OE1  VS A ASN 90 N   
Distance: 3.139429 - Hydrogen Bonds, 
18 - A GLU 23 O    VS A THR 27 OG1 
Distance: 2.850020 - Hydrogen Bonds, 
19 - A GLN 24 CB   VS A TYR 83 CD2 
Distance: 4.158534 - Hydrophobic, 
20 - A GLN 24 CB   VS A TYR 83 CE2 
Distance: 3.545657 - Hydrophobic, 
21 - A ALA 25 CB   VS A TYR 83 CB  
Distance: 4.412551 - Hydrophobic, 
22 - A ALA 25 CB   VS A TYR 83 CG  
Distance: 4.287172 - Hydrophobic, 
23 - A ALA 25 CB   VS A TYR 83 CD2 
Distance: 4.094175 - Hydrophobic, 
24 - A ALA 25 CB   VS A ILE 88 CD1 
Distance: 3.597551 - Hydrophobic, 
25 - A ALA 25 CB   VS A VAL 93 CG1 
Distance: 4.347651 - Hydrophobic, 
26 - A ALA 25 CB   VS A LEU 97 CG  
Distance: 4.268300 - Hydrophobic, 
27 - A ALA 25 CB   VS A LEU 97 CD1 
Distance: 3.950223 - Hydrophobic, 
28 - A LYS 26 CG   VS A VAL 93 CG1 
Distance: 4.499988 - Hydrophobic, 
29 - A LYS 26 CG   VS A VAL 93 CG2 
Distance: 3.928544 - Hydrophobic, 
30 - A PHE 28 CE1  VS A LEU 79 CB  
Distance: 3.794535 - Hydrophobic, 
31 - A PHE 28 CE1  VS A LEU 79 CD1 
Distance: 4.349745 - Hydrophobic, 
32 - A PHE 28 CZ   VS A LEU 79 CB  
Distance: 3.896097 - Hydrophobic, 
33 - A PHE 28 CE2  VS A ALA 80 CB  
Distance: 3.550319 - Hydrophobic, 
34 - A PHE 28 CZ   VS A ALA 80 CB  
Distance: 3.999496 - Hydrophobic, 
35 - A PHE 28 CB   VS A TYR 83 CE1 
Distance: 4.047194 - Hydrophobic, 
36 - A PHE 28 CG   VS A TYR 83 CG  
Distance: 5.355410 - Aromatic Stacking, 
37 - A PHE 28 CG   VS A TYR 83 CE1 
Distance: 3.894693 - Hydrophobic, 
38 - A PHE 28 CD1  VS A TYR 83 CE1 
Distance: 4.336222 - Hydrophobic, 
39 - A PHE 28 CD2  VS A TYR 83 CE1 
Distance: 4.057558 - Hydrophobic, 
40 - A PHE 28 CD2  VS A LEU 97 CD2 
Distance: 4.290787 - Hydrophobic, 
41 - A PHE 28 CE2  VS A LEU 97 CD2 
Distance: 4.360309 - Hydrophobic, 
42 - A PHE 28 CE2  VS A LEU 100 CD2 
Distance: 4.036503 - Hydrophobic, 
43 - A PHE 28 CZ   VS A LEU 100 CD2 
Distance: 4.270608 - Hydrophobic, 
44 - A LEU 29 O    VS A ASN 33 ND2 
Distance: 3.137174 - Hydrogen Bonds, 
45 - A LEU 29 CD1  VS A VAL 93 CG1 
Distance: 4.022871 - Hydrophobic, 
46 - A LEU 29 CD1  VS A GLN 96 CB  
Distance: 3.886475 - Hydrophobic, 
47 - A LEU 29 CD2  VS A GLN 96 CB  
Distance: 4.106688 - Hydrophobic, 
48 - A LEU 29 CD2  VS A LEU 391 CD1 
Distance: 4.230929 - Hydrophobic, 
49 - A ASP 30 O    VS A HIS 34 ND1 
Distance: 2.467007 - Hydrogen Bonds, 
50 - A ASP 30 OD1  VS A HIS 34 ND1 
Distance: 3.665869 - Attractive, Hydrogen Bonds, 
51 - A ASP 30 OD1  VS A HIS 34 NE2 
Distance: 4.147764 - Attractive, 
52 - A ASP 30 OD2  VS A HIS 34 ND1 
Distance: 5.728871 - Attractive, 
53 - A LYS 31 NZ   VS A GLU 35 OE1 
Distance: 4.591974 - Attractive, 
54 - A LYS 31 NZ   VS A GLU 35 OE2 
Distance: 2.580850 - Attractive, Hydrogen Bonds, 
55 - A PHE 32 CG   VS A ALA 36 CB  
Distance: 4.473440 - Hydrophobic, 
56 - A PHE 32 CD1  VS A ALA 36 CB  
Distance: 4.413627 - Hydrophobic, 
57 - A PHE 32 CD2  VS A ALA 36 CB  
Distance: 4.135347 - Hydrophobic, 
58 - A PHE 32 CE1  VS A ALA 36 CB  
Distance: 4.041493 - Hydrophobic, 
59 - A PHE 32 CE2  VS A ALA 36 CB  
Distance: 3.728299 - Hydrophobic, 
60 - A PHE 32 CZ   VS A ALA 36 CB  
Distance: 3.668030 - Hydrophobic, 
61 - A PHE 32 CG   VS A PHE 72 CG  
Distance: 5.453463 - Aromatic Stacking, 
62 - A PHE 32 CD1  VS A PHE 72 CE2 
Distance: 3.868830 - Hydrophobic, 
63 - A PHE 32 CD1  VS A PHE 72 CZ  
Distance: 3.666462 - Hydrophobic, 
64 - A PHE 32 CE1  VS A PHE 72 CE2 
Distance: 3.555894 - Hydrophobic, 
65 - A PHE 32 CE1  VS A PHE 72 CZ  
Distance: 3.860069 - Hydrophobic, 
66 - A PHE 32 CZ   VS A PHE 72 CE2 
Distance: 4.347465 - Hydrophobic, 
67 - A PHE 32 CE1  VS A LEU 73 CD2 
Distance: 4.056410 - Hydrophobic, 
68 - A PHE 32 CZ   VS A LEU 73 CD2 
Distance: 4.197752 - Hydrophobic, 
69 - A PHE 32 CD1  VS A GLN 76 CB  
Distance: 3.917040 - Hydrophobic, 
70 - A PHE 32 CD1  VS A GLN 76 CG  
Distance: 3.708641 - Hydrophobic, 
71 - A PHE 32 CE1  VS A GLN 76 CB  
Distance: 4.101793 - Hydrophobic, 
72 - A PHE 32 CE1  VS A GLN 76 CG  
Distance: 4.115132 - Hydrophobic, 
73 - A PHE 32 CG   VS A LEU 100 CD2 
Distance: 4.047487 - Hydrophobic, 
74 - A PHE 32 CD1  VS A LEU 100 CD2 
Distance: 3.698214 - Hydrophobic, 
75 - A PHE 32 CD2  VS A LEU 100 CD2 
Distance: 4.471718 - Hydrophobic, 
76 - A PHE 32 CE1  VS A LEU 100 CD1 
Distance: 3.926194 - Hydrophobic, 
77 - A PHE 32 CE1  VS A LEU 100 CD2 
Distance: 3.809754 - Hydrophobic, 
78 - A PHE 32 CZ   VS A LEU 100 CD1 
Distance: 4.102130 - Hydrophobic, 
79 - A PHE 32 CZ   VS A LEU 100 CD2 
Distance: 4.268382 - Hydrophobic, 
80 - A PHE 32 CE2  VS A PHE 390 CD1 
Distance: 3.979492 - Hydrophobic, 
81 - A PHE 32 CE2  VS A PHE 390 CE1 
Distance: 4.498806 - Hydrophobic, 
82 - A PHE 32 CZ   VS A PHE 390 CD1 
Distance: 4.436401 - Hydrophobic, 
83 - A PHE 32 CD2  VS A LEU 391 CG  
Distance: 4.433141 - Hydrophobic, 
84 - A PHE 32 CD2  VS A LEU 391 CD1 
Distance: 4.307212 - Hydrophobic, 
85 - A PHE 32 CE2  VS A LEU 391 CG  
Distance: 3.714545 - Hydrophobic, 
86 - A PHE 32 CE2  VS A LEU 391 CD1 
Distance: 3.958705 - Hydrophobic, 
87 - A PHE 32 CE2  VS A LEU 391 CD2 
Distance: 3.717852 - Hydrophobic, 
88 - A PHE 32 CZ   VS A LEU 391 CG  
Distance: 4.436866 - Hydrophobic, 
89 - A PHE 32 CZ   VS A LEU 391 CD2 
Distance: 3.962761 - Hydrophobic, 
90 - A GLU 35 OE1  VS A ASP 38 OD2 
Distance: 5.790487 - Repulsive, 
91 - A GLU 35 CB   VS A PHE 72 CE1 
Distance: 3.772851 - Hydrophobic, 
92 - A GLU 35 CB   VS A PHE 72 CZ  
Distance: 3.690255 - Hydrophobic, 
93 - A GLU 35 CG   VS A PHE 72 CE1 
Distance: 3.847782 - Hydrophobic, 
94 - A GLU 35 CG   VS A PHE 72 CZ  
Distance: 4.250711 - Hydrophobic, 
95 - A ALA 36 CB   VS A TRP 69 CZ3 
Distance: 3.871391 - Hydrophobic, 
96 - A ALA 36 CB   VS A TRP 69 CH2 
Distance: 4.039284 - Hydrophobic, 
97 - A ALA 36 CB   VS A PHE 72 CE2 
Distance: 3.686937 - Hydrophobic, 
98 - A ALA 36 CB   VS A PHE 72 CZ  
Distance: 4.205322 - Hydrophobic, 
99 - A ALA 36 CB   VS A PHE 390 CG  
Distance: 4.429393 - Hydrophobic, 
100 - A ALA 36 CB   VS A PHE 390 CD1 
Distance: 4.357926 - Hydrophobic, 
101 - A ALA 36 CB   VS A PHE 390 CD2 
Distance: 4.441040 - Hydrophobic, 
102 - A ALA 36 CB   VS A PHE 390 CE1 
Distance: 4.333262 - Hydrophobic, 
103 - A ALA 36 CB   VS A PHE 390 CE2 
Distance: 4.414378 - Hydrophobic, 
104 - A ALA 36 CB   VS A PHE 390 CZ  
Distance: 4.363295 - Hydrophobic, 
105 - A GLU 37 CG   VS A LYS 353 CG  
Distance: 3.693307 - Hydrophobic, 
106 - A GLU 37 CG   VS A LYS 353 CD  
Distance: 4.261760 - Hydrophobic, 
107 - A GLU 37 OE1  VS A LYS 353 N   
Distance: 3.242317 - Hydrogen Bonds, 
108 - A GLU 37 OE1  VS A ARG 393 NE  
Distance: 4.962247 - Attractive, 
109 - A GLU 37 OE1  VS A ARG 393 CZ  
Distance: 3.695129 - Attractive, 
110 - A GLU 37 OE1  VS A ARG 393 NH1 
Distance: 2.879778 - Attractive, Hydrogen Bonds, 
111 - A GLU 37 OE1  VS A ARG 393 NH2 
Distance: 3.653350 - Attractive, Hydrogen Bonds, 
112 - A GLU 37 OE2  VS A ARG 393 NE  
Distance: 5.272059 - Attractive, 
113 - A GLU 37 OE2  VS A ARG 393 CZ  
Distance: 3.971487 - Attractive, 
114 - A GLU 37 OE2  VS A ARG 393 NH1 
Distance: 3.706355 - Attractive, Hydrogen Bonds, 
115 - A GLU 37 OE2  VS A ARG 393 NH2 
Distance: 3.332938 - Attractive, Hydrogen Bonds, 
116 - A ASP 38 OD1  VS A LYS 353 NZ  
Distance: 3.170849 - Attractive, Hydrogen Bonds, 
117 - A ASP 38 OD2  VS A LYS 353 NZ  
Distance: 5.257002 - Attractive, 
118 - A LEU 39 CB   VS A TRP 69 CE3 
Distance: 3.768450 - Hydrophobic, 
119 - A LEU 39 CB   VS A TRP 69 CZ3 
Distance: 4.277828 - Hydrophobic, 
120 - A LEU 39 CD1  VS A PHE 72 CB  
Distance: 3.548594 - Hydrophobic, 
121 - A LEU 39 CD1  VS A PHE 72 CG  
Distance: 3.427610 - Hydrophobic, 
122 - A LEU 39 CD1  VS A PHE 72 CD1 
Distance: 3.691302 - Hydrophobic, 
123 - A LEU 39 CD1  VS A PHE 72 CD2 
Distance: 3.859315 - Hydrophobic, 
124 - A LEU 39 CD1  VS A PHE 72 CE1 
Distance: 4.318874 - Hydrophobic, 
125 - A LEU 39 CD1  VS A PHE 72 CE2 
Distance: 4.477255 - Hydrophobic, 
126 - A PHE 40 O    VS A SER 44 OG  
Distance: 2.863499 - Hydrogen Bonds, 
127 - A PHE 40 CB   VS A TRP 69 CE3 
Distance: 4.276509 - Hydrophobic, 
128 - A PHE 40 CB   VS A TRP 69 CZ2 
Distance: 4.272327 - Hydrophobic, 
129 - A PHE 40 CB   VS A TRP 69 CZ3 
Distance: 4.018935 - Hydrophobic, 
130 - A PHE 40 CB   VS A TRP 69 CH2 
Distance: 4.017940 - Hydrophobic, 
131 - A PHE 40 CG   VS A TRP 69 CG  
Distance: 5.499455 - Aromatic Stacking, 
132 - A PHE 40 CG   VS A TRP 69 CZ2 
Distance: 4.469452 - Hydrophobic, 
133 - A PHE 40 CD1  VS A TRP 69 CZ2 
Distance: 3.758508 - Hydrophobic, 
134 - A PHE 40 CD1  VS A TRP 69 CH2 
Distance: 4.306037 - Hydrophobic, 
135 - A PHE 40 CB   VS A PHE 390 CE2 
Distance: 3.900710 - Hydrophobic, 
136 - A PHE 40 CB   VS A PHE 390 CZ  
Distance: 3.987998 - Hydrophobic, 
137 - A PHE 40 CG   VS A PHE 390 CG  
Distance: 5.740719 - Aromatic Stacking, 
138 - A PHE 40 CG   VS A PHE 390 CE2 
Distance: 4.072443 - Hydrophobic, 
139 - A PHE 40 CG   VS A PHE 390 CZ  
Distance: 4.038986 - Hydrophobic, 
140 - A PHE 40 CD1  VS A PHE 390 CZ  
Distance: 4.174332 - Hydrophobic, 
141 - A PHE 40 CD2  VS A PHE 390 CE2 
Distance: 4.377956 - Hydrophobic, 
142 - A TYR 41 CD2  VS A LEU 45 CD2 
Distance: 4.378403 - Hydrophobic, 
143 - A TYR 41 CE2  VS A LEU 45 CD2 
Distance: 3.831431 - Hydrophobic, 
144 - A TYR 41 CD1  VS A LEU 351 CB  
Distance: 4.140615 - Hydrophobic, 
145 - A TYR 41 CE1  VS A LEU 351 CB  
Distance: 4.001945 - Hydrophobic, 
146 - A TYR 41 CB   VS A LYS 353 CG  
Distance: 4.273169 - Hydrophobic, 
147 - A TYR 41 CB   VS A LYS 353 CD  
Distance: 3.858628 - Hydrophobic, 
148 - A TYR 41 CG   VS A LYS 353 CG  
Distance: 4.042317 - Hydrophobic, 
149 - A TYR 41 CG   VS A LYS 353 CD  
Distance: 3.628701 - Hydrophobic, 
150 - A TYR 41 CD1  VS A LYS 353 CB  
Distance: 4.013242 - Hydrophobic, 
151 - A TYR 41 CD1  VS A LYS 353 CG  
Distance: 3.623243 - Hydrophobic, 
152 - A TYR 41 CD1  VS A LYS 353 CD  
Distance: 3.696488 - Hydrophobic, 
153 - A TYR 41 CD2  VS A LYS 353 CD  
Distance: 4.166258 - Hydrophobic, 
154 - A TYR 41 CE1  VS A LYS 353 CB  
Distance: 4.051984 - Hydrophobic, 
155 - A TYR 41 CE1  VS A LYS 353 CG  
Distance: 4.161698 - Hydrophobic, 
156 - A TYR 41 CE1  VS A LYS 353 CD  
Distance: 4.256044 - Hydrophobic, 
157 - A TYR 41 CE1  VS A ASP 355 CB  
Distance: 3.739487 - Hydrophobic, 
158 - A TYR 41 OH   VS A ASP 355 OD2 
Distance: 2.703472 - Hydrogen Bonds, 
159 - A SER 43 OG   VS A ALA 65 O   
Distance: 3.777301 - Hydrogen Bonds, 
160 - A SER 43 OG   VS A GLY 66 N   
Distance: 3.755090 - Hydrogen Bonds, 
161 - A LEU 45 O    VS A ASN 49 ND2 
Distance: 3.039097 - Hydrogen Bonds, 
162 - A LEU 45 CD1  VS A LEU 351 CD2 
Distance: 4.189476 - Hydrophobic, 
163 - A ALA 46 CB   VS A ALA 65 CB  
Distance: 3.942469 - Hydrophobic, 
164 - A SER 47 O    VS A ASN 51 ND2 
Distance: 2.963461 - Hydrogen Bonds, 
165 - A SER 47 OG   VS A ASN 51 ND2 
Distance: 3.526957 - Hydrogen Bonds, 
166 - A TRP 48 O    VS A THR 52 OG1 
Distance: 2.880456 - Hydrogen Bonds, 
167 - A TRP 48 CD2  VS A THR 52 CG2 
Distance: 4.054389 - Hydrophobic, 
168 - A TRP 48 NE1  VS A THR 52 OG1 
Distance: 3.804154 - Hydrogen Bonds, 
169 - A TRP 48 CZ2  VS A THR 52 CG2 
Distance: 3.664653 - Hydrophobic, 
170 - A TRP 48 CH2  VS A THR 52 CG2 
Distance: 4.179291 - Hydrophobic, 
171 - A TRP 48 CZ2  VS A MET 332 CB  
Distance: 4.070873 - Hydrophobic, 
172 - A TRP 48 CH2  VS A MET 332 CB  
Distance: 4.300518 - Hydrophobic, 
173 - A TRP 48 CB   VS A TRP 349 CE3 
Distance: 4.407289 - Hydrophobic, 
174 - A TRP 48 CB   VS A TRP 349 CZ3 
Distance: 4.047177 - Hydrophobic, 
175 - A TRP 48 CB   VS A TRP 349 CH2 
Distance: 4.465712 - Hydrophobic, 
176 - A TRP 48 CG   VS A TRP 349 CG  
Distance: 5.425384 - Aromatic Stacking, 
177 - A TRP 48 CE3  VS A TRP 349 CG  
Distance: 3.906750 - Hydrophobic, 
178 - A TRP 48 CE3  VS A TRP 349 CD2 
Distance: 3.614607 - Hydrophobic, 
179 - A TRP 48 CE3  VS A TRP 349 CE3 
Distance: 3.926712 - Hydrophobic, 
180 - A TRP 48 CE3  VS A TRP 349 CZ2 
Distance: 4.253648 - Hydrophobic, 
181 - A TRP 48 CE3  VS A TRP 349 CZ3 
Distance: 4.337596 - Hydrophobic, 
182 - A TRP 48 CE3  VS A TRP 349 CH2 
Distance: 4.489512 - Hydrophobic, 
183 - A TRP 48 CZ3  VS A TRP 349 CB  
Distance: 4.494536 - Hydrophobic, 
184 - A TRP 48 CZ3  VS A TRP 349 CG  
Distance: 3.875387 - Hydrophobic, 
185 - A TRP 48 CZ3  VS A TRP 349 CD2 
Distance: 4.028378 - Hydrophobic, 
186 - A TRP 48 CE3  VS A ARG 357 CB  
Distance: 4.492489 - Hydrophobic, 
187 - A TRP 48 CZ3  VS A ARG 357 CB  
Distance: 3.831982 - Hydrophobic, 
188 - A TRP 48 CH2  VS A ARG 357 CB  
Distance: 3.924868 - Hydrophobic, 
189 - A TRP 48 CZ3  VS A LEU 359 CB  
Distance: 3.728389 - Hydrophobic, 
190 - A TRP 48 CZ3  VS A LEU 359 CG  
Distance: 4.240640 - Hydrophobic, 
191 - A TRP 48 CZ3  VS A LEU 359 CD1 
Distance: 4.301130 - Hydrophobic, 
192 - A TRP 48 CH2  VS A LEU 359 CB  
Distance: 3.887724 - Hydrophobic, 
193 - A TRP 48 CH2  VS A LEU 359 CG  
Distance: 4.261185 - Hydrophobic, 
194 - A ASN 49 O    VS A THR 52 OG1 
Distance: 3.729029 - Hydrogen Bonds, 
195 - A ASN 49 O    VS A ASN 58 ND2 
Distance: 3.529985 - Hydrogen Bonds, 
196 - A TYR 50 CE1  VS A ILE 54 CB  
Distance: 4.253350 - Hydrophobic, 
197 - A TYR 50 CE1  VS A ILE 54 CG1 
Distance: 4.329983 - Hydrophobic, 
198 - A TYR 50 CE1  VS A ILE 54 CG2 
Distance: 3.703601 - Hydrophobic, 
199 - A TYR 50 CB   VS A ASN 58 CB  
Distance: 4.099587 - Hydrophobic, 
200 - A TYR 50 CD1  VS A ASN 58 CB  
Distance: 4.116670 - Hydrophobic, 
201 - A TYR 50 CD1  VS A VAL 59 CG2 
Distance: 3.726219 - Hydrophobic, 
202 - A TYR 50 CE1  VS A VAL 59 CB  
Distance: 4.385560 - Hydrophobic, 
203 - A TYR 50 CE1  VS A VAL 59 CG2 
Distance: 3.294012 - Hydrophobic, 
204 - A TYR 50 CB   VS A MET 62 CB  
Distance: 4.234295 - Hydrophobic, 
205 - A ASN 51 O    VS A VAL 343 N   
Distance: 2.941574 - Hydrogen Bonds, 
206 - A ASN 51 CB   VS A TRP 349 CZ2 
Distance: 4.119555 - Hydrophobic, 
207 - A ASN 51 CB   VS A TRP 349 CH2 
Distance: 4.359894 - Hydrophobic, 
208 - A ASN 51 CB   VS A LEU 359 CD1 
Distance: 3.785590 - Hydrophobic, 
209 - A THR 52 CG2  VS A MET 332 CB  
Distance: 4.143006 - Hydrophobic, 
210 - A THR 52 CG2  VS A MET 332 CE  
Distance: 4.001297 - Hydrophobic, 
211 - A THR 52 O    VS A GLN 340 NE2 
Distance: 2.737664 - Hydrogen Bonds, 
212 - A THR 52 CG2  VS A LEU 359 CG  
Distance: 3.995925 - Hydrophobic, 
213 - A THR 52 CG2  VS A LEU 359 CD1 
Distance: 3.823549 - Hydrophobic, 
214 - A ASN 53 O    VS A ASN 58 ND2 
Distance: 2.863559 - Hydrogen Bonds, 
215 - A ASN 53 N    VS A LYS 341 O   
Distance: 3.446622 - Hydrogen Bonds, 
216 - A ILE 54 N    VS A LYS 341 O   
Distance: 2.817401 - Hydrogen Bonds, 
217 - A ILE 54 CB   VS A LYS 341 CB  
Distance: 4.363162 - Hydrophobic, 
218 - A ILE 54 CG1  VS A VAL 343 CG2 
Distance: 4.177618 - Hydrophobic, 
219 - A ILE 54 CD1  VS A VAL 343 CG2 
Distance: 3.522779 - Hydrophobic, 
220 - A THR 55 OG1  VS A GLU 57 N   
Distance: 3.701797 - Hydrogen Bonds, 
221 - A THR 55 OG1  VS A ASN 58 N   
Distance: 3.038226 - Hydrogen Bonds, 
222 - A THR 55 OG1  VS A ASN 58 ND2 
Distance: 2.884298 - Hydrogen Bonds, 
223 - A GLU 57 O    VS A ASN 61 ND2 
Distance: 2.266638 - Hydrogen Bonds, 
224 - A VAL 59 O    VS A ASN 63 ND2 
Distance: 2.880263 - Hydrogen Bonds, 
225 - A GLN 60 O    VS A ASN 64 ND2 
Distance: 3.348366 - Hydrogen Bonds, 
226 - A GLN 60 NE2  VS A ASN 64 OD1 
Distance: 3.669705 - Hydrogen Bonds, 
227 - A GLY 66 O    VS A SER 70 OG  
Distance: 3.297111 - Hydrogen Bonds, 
228 - A TRP 69 CE3  VS A PHE 72 CD2 
Distance: 3.769389 - Hydrophobic, 
229 - A TRP 69 CE3  VS A PHE 72 CE2 
Distance: 4.408050 - Hydrophobic, 
230 - A TRP 69 CZ3  VS A PHE 72 CD2 
Distance: 3.578466 - Hydrophobic, 
231 - A TRP 69 CZ3  VS A PHE 72 CE2 
Distance: 3.786938 - Hydrophobic, 
232 - A TRP 69 CD2  VS A LEU 73 CG  
Distance: 4.396148 - Hydrophobic, 
233 - A TRP 69 CD2  VS A LEU 73 CD1 
Distance: 4.233728 - Hydrophobic, 
234 - A TRP 69 CZ2  VS A LEU 73 CG  
Distance: 4.017914 - Hydrophobic, 
235 - A TRP 69 CZ2  VS A LEU 73 CD1 
Distance: 3.630459 - Hydrophobic, 
236 - A TRP 69 CZ2  VS A LEU 73 CD2 
Distance: 4.227070 - Hydrophobic, 
237 - A TRP 69 CH2  VS A LEU 73 CG  
Distance: 4.230473 - Hydrophobic, 
238 - A TRP 69 CH2  VS A LEU 73 CD1 
Distance: 4.318550 - Hydrophobic, 
239 - A TRP 69 CH2  VS A LEU 73 CD2 
Distance: 4.169072 - Hydrophobic, 
240 - A TRP 69 CZ2  VS A PHE 390 CE1 
Distance: 4.334918 - Hydrophobic, 
241 - A TRP 69 CZ2  VS A PHE 390 CZ  
Distance: 4.014412 - Hydrophobic, 
242 - A TRP 69 CH2  VS A PHE 390 CE1 
Distance: 3.901108 - Hydrophobic, 
243 - A TRP 69 CH2  VS A PHE 390 CZ  
Distance: 3.605837 - Hydrophobic, 
244 - A PHE 72 CG   VS A GLN 76 CG  
Distance: 4.289582 - Hydrophobic, 
245 - A PHE 72 CD1  VS A GLN 76 CG  
Distance: 3.769192 - Hydrophobic, 
246 - A PHE 72 CD2  VS A GLN 76 CG  
Distance: 4.418441 - Hydrophobic, 
247 - A PHE 72 CE1  VS A GLN 76 CG  
Distance: 3.355129 - Hydrophobic, 
248 - A PHE 72 CE2  VS A GLN 76 CG  
Distance: 4.060983 - Hydrophobic, 
249 - A PHE 72 CZ   VS A GLN 76 CG  
Distance: 3.509069 - Hydrophobic, 
250 - A LEU 73 CD2  VS A LEU 100 CD1 
Distance: 4.029151 - Hydrophobic, 
251 - A LYS 74 O    VS A THR 78 OG1 
Distance: 3.108358 - Hydrogen Bonds, 
252 - A GLU 75 CG   VS A LEU 79 CD1 
Distance: 4.260227 - Hydrophobic, 
253 - A GLN 76 CB   VS A LEU 100 CD2 
Distance: 4.138108 - Hydrophobic, 
254 - A SER 77 O    VS A GLN 81 NE2 
Distance: 3.748884 - Hydrogen Bonds, 
255 - A SER 77 OG   VS A GLN 81 NE2 
Distance: 3.525860 - Hydrogen Bonds, 
256 - A SER 77 OG   VS A LEU 100 O   
Distance: 2.737569 - Hydrogen Bonds, 
257 - A SER 77 OG   VS A GLN 101 O   
Distance: 3.609459 - Hydrogen Bonds, 
258 - A THR 78 CG2  VS A MET 82 CE  
Distance: 4.347476 - Hydrophobic, 
259 - A ALA 80 CB   VS A LEU 97 CD2 
Distance: 3.802269 - Hydrophobic, 
260 - A ALA 80 CB   VS A LEU 100 CB  
Distance: 4.066653 - Hydrophobic, 
261 - A ALA 80 CB   VS A LEU 100 CG  
Distance: 4.041776 - Hydrophobic, 
262 - A ALA 80 CB   VS A LEU 100 CD2 
Distance: 4.094100 - Hydrophobic, 
263 - A ALA 80 O    VS A GLN 101 NE2 
Distance: 2.877051 - Hydrogen Bonds, 
264 - A ALA 80 CB   VS A GLN 101 CG  
Distance: 3.968149 - Hydrophobic, 
265 - A GLN 81 CB   VS A GLN 101 CG  
Distance: 4.466318 - Hydrophobic, 
266 - A GLN 81 CG   VS A GLN 101 CB  
Distance: 4.005486 - Hydrophobic, 
267 - A GLN 81 CG   VS A GLN 101 CG  
Distance: 3.863732 - Hydrophobic, 
268 - A GLN 81 NE2  VS A GLN 101 O   
Distance: 2.754204 - Hydrogen Bonds, 
269 - A TYR 83 CB   VS A LEU 97 CD1 
Distance: 3.771067 - Hydrophobic, 
270 - A TYR 83 O    VS A GLN 101 NE2 
Distance: 2.739666 - Hydrogen Bonds, 
271 - A PRO 84 CG   VS A GLU 87 CB  
Distance: 4.387710 - Hydrophobic, 
272 - A PRO 84 CG   VS A GLU 87 CG  
Distance: 4.360099 - Hydrophobic, 
273 - A LEU 85 CB   VS A LYS 94 CG  
Distance: 4.347670 - Hydrophobic, 
274 - A LEU 85 CD2  VS A LYS 94 CG  
Distance: 4.266786 - Hydrophobic, 
275 - A LEU 85 CD2  VS A LEU 97 CB  
Distance: 3.681597 - Hydrophobic, 
276 - A LEU 85 CD2  VS A LEU 97 CD1 
Distance: 3.981315 - Hydrophobic, 
277 - A LEU 85 CD1  VS A GLN 98 CB  
Distance: 3.937158 - Hydrophobic, 
278 - A LEU 85 CD1  VS A GLN 98 CG  
Distance: 3.897347 - Hydrophobic, 
279 - A LEU 85 CD2  VS A GLN 98 CB  
Distance: 4.355718 - Hydrophobic, 
280 - A ILE 88 CG2  VS A VAL 93 CB  
Distance: 4.212162 - Hydrophobic, 
281 - A ILE 88 CG2  VS A VAL 93 CG1 
Distance: 3.848630 - Hydrophobic, 
282 - A ILE 88 CD1  VS A VAL 93 CG1 
Distance: 4.183712 - Hydrophobic, 
283 - A ILE 88 CB   VS A LYS 94 CG  
Distance: 4.180156 - Hydrophobic, 
284 - A ILE 88 CG2  VS A LYS 94 CB  
Distance: 4.307997 - Hydrophobic, 
285 - A ILE 88 CG2  VS A LYS 94 CG  
Distance: 4.199833 - Hydrophobic, 
286 - A ILE 88 CG1  VS A LEU 97 CD1 
Distance: 4.382871 - Hydrophobic, 
287 - A ILE 88 CD1  VS A LEU 97 CD1 
Distance: 3.690002 - Hydrophobic, 
288 - A ASN 90 OD1  VS A THR 92 N   
Distance: 3.323391 - Hydrogen Bonds, 
289 - A ASN 90 OD1  VS A THR 92 OG1 
Distance: 3.052321 - Hydrogen Bonds, 
290 - A ASN 90 CB   VS A VAL 93 CB  
Distance: 4.160926 - Hydrophobic, 
291 - A ASN 90 CB   VS A VAL 93 CG2 
Distance: 3.982788 - Hydrophobic, 
292 - A ASN 90 OD1  VS A VAL 93 N   
Distance: 3.530427 - Hydrogen Bonds, 
293 - A LEU 91 CD2  VS A LYS 94 CD  
Distance: 4.271164 - Hydrophobic, 
294 - A LEU 91 CD1  VS A VAL 212 CG2 
Distance: 4.049594 - Hydrophobic, 
295 - A THR 92 O    VS A GLN 96 NE2 
Distance: 2.682757 - Hydrogen Bonds, 
296 - A THR 92 CG2  VS A LEU 392 CD1 
Distance: 4.414138 - Hydrophobic, 
297 - A LEU 95 CB   VS A LEU 392 CD2 
Distance: 4.293649 - Hydrophobic, 
298 - A GLN 96 CB   VS A LEU 391 CB  
Distance: 4.471107 - Hydrophobic, 
299 - A GLN 96 CB   VS A LEU 391 CD1 
Distance: 3.652684 - Hydrophobic, 
300 - A GLN 96 CG   VS A LEU 391 CB  
Distance: 4.223938 - Hydrophobic, 
301 - A GLN 96 CG   VS A LEU 391 CD1 
Distance: 4.185956 - Hydrophobic, 
302 - A GLN 96 CG   VS A LEU 392 CG  
Distance: 4.067647 - Hydrophobic, 
303 - A GLN 96 CG   VS A LEU 392 CD1 
Distance: 4.274988 - Hydrophobic, 
304 - A GLN 96 CG   VS A LEU 392 CD2 
Distance: 4.092722 - Hydrophobic, 
305 - A GLN 102 NE2  VS A TYR 202 OH  
Distance: 3.749106 - Hydrogen Bonds, 
306 - A ASN 103 O    VS A SER 106 OG  
Distance: 3.322431 - Hydrogen Bonds, 
307 - A GLY 104 O    VS A ASN 194 ND2 
Distance: 3.219228 - Hydrogen Bonds, 
308 - A SER 105 O    VS A SER 113 OG  
Distance: 3.295522 - Hydrogen Bonds, 
309 - A VAL 107 CG1  VS A MET 190 CG  
Distance: 4.333504 - Hydrophobic, 
310 - A VAL 107 CB   VS A ALA 193 CB  
Distance: 4.267183 - Hydrophobic, 
311 - A VAL 107 CG1  VS A ALA 193 CB  
Distance: 3.597994 - Hydrophobic, 
312 - A VAL 107 CG2  VS A ALA 193 CB  
Distance: 3.693644 - Hydrophobic, 
313 - A LEU 108 CB   VS A LYS 112 CB  
Distance: 4.008873 - Hydrophobic, 
314 - A LEU 108 CG   VS A LYS 112 CB  
Distance: 4.493850 - Hydrophobic, 
315 - A LEU 108 CD1  VS A LYS 112 CB  
Distance: 4.323002 - Hydrophobic, 
316 - A LEU 108 CD2  VS A LYS 112 CB  
Distance: 4.486004 - Hydrophobic, 
317 - A LEU 108 O    VS A SER 113 OG  
Distance: 3.637625 - Hydrogen Bonds, 
318 - A LEU 108 CD1  VS A LEU 116 CD2 
Distance: 4.149418 - Hydrophobic, 
319 - A LEU 108 CD2  VS A GLU 189 CB  
Distance: 3.786374 - Hydrophobic, 
320 - A LEU 108 CG   VS A MET 190 CB  
Distance: 3.910492 - Hydrophobic, 
321 - A LEU 108 CG   VS A MET 190 CG  
Distance: 4.410301 - Hydrophobic, 
322 - A LEU 108 CD1  VS A MET 190 CB  
Distance: 3.839139 - Hydrophobic, 
323 - A LEU 108 CD1  VS A MET 190 CG  
Distance: 4.397549 - Hydrophobic, 
324 - A LEU 108 CD2  VS A MET 190 CB  
Distance: 4.125972 - Hydrophobic, 
325 - A SER 109 OG   VS A ASP 111 N   
Distance: 3.430344 - Hydrogen Bonds, 
326 - A SER 109 OG   VS A LYS 112 N   
Distance: 3.019476 - Hydrogen Bonds, 
327 - A SER 109 O    VS A SER 113 OG  
Distance: 3.066043 - Hydrogen Bonds, 
328 - A ASP 111 OD1  VS A LYS 114 NZ  
Distance: 5.095048 - Attractive, 
329 - A ASP 111 OD1  VS A ARG 115 NE  
Distance: 4.865043 - Attractive, 
330 - A ASP 111 OD1  VS A ARG 115 CZ  
Distance: 4.737301 - Attractive, 
331 - A ASP 111 OD1  VS A ARG 115 NH1 
Distance: 5.888234 - Attractive, 
332 - A ASP 111 OD1  VS A ARG 115 NH2 
Distance: 3.805102 - Attractive, Hydrogen Bonds, 
333 - A ASP 111 OD2  VS A ARG 115 NE  
Distance: 3.746655 - Attractive, Hydrogen Bonds, 
334 - A ASP 111 OD2  VS A ARG 115 CZ  
Distance: 3.503211 - Attractive, 
335 - A ASP 111 OD2  VS A ARG 115 NH1 
Distance: 4.699930 - Attractive, 
336 - A ASP 111 OD2  VS A ARG 115 NH2 
Distance: 2.470421 - Attractive, Hydrogen Bonds, 
337 - A LYS 112 CB   VS A LEU 186 CD2 
Distance: 3.873416 - Hydrophobic, 
338 - A LYS 112 CG   VS A LEU 186 CD2 
Distance: 4.200414 - Hydrophobic, 
339 - A LYS 112 CD   VS A LEU 186 CD2 
Distance: 3.847907 - Hydrophobic, 
340 - A LYS 112 NZ   VS A GLU 189 OE1 
Distance: 3.501209 - Attractive, Hydrogen Bonds, 
341 - A LYS 112 NZ   VS A GLU 189 OE2 
Distance: 2.982663 - Attractive, Hydrogen Bonds, 
342 - A SER 113 O    VS A ASN 117 ND2 
Distance: 3.736411 - Hydrogen Bonds, 
343 - A LYS 114 O    VS A THR 118 OG1 
Distance: 2.965040 - Hydrogen Bonds, 
344 - A ARG 115 NE   VS A GLU 182 OE2 
Distance: 4.537608 - Attractive, 
345 - A ARG 115 CZ   VS A GLU 182 OE2 
Distance: 5.470583 - Attractive, 
346 - A ARG 115 NH1  VS A GLU 182 OE2 
Distance: 5.393442 - Attractive, 
347 - A ARG 115 CB   VS A LEU 186 CD1 
Distance: 4.421931 - Hydrophobic, 
348 - A LEU 116 CG   VS A LEU 120 CG  
Distance: 4.418945 - Hydrophobic, 
349 - A LEU 116 CG   VS A LEU 120 CD1 
Distance: 4.202419 - Hydrophobic, 
350 - A LEU 116 CD1  VS A LEU 120 CG  
Distance: 4.328099 - Hydrophobic, 
351 - A LEU 116 CD1  VS A TYR 183 CD2 
Distance: 4.460530 - Hydrophobic, 
352 - A LEU 116 CD1  VS A LEU 186 CB  
Distance: 4.011201 - Hydrophobic, 
353 - A LEU 116 CD1  VS A LYS 187 CG  
Distance: 4.420413 - Hydrophobic, 
354 - A LEU 116 CD2  VS A LYS 187 CD  
Distance: 4.240028 - Hydrophobic, 
355 - A ASN 117 O    VS A ASN 121 ND2 
Distance: 2.827987 - Hydrogen Bonds, 
356 - A THR 118 O    VS A THR 122 OG1 
Distance: 3.107639 - Hydrogen Bonds, 
357 - A ILE 119 CG2  VS A MET 123 CG  
Distance: 4.485197 - Hydrophobic, 
358 - A ILE 119 CG2  VS A MET 123 CE  
Distance: 4.117574 - Hydrophobic, 
359 - A ILE 119 CG1  VS A LEU 179 CD2 
Distance: 4.487501 - Hydrophobic, 
360 - A ILE 119 CG2  VS A LEU 179 CB  
Distance: 4.475971 - Hydrophobic, 
361 - A ILE 119 CD1  VS A GLU 182 CB  
Distance: 3.930492 - Hydrophobic, 
362 - A ILE 119 CD1  VS A GLU 182 CG  
Distance: 3.550160 - Hydrophobic, 
363 - A ILE 119 CG2  VS A TYR 183 CB  
Distance: 3.856409 - Hydrophobic, 
364 - A ILE 119 CD1  VS A LEU 186 CD1 
Distance: 3.655811 - Hydrophobic, 
365 - A LEU 120 CD2  VS A MET 123 CE  
Distance: 4.369214 - Hydrophobic, 
366 - A LEU 120 CD2  VS A TYR 183 CD2 
Distance: 3.826144 - Hydrophobic, 
367 - A LEU 120 CD2  VS A TYR 183 CE2 
Distance: 3.845272 - Hydrophobic, 
368 - A LEU 120 CD2  VS A ASP 509 CB  
Distance: 3.831586 - Hydrophobic, 
369 - A THR 122 O    VS A THR 125 OG1 
Distance: 3.696511 - Hydrogen Bonds, 
370 - A THR 122 CG2  VS A ILE 126 CG1 
Distance: 4.027714 - Hydrophobic, 
371 - A THR 122 CG2  VS A ILE 126 CD1 
Distance: 3.729931 - Hydrophobic, 
372 - A THR 122 CG2  VS A LEU 179 CD1 
Distance: 3.578229 - Hydrophobic, 
373 - A THR 122 CG2  VS A LEU 179 CD2 
Distance: 4.337507 - Hydrophobic, 
374 - A MET 123 CB   VS A LEU 176 CD2 
Distance: 3.856871 - Hydrophobic, 
375 - A MET 123 CG   VS A LEU 176 CD2 
Distance: 3.905392 - Hydrophobic, 
376 - A MET 123 CG   VS A LEU 179 CB  
Distance: 3.693534 - Hydrophobic, 
377 - A MET 123 CG   VS A LEU 179 CG  
Distance: 4.400832 - Hydrophobic, 
378 - A MET 123 CG   VS A LEU 179 CD1 
Distance: 3.913234 - Hydrophobic, 
379 - A MET 123 CE   VS A TYR 180 CD1 
Distance: 4.343209 - Hydrophobic, 
380 - A MET 123 CE   VS A TYR 183 CB  
Distance: 4.154329 - Hydrophobic, 
381 - A MET 123 CE   VS A TYR 183 CG  
Distance: 4.011559 - Hydrophobic, 
382 - A MET 123 CE   VS A TYR 183 CD2 
Distance: 3.836055 - Hydrophobic, 
383 - A MET 123 CE   VS A TYR 183 CE2 
Distance: 4.395875 - Hydrophobic, 
384 - A SER 124 O    VS A SER 128 OG  
Distance: 3.237899 - Hydrogen Bonds, 
385 - A SER 124 OG   VS A ASN 508 OD1 
Distance: 3.066552 - Hydrogen Bonds, 
386 - A THR 125 O    VS A SER 128 OG  
Distance: 3.554300 - Hydrogen Bonds, 
387 - A THR 125 O    VS A THR 129 OG1 
Distance: 2.659896 - Hydrogen Bonds, 
388 - A ILE 126 CG2  VS A VAL 172 CG1 
Distance: 3.481251 - Hydrophobic, 
389 - A ILE 126 CG2  VS A GLN 175 CB  
Distance: 4.200185 - Hydrophobic, 
390 - A ILE 126 CD1  VS A GLN 175 CB  
Distance: 4.047594 - Hydrophobic, 
391 - A ILE 126 CB   VS A LEU 176 CD2 
Distance: 3.844017 - Hydrophobic, 
392 - A ILE 126 CG2  VS A LEU 176 CG  
Distance: 4.003850 - Hydrophobic, 
393 - A ILE 126 CG2  VS A LEU 176 CD2 
Distance: 3.690435 - Hydrophobic, 
394 - A ILE 126 CD1  VS A LEU 176 CD2 
Distance: 4.070152 - Hydrophobic, 
395 - A ILE 126 CD1  VS A LEU 179 CD1 
Distance: 3.620374 - Hydrophobic, 
396 - A TYR 127 CE1  VS A LEU 144 CD2 
Distance: 4.117013 - Hydrophobic, 
397 - A TYR 127 CE2  VS A LEU 144 CD2 
Distance: 4.015902 - Hydrophobic, 
398 - A TYR 127 CD1  VS A TRP 168 CZ2 
Distance: 3.846500 - Hydrophobic, 
399 - A TYR 127 CE1  VS A TRP 168 CZ2 
Distance: 3.807194 - Hydrophobic, 
400 - A TYR 127 CG   VS A PHE 504 CG  
Distance: 5.931823 - Aromatic Stacking, 
401 - A TYR 127 CD2  VS A PHE 504 CB  
Distance: 4.491290 - Hydrophobic, 
402 - A TYR 127 CD2  VS A PHE 504 CD1 
Distance: 4.166883 - Hydrophobic, 
403 - A TYR 127 CE1  VS A PHE 504 CB  
Distance: 4.343465 - Hydrophobic, 
404 - A TYR 127 CE2  VS A PHE 504 CB  
Distance: 3.593842 - Hydrophobic, 
405 - A TYR 127 CE2  VS A PHE 504 CG  
Distance: 4.210883 - Hydrophobic, 
406 - A TYR 127 CE2  VS A PHE 504 CD1 
Distance: 3.828367 - Hydrophobic, 
407 - A TYR 127 OH   VS A PHE 504 N   
Distance: 3.050657 - Hydrogen Bonds, 
408 - A THR 129 O    VS A LYS 131 NZ  
Distance: 3.674971 - Hydrogen Bonds, 
409 - A LYS 131 CB   VS A CYS 141 CB  
Distance: 4.464925 - Hydrophobic, 
410 - A LYS 131 CD   VS A CYS 141 CB  
Distance: 4.045485 - Hydrophobic, 
411 - A LYS 131 CB   VS A LEU 143 CD2 
Distance: 3.611752 - Hydrophobic, 
412 - A VAL 132 N    VS A LEU 142 O   
Distance: 2.885079 - Hydrogen Bonds, 
413 - A VAL 132 O    VS A LEU 142 N   
Distance: 2.682055 - Hydrogen Bonds, 
414 - A VAL 132 CG2  VS A LEU 148 CG  
Distance: 4.256120 - Hydrophobic, 
415 - A VAL 132 CG2  VS A LEU 148 CD1 
Distance: 3.920932 - Hydrophobic, 
416 - A VAL 132 CG2  VS A LEU 148 CD2 
Distance: 3.713358 - Hydrophobic, 
417 - A VAL 132 CG2  VS A TRP 163 CZ2 
Distance: 4.182425 - Hydrophobic, 
418 - A VAL 132 CG2  VS A TRP 163 CH2 
Distance: 4.107757 - Hydrophobic, 
419 - A VAL 132 CG1  VS A GLU 171 CB  
Distance: 3.705076 - Hydrophobic, 
420 - A VAL 132 CG1  VS A GLU 171 CG  
Distance: 4.055587 - Hydrophobic, 
421 - A CYS 133 CB   VS A CYS 141 CB  
Distance: 3.970067 - Hydrophobic, 
422 - A CYS 133 SG   VS A CYS 141 SG  
Distance: 2.057683 - Hydrogen Bonds, 
423 - A ASN 134 ND2  VS A ASP 136 OD2 
Distance: 3.572664 - Hydrogen Bonds, 
424 - A ASN 134 OD1  VS A ASN 137 N   
Distance: 3.876853 - Hydrogen Bonds, 
425 - A ASN 134 N    VS A GLU 140 O   
Distance: 3.328960 - Hydrogen Bonds, 
426 - A ASN 134 ND2  VS A GLU 140 OE2 
Distance: 3.860022 - Hydrogen Bonds, 
427 - A ASN 134 CB   VS A TRP 163 CZ2 
Distance: 4.179332 - Hydrophobic, 
428 - A ASN 137 OD1  VS A GLN 139 N   
Distance: 3.537302 - Hydrogen Bonds, 
429 - A ASN 137 CB   VS A GLU 140 CB  
Distance: 3.986483 - Hydrophobic, 
430 - A ASN 137 ND2  VS A GLU 140 OE2 
Distance: 3.543680 - Hydrogen Bonds, 
431 - A LEU 142 CB   VS A LEU 148 CG  
Distance: 4.462301 - Hydrophobic, 
432 - A LEU 142 CB   VS A LEU 148 CD2 
Distance: 4.171948 - Hydrophobic, 
433 - A LEU 142 CD1  VS A LEU 148 CD2 
Distance: 4.095936 - Hydrophobic, 
434 - A LEU 142 CD1  VS A ILE 151 CD1 
Distance: 3.775145 - Hydrophobic, 
435 - A LEU 142 CD1  VS A TRP 163 CZ3 
Distance: 4.093593 - Hydrophobic, 
436 - A LEU 142 CD1  VS A TRP 163 CH2 
Distance: 4.075404 - Hydrophobic, 
437 - A LEU 143 O    VS A LEU 148 N   
Distance: 2.878944 - Hydrogen Bonds, 
438 - A LEU 144 CD1  VS A LEU 148 CB  
Distance: 4.113947 - Hydrophobic, 
439 - A LEU 144 O    VS A ASN 149 N   
Distance: 2.857973 - Hydrogen Bonds, 
440 - A LEU 144 O    VS A ASN 149 ND2 
Distance: 3.488149 - Hydrogen Bonds, 
441 - A LEU 144 CB   VS A TRP 168 CE3 
Distance: 4.357322 - Hydrophobic, 
442 - A LEU 144 CB   VS A TRP 168 CZ2 
Distance: 4.014562 - Hydrophobic, 
443 - A LEU 144 CB   VS A TRP 168 CZ3 
Distance: 3.790328 - Hydrophobic, 
444 - A LEU 144 CB   VS A TRP 168 CH2 
Distance: 3.597957 - Hydrophobic, 
445 - A LEU 144 CG   VS A TRP 168 CZ2 
Distance: 4.284943 - Hydrophobic, 
446 - A LEU 144 CG   VS A TRP 168 CH2 
Distance: 4.354146 - Hydrophobic, 
447 - A LEU 144 CD1  VS A TRP 168 CD2 
Distance: 4.370657 - Hydrophobic, 
448 - A LEU 144 CD1  VS A TRP 168 CZ2 
Distance: 4.394325 - Hydrophobic, 
449 - A LEU 144 CD2  VS A TRP 168 CZ2 
Distance: 3.859538 - Hydrophobic, 
450 - A LEU 144 CD2  VS A TRP 168 CH2 
Distance: 4.246465 - Hydrophobic, 
451 - A LEU 144 CD1  VS A MET 270 CG  
Distance: 4.258168 - Hydrophobic, 
452 - A LEU 144 CD1  VS A MET 270 CE  
Distance: 3.821850 - Hydrophobic, 
453 - A LEU 144 CD2  VS A TRP 271 CZ2 
Distance: 4.123741 - Hydrophobic, 
454 - A LEU 144 CD2  VS A TRP 271 CH2 
Distance: 4.143519 - Hydrophobic, 
455 - A GLU 145 OE1  VS A ASN 149 ND2 
Distance: 2.728603 - Hydrogen Bonds, 
456 - A LEU 148 CD2  VS A ILE 151 CD1 
Distance: 4.324354 - Hydrophobic, 
457 - A LEU 148 CD2  VS A TRP 163 CZ3 
Distance: 4.321491 - Hydrophobic, 
458 - A LEU 148 CD2  VS A ALA 164 CB  
Distance: 4.005739 - Hydrophobic, 
459 - A LEU 148 CD1  VS A TRP 168 CB  
Distance: 4.032056 - Hydrophobic, 
460 - A LEU 148 CD1  VS A TRP 168 CG  
Distance: 4.380166 - Hydrophobic, 
461 - A LEU 148 CD1  VS A TRP 168 CD2 
Distance: 4.135615 - Hydrophobic, 
462 - A LEU 148 CD1  VS A TRP 168 CE3 
Distance: 3.541796 - Hydrophobic, 
463 - A LEU 148 CD1  VS A TRP 168 CZ3 
Distance: 4.326883 - Hydrophobic, 
464 - A LEU 148 CB   VS A MET 270 CE  
Distance: 3.502936 - Hydrophobic, 
465 - A LEU 148 CG   VS A MET 270 CE  
Distance: 4.207135 - Hydrophobic, 
466 - A LEU 148 CD1  VS A MET 270 CE  
Distance: 3.792770 - Hydrophobic, 
467 - A GLU 150 OE2  VS A GLU 160 OE1 
Distance: 5.185416 - Repulsive, 
468 - A ILE 151 CG2  VS A GLU 160 CG  
Distance: 3.907474 - Hydrophobic, 
469 - A ILE 151 CD1  VS A GLU 160 CG  
Distance: 4.404590 - Hydrophobic, 
470 - A ILE 151 O    VS A ARG 161 NH1 
Distance: 3.467856 - Hydrogen Bonds, 
471 - A ILE 151 CD1  VS A TRP 163 CE3 
Distance: 4.368379 - Hydrophobic, 
472 - A ILE 151 CD1  VS A TRP 163 CZ3 
Distance: 3.842706 - Hydrophobic, 
473 - A ILE 151 CB   VS A ALA 164 CB  
Distance: 4.323202 - Hydrophobic, 
474 - A ILE 151 CG2  VS A ALA 164 CB  
Distance: 3.854973 - Hydrophobic, 
475 - A ILE 151 CD1  VS A ALA 164 CB  
Distance: 4.249284 - Hydrophobic, 
476 - A MET 152 O    VS A ARG 161 NH1 
Distance: 2.953328 - Hydrogen Bonds, 
477 - A MET 152 O    VS A ARG 161 NH2 
Distance: 2.970410 - Hydrogen Bonds, 
478 - A MET 152 CG   VS A ALA 164 CB  
Distance: 4.329989 - Hydrophobic, 
479 - A MET 152 CE   VS A TRP 165 CB  
Distance: 4.140767 - Hydrophobic, 
480 - A MET 152 CE   VS A HIS 265 CB  
Distance: 4.328593 - Hydrophobic, 
481 - A MET 152 O    VS A ASP 269 N   
Distance: 3.428121 - Hydrogen Bonds, 
482 - A MET 152 CG   VS A MET 270 CB  
Distance: 4.306672 - Hydrophobic, 
483 - A MET 152 CG   VS A MET 270 CE  
Distance: 4.069499 - Hydrophobic, 
484 - A SER 155 OG   VS A ASP 157 N   
Distance: 3.107020 - Hydrogen Bonds, 
485 - A SER 155 OG   VS A ASP 157 O   
Distance: 3.723205 - Hydrogen Bonds, 
486 - A SER 155 OG   VS A GLU 160 OE2 
Distance: 2.643545 - Hydrogen Bonds, 
487 - A SER 155 O    VS A ARG 161 NH1 
Distance: 2.969882 - Hydrogen Bonds, 
488 - A LEU 156 O    VS A TYR 252 OH  
Distance: 2.398957 - Hydrogen Bonds, 
489 - A LEU 156 CD2  VS A LEU 281 CD1 
Distance: 3.922181 - Hydrophobic, 
490 - A ASP 157 OD2  VS A ASN 159 N   
Distance: 3.083745 - Hydrogen Bonds, 
491 - A ASP 157 CB   VS A GLU 160 CB  
Distance: 4.046751 - Hydrophobic, 
492 - A ASP 157 OD1  VS A GLU 160 OE2 
Distance: 5.754068 - Repulsive, 
493 - A ASP 157 OD2  VS A GLU 160 N   
Distance: 2.583592 - Hydrogen Bonds, 
494 - A ASP 157 OD2  VS A GLU 160 OE2 
Distance: 4.652085 - Repulsive, 
495 - A TYR 158 CE1  VS A LEU 162 CD2 
Distance: 4.348856 - Hydrophobic, 
496 - A TYR 158 CB   VS A TYR 255 CD2 
Distance: 4.248716 - Hydrophobic, 
497 - A TYR 158 CB   VS A TYR 255 CE2 
Distance: 3.797076 - Hydrophobic, 
498 - A TYR 158 CG   VS A TYR 255 CG  
Distance: 4.074319 - Hydrophobic, 
499 - A TYR 158 CG   VS A TYR 255 CG  
Distance: 3.547684 - Aromatic Stacking, 
500 - A TYR 158 CG   VS A TYR 255 CD1 
Distance: 4.018070 - Hydrophobic, 
501 - A TYR 158 CG   VS A TYR 255 CD2 
Distance: 3.908836 - Hydrophobic, 
502 - A TYR 158 CG   VS A TYR 255 CE1 
Distance: 3.834761 - Hydrophobic, 
503 - A TYR 158 CG   VS A TYR 255 CE2 
Distance: 3.719859 - Hydrophobic, 
504 - A TYR 158 CD1  VS A TYR 255 CG  
Distance: 4.493051 - Hydrophobic, 
505 - A TYR 158 CD1  VS A TYR 255 CD1 
Distance: 3.979930 - Hydrophobic, 
506 - A TYR 158 CD1  VS A TYR 255 CE1 
Distance: 3.556509 - Hydrophobic, 
507 - A TYR 158 CD1  VS A TYR 255 CE2 
Distance: 4.215671 - Hydrophobic, 
508 - A TYR 158 CD2  VS A TYR 255 CB  
Distance: 3.971884 - Hydrophobic, 
509 - A TYR 158 CD2  VS A TYR 255 CG  
Distance: 3.485331 - Hydrophobic, 
510 - A TYR 158 CD2  VS A TYR 255 CD1 
Distance: 3.710391 - Hydrophobic, 
511 - A TYR 158 CD2  VS A TYR 255 CD2 
Distance: 3.561879 - Hydrophobic, 
512 - A TYR 158 CD2  VS A TYR 255 CE1 
Distance: 4.018960 - Hydrophobic, 
513 - A TYR 158 CD2  VS A TYR 255 CE2 
Distance: 3.877982 - Hydrophobic, 
514 - A TYR 158 CE1  VS A TYR 255 CG  
Distance: 4.434362 - Hydrophobic, 
515 - A TYR 158 CE1  VS A TYR 255 CD1 
Distance: 3.681182 - Hydrophobic, 
516 - A TYR 158 CE1  VS A TYR 255 CE1 
Distance: 3.520931 - Hydrophobic, 
517 - A TYR 158 CE2  VS A TYR 255 CB  
Distance: 3.608917 - Hydrophobic, 
518 - A TYR 158 CE2  VS A TYR 255 CG  
Distance: 3.401628 - Hydrophobic, 
519 - A TYR 158 CE2  VS A TYR 255 CD1 
Distance: 3.384462 - Hydrophobic, 
520 - A TYR 158 CE2  VS A TYR 255 CD2 
Distance: 3.990520 - Hydrophobic, 
521 - A TYR 158 CE2  VS A TYR 255 CE1 
Distance: 3.984029 - Hydrophobic, 
522 - A TYR 158 O    VS A HIS 265 NE2 
Distance: 3.802773 - Hydrogen Bonds, 
523 - A TYR 158 CG   VS A HIS 265 CG  
Distance: 4.390463 - Aromatic Stacking, 
524 - A TYR 158 OH   VS A HIS 265 NE2 
Distance: 3.649910 - Hydrogen Bonds, 
525 - A TYR 158 CD2  VS A LEU 266 CG  
Distance: 4.467475 - Hydrophobic, 
526 - A TYR 158 CD2  VS A LEU 266 CD1 
Distance: 3.995440 - Hydrophobic, 
527 - A TYR 158 CD2  VS A LEU 266 CD2 
Distance: 4.086610 - Hydrophobic, 
528 - A TYR 158 CE2  VS A LEU 266 CG  
Distance: 4.464763 - Hydrophobic, 
529 - A TYR 158 CE2  VS A LEU 266 CD1 
Distance: 3.884213 - Hydrophobic, 
530 - A ARG 161 NE   VS A HIS 265 O   
Distance: 2.736237 - Hydrogen Bonds, 
531 - A ARG 161 NH2  VS A HIS 265 O   
Distance: 3.104263 - Hydrogen Bonds, 
532 - A LEU 162 CD1  VS A PRO 490 CB  
Distance: 3.786612 - Hydrophobic, 
533 - A LEU 162 CD1  VS A PRO 490 CG  
Distance: 3.491772 - Hydrophobic, 
534 - A LEU 162 CD1  VS A VAL 491 CG2 
Distance: 4.130483 - Hydrophobic, 
535 - A TRP 163 O    VS A SER 167 OG  
Distance: 2.443519 - Hydrogen Bonds, 
536 - A ALA 164 O    VS A SER 167 OG  
Distance: 3.682169 - Hydrogen Bonds, 
537 - A TRP 165 O    VS A ARG 169 NH2 
Distance: 3.195768 - Hydrogen Bonds, 
538 - A TRP 165 NE1  VS A ALA 264 O   
Distance: 3.875467 - Hydrogen Bonds, 
539 - A TRP 165 CZ2  VS A ALA 264 CB  
Distance: 3.727403 - Hydrophobic, 
540 - A TRP 165 CB   VS A HIS 265 CB  
Distance: 3.604579 - Hydrophobic, 
541 - A TRP 165 CG   VS A HIS 265 CB  
Distance: 3.665803 - Hydrophobic, 
542 - A TRP 165 CD2  VS A HIS 265 CB  
Distance: 4.339955 - Hydrophobic, 
543 - A TRP 165 NE1  VS A MET 270 O   
Distance: 3.707782 - Hydrogen Bonds, 
544 - A TRP 165 CZ2  VS A TRP 478 CZ2 
Distance: 3.610679 - Hydrophobic, 
545 - A TRP 165 CZ2  VS A TRP 478 CH2 
Distance: 3.631768 - Hydrophobic, 
546 - A TRP 165 CH2  VS A TRP 478 CZ2 
Distance: 3.753218 - Hydrophobic, 
547 - A TRP 165 CH2  VS A TRP 478 CH2 
Distance: 4.099597 - Hydrophobic, 
548 - A TRP 165 CH2  VS A GLU 489 CB  
Distance: 3.976112 - Hydrophobic, 
549 - A TRP 165 CD2  VS A PRO 490 CG  
Distance: 4.324146 - Hydrophobic, 
550 - A TRP 165 CE3  VS A PRO 490 CG  
Distance: 3.919292 - Hydrophobic, 
551 - A TRP 165 CZ3  VS A PRO 490 CG  
Distance: 3.962615 - Hydrophobic, 
552 - A TRP 165 CH2  VS A PRO 490 CG  
Distance: 4.409595 - Hydrophobic, 
553 - A GLU 166 O    VS A SER 170 OG  
Distance: 3.487430 - Hydrogen Bonds, 
554 - A GLU 166 OE1  VS A HIS 493 ND1 
Distance: 4.606740 - Attractive, 
555 - A GLU 166 OE1  VS A HIS 493 NE2 
Distance: 2.616168 - Attractive, Hydrogen Bonds, 
556 - A GLU 166 OE2  VS A HIS 493 ND1 
Distance: 5.862770 - Attractive, 
557 - A GLU 166 OE2  VS A HIS 493 NE2 
Distance: 3.906124 - Attractive, 
558 - A GLU 166 OE2  VS A TYR 497 OH  
Distance: 2.770150 - Hydrogen Bonds, 
559 - A SER 167 O    VS A SER 170 OG  
Distance: 3.710926 - Hydrogen Bonds, 
560 - A TRP 168 CD2  VS A VAL 172 CB  
Distance: 4.400101 - Hydrophobic, 
561 - A TRP 168 CD2  VS A VAL 172 CG2 
Distance: 4.269766 - Hydrophobic, 
562 - A TRP 168 CE3  VS A VAL 172 CB  
Distance: 4.187872 - Hydrophobic, 
563 - A TRP 168 CE3  VS A VAL 172 CG2 
Distance: 3.598191 - Hydrophobic, 
564 - A TRP 168 CZ2  VS A VAL 172 CB  
Distance: 4.460609 - Hydrophobic, 
565 - A TRP 168 CZ2  VS A VAL 172 CG1 
Distance: 4.256079 - Hydrophobic, 
566 - A TRP 168 CZ3  VS A VAL 172 CB  
Distance: 4.099251 - Hydrophobic, 
567 - A TRP 168 CZ3  VS A VAL 172 CG1 
Distance: 4.309139 - Hydrophobic, 
568 - A TRP 168 CZ3  VS A VAL 172 CG2 
Distance: 3.460406 - Hydrophobic, 
569 - A TRP 168 CH2  VS A VAL 172 CB  
Distance: 4.242481 - Hydrophobic, 
570 - A TRP 168 CH2  VS A VAL 172 CG1 
Distance: 4.022527 - Hydrophobic, 
571 - A TRP 168 CH2  VS A VAL 172 CG2 
Distance: 4.038638 - Hydrophobic, 
572 - A TRP 168 O    VS A GLY 173 N   
Distance: 3.321789 - Hydrogen Bonds, 
573 - A TRP 168 CB   VS A MET 270 CE  
Distance: 3.540564 - Hydrophobic, 
574 - A TRP 168 CG   VS A MET 270 CG  
Distance: 4.470599 - Hydrophobic, 
575 - A TRP 168 CG   VS A MET 270 CE  
Distance: 3.756361 - Hydrophobic, 
576 - A TRP 168 CD2  VS A MET 270 CE  
Distance: 4.431432 - Hydrophobic, 
577 - A TRP 168 NE1  VS A SER 502 O   
Distance: 2.894413 - Hydrogen Bonds, 
578 - A ARG 169 O    VS A LYS 174 N   
Distance: 3.229376 - Hydrogen Bonds, 
579 - A ARG 169 NH1  VS A MET 270 O   
Distance: 2.655574 - Hydrogen Bonds, 
580 - A ARG 169 NH2  VS A MET 270 O   
Distance: 3.211592 - Hydrogen Bonds, 
581 - A ARG 169 NH2  VS A MET 270 SD  
Distance: 3.412490 - Hydrogen Bonds, 
582 - A ARG 169 NE   VS A HIS 493 ND1 
Distance: 5.721564 - Repulsive, 
583 - A ARG 169 CB   VS A TYR 497 CD2 
Distance: 4.227141 - Hydrophobic, 
584 - A ARG 169 CB   VS A TYR 497 CE2 
Distance: 4.466209 - Hydrophobic, 
585 - A ARG 169 CG   VS A ASP 499 CB  
Distance: 4.433756 - Hydrophobic, 
586 - A ARG 169 NE   VS A ASP 499 OD1 
Distance: 4.600052 - Attractive, 
587 - A ARG 169 NE   VS A ASP 499 OD2 
Distance: 4.797921 - Attractive, 
588 - A ARG 169 CZ   VS A ASP 499 OD1 
Distance: 5.848792 - Attractive, 
589 - A GLU 171 O    VS A GLN 175 NE2 
Distance: 2.908926 - Hydrogen Bonds, 
590 - A GLU 171 OE2  VS A GLN 175 NE2 
Distance: 3.438492 - Hydrogen Bonds, 
591 - A VAL 172 CG1  VS A LEU 176 CD1 
Distance: 4.278767 - Hydrophobic, 
592 - A GLY 173 O    VS A CYS 498 N   
Distance: 3.653341 - Hydrogen Bonds, 
593 - A LYS 174 NZ   VS A ASP 494 OD1 
Distance: 4.524930 - Attractive, 
594 - A LYS 174 NZ   VS A ASP 494 OD2 
Distance: 5.195380 - Attractive, 
595 - A LYS 174 NZ   VS A THR 496 OG1 
Distance: 2.566146 - Hydrogen Bonds, 
596 - A LEU 176 CB   VS A ALA 501 CB  
Distance: 3.843049 - Hydrophobic, 
597 - A LEU 176 CG   VS A ALA 501 CB  
Distance: 4.392907 - Hydrophobic, 
598 - A LEU 176 CD1  VS A ALA 501 CB  
Distance: 3.801566 - Hydrophobic, 
599 - A ARG 177 NE   VS A GLU 181 OE1 
Distance: 4.894848 - Attractive, 
600 - A ARG 177 NE   VS A GLU 181 OE2 
Distance: 2.830180 - Attractive, Hydrogen Bonds, 
601 - A ARG 177 CZ   VS A GLU 181 OE1 
Distance: 5.612377 - Attractive, 
602 - A ARG 177 CZ   VS A GLU 181 OE2 
Distance: 3.407393 - Attractive, 
603 - A ARG 177 NH1  VS A GLU 181 OE1 
Distance: 5.283274 - Attractive, 
604 - A ARG 177 NH1  VS A GLU 181 OE2 
Distance: 3.138939 - Attractive, Hydrogen Bonds, 
605 - A ARG 177 NH2  VS A GLU 181 OE2 
Distance: 4.712898 - Attractive, 
606 - A ARG 177 NH1  VS A LYS 470 O   
Distance: 2.899248 - Hydrogen Bonds, 
607 - A ARG 177 NE   VS A GLU 495 O   
Distance: 3.702677 - Hydrogen Bonds, 
608 - A ARG 177 NE   VS A GLU 495 OE1 
Distance: 5.050563 - Attractive, 
609 - A ARG 177 CZ   VS A GLU 495 OE1 
Distance: 3.739753 - Attractive, 
610 - A ARG 177 CZ   VS A GLU 495 OE2 
Distance: 5.920044 - Attractive, 
611 - A ARG 177 NH1  VS A GLU 495 O   
Distance: 3.826496 - Hydrogen Bonds, 
612 - A ARG 177 NH1  VS A GLU 495 OE1 
Distance: 3.565172 - Attractive, Hydrogen Bonds, 
613 - A ARG 177 NH1  VS A GLU 495 OE2 
Distance: 5.626986 - Attractive, 
614 - A ARG 177 NH2  VS A GLU 495 O   
Distance: 3.078944 - Hydrogen Bonds, 
615 - A ARG 177 NH2  VS A GLU 495 OE1 
Distance: 2.999684 - Attractive, Hydrogen Bonds, 
616 - A ARG 177 NH2  VS A GLU 495 OE2 
Distance: 5.143425 - Attractive, 
617 - A ARG 177 NH2  VS A TYR 497 O   
Distance: 3.036564 - Hydrogen Bonds, 
618 - A ARG 177 CB   VS A CYS 498 CB  
Distance: 3.842030 - Hydrophobic, 
619 - A ARG 177 CG   VS A CYS 498 CB  
Distance: 4.441511 - Hydrophobic, 
620 - A TYR 180 CG   VS A TYR 183 CG  
Distance: 4.751433 - Aromatic Stacking, 
621 - A TYR 180 CG   VS A TYR 183 CD1 
Distance: 4.264329 - Hydrophobic, 
622 - A TYR 180 CD1  VS A TYR 183 CG  
Distance: 4.361758 - Hydrophobic, 
623 - A TYR 180 CD1  VS A TYR 183 CD1 
Distance: 3.686275 - Hydrophobic, 
624 - A TYR 180 CD1  VS A TYR 183 CE1 
Distance: 4.056606 - Hydrophobic, 
625 - A TYR 180 CE1  VS A TYR 183 CG  
Distance: 4.380542 - Hydrophobic, 
626 - A TYR 180 CE1  VS A TYR 183 CD1 
Distance: 3.442294 - Hydrophobic, 
627 - A TYR 180 CE1  VS A TYR 183 CE1 
Distance: 3.323317 - Hydrophobic, 
628 - A TYR 180 CE2  VS A TYR 183 CD1 
Distance: 4.335464 - Hydrophobic, 
629 - A TYR 180 CE2  VS A TYR 183 CE1 
Distance: 4.344826 - Hydrophobic, 
630 - A TYR 180 CD2  VS A VAL 184 CG2 
Distance: 4.052133 - Hydrophobic, 
631 - A TYR 180 CE2  VS A VAL 184 CG2 
Distance: 3.908724 - Hydrophobic, 
632 - A TYR 180 CE2  VS A TRP 459 CZ3 
Distance: 4.270152 - Hydrophobic, 
633 - A TYR 180 CE2  VS A TRP 459 CH2 
Distance: 4.283808 - Hydrophobic, 
634 - A TYR 180 CB   VS A TRP 473 CZ3 
Distance: 4.387560 - Hydrophobic, 
635 - A TYR 180 CD2  VS A TRP 473 CZ3 
Distance: 3.721726 - Hydrophobic, 
636 - A TYR 180 CD2  VS A TRP 473 CH2 
Distance: 3.859453 - Hydrophobic, 
637 - A TYR 180 CE1  VS A VAL 506 CG1 
Distance: 3.664657 - Hydrophobic, 
638 - A GLU 181 OE1  VS A LYS 470 NZ  
Distance: 3.040798 - Attractive, Hydrogen Bonds, 
639 - A GLU 181 OE2  VS A LYS 470 NZ  
Distance: 4.402685 - Attractive, 
640 - A GLU 181 CB   VS A TRP 473 CH2 
Distance: 4.285603 - Hydrophobic, 
641 - A GLU 181 CG   VS A TRP 473 CZ3 
Distance: 3.765167 - Hydrophobic, 
642 - A GLU 181 CG   VS A TRP 473 CH2 
Distance: 3.877340 - Hydrophobic, 
643 - A GLU 182 CG   VS A LEU 186 CD1 
Distance: 3.907652 - Hydrophobic, 
644 - A TYR 183 CG   VS A LYS 187 CG  
Distance: 4.437594 - Hydrophobic, 
645 - A TYR 183 CD2  VS A LYS 187 CG  
Distance: 3.935409 - Hydrophobic, 
646 - A TYR 183 CE2  VS A LYS 187 CG  
Distance: 3.744216 - Hydrophobic, 
647 - A TYR 183 CE2  VS A LYS 187 CD  
Distance: 4.272208 - Hydrophobic, 
648 - A TYR 183 CE1  VS A PHE 464 CE1 
Distance: 4.164232 - Hydrophobic, 
649 - A TYR 183 CE1  VS A PHE 464 CZ  
Distance: 4.052291 - Hydrophobic, 
650 - A TYR 183 CE2  VS A ASP 509 CB  
Distance: 3.985904 - Hydrophobic, 
651 - A TYR 183 OH   VS A ASP 509 OD1 
Distance: 2.601720 - Hydrogen Bonds, 
652 - A VAL 184 O    VS A ASN 188 ND2 
Distance: 3.695899 - Hydrogen Bonds, 
653 - A VAL 184 CG1  VS A VAL 463 CG1 
Distance: 4.072150 - Hydrophobic, 
654 - A VAL 184 CG2  VS A VAL 463 CG1 
Distance: 3.995862 - Hydrophobic, 
655 - A VAL 184 CB   VS A PHE 464 CE1 
Distance: 4.345061 - Hydrophobic, 
656 - A VAL 184 CG1  VS A PHE 464 CD1 
Distance: 3.865926 - Hydrophobic, 
657 - A VAL 184 CG1  VS A PHE 464 CE1 
Distance: 4.145761 - Hydrophobic, 
658 - A VAL 184 CG2  VS A PHE 464 CD1 
Distance: 4.370117 - Hydrophobic, 
659 - A VAL 184 CG2  VS A PHE 464 CE1 
Distance: 3.864471 - Hydrophobic, 
660 - A VAL 184 CG2  VS A TRP 473 CZ2 
Distance: 4.195171 - Hydrophobic, 
661 - A VAL 184 CG2  VS A TRP 473 CH2 
Distance: 3.972577 - Hydrophobic, 
662 - A LYS 187 CB   VS A TYR 199 CB  
Distance: 4.089106 - Hydrophobic, 
663 - A LYS 187 CB   VS A TYR 199 CG  
Distance: 3.742696 - Hydrophobic, 
664 - A LYS 187 CB   VS A TYR 199 CD1 
Distance: 4.189641 - Hydrophobic, 
665 - A LYS 187 CB   VS A TYR 199 CD2 
Distance: 3.692552 - Hydrophobic, 
666 - A LYS 187 CB   VS A TYR 199 CE2 
Distance: 4.120352 - Hydrophobic, 
667 - A LYS 187 CG   VS A TYR 199 CG  
Distance: 4.355654 - Hydrophobic, 
668 - A LYS 187 CG   VS A TYR 199 CD2 
Distance: 3.940331 - Hydrophobic, 
669 - A LYS 187 CG   VS A TYR 199 CE2 
Distance: 3.856093 - Hydrophobic, 
670 - A LYS 187 CD   VS A TYR 199 CG  
Distance: 4.258595 - Hydrophobic, 
671 - A LYS 187 CD   VS A TYR 199 CD1 
Distance: 4.087733 - Hydrophobic, 
672 - A LYS 187 CD   VS A TYR 199 CD2 
Distance: 3.982292 - Hydrophobic, 
673 - A LYS 187 CD   VS A TYR 199 CE1 
Distance: 3.656130 - Hydrophobic, 
674 - A LYS 187 CD   VS A TYR 199 CE2 
Distance: 3.534691 - Hydrophobic, 
675 - A LYS 187 NZ   VS A TYR 199 OH  
Distance: 3.157286 - Hydrogen Bonds, 
676 - A LYS 187 NZ   VS A ASP 509 OD1 
Distance: 3.560068 - Attractive, Hydrogen Bonds, 
677 - A LYS 187 NZ   VS A ASP 509 OD2 
Distance: 2.630180 - Attractive, Hydrogen Bonds, 
678 - A ASN 188 O    VS A ARG 192 NE  
Distance: 3.862210 - Hydrogen Bonds, 
679 - A ASN 188 OD1  VS A TYR 199 N   
Distance: 3.004368 - Hydrogen Bonds, 
680 - A ASN 188 ND2  VS A PHE 464 O   
Distance: 3.102925 - Hydrogen Bonds, 
681 - A MET 190 O    VS A ASN 194 ND2 
Distance: 3.160826 - Hydrogen Bonds, 
682 - A MET 190 CE   VS A TYR 202 CE1 
Distance: 4.496870 - Hydrophobic, 
683 - A MET 190 CE   VS A TYR 202 CE2 
Distance: 3.898396 - Hydrophobic, 
684 - A ALA 191 O    VS A TYR 196 N   
Distance: 2.987257 - Hydrogen Bonds, 
685 - A ALA 191 CB   VS A TYR 196 CB  
Distance: 4.292360 - Hydrophobic, 
686 - A ALA 191 CB   VS A TYR 199 CB  
Distance: 4.260713 - Hydrophobic, 
687 - A ALA 191 CB   VS A TYR 199 CD1 
Distance: 4.450692 - Hydrophobic, 
688 - A ALA 191 CB   VS A TYR 202 CB  
Distance: 4.016245 - Hydrophobic, 
689 - A ALA 191 CB   VS A TYR 202 CD2 
Distance: 4.489323 - Hydrophobic, 
690 - A ARG 192 NH2  VS A GLU 197 O   
Distance: 2.313889 - Hydrogen Bonds, 
691 - A ARG 192 CZ   VS A ASP 198 OD2 
Distance: 5.827639 - Attractive, 
692 - A ARG 192 NH1  VS A ASP 198 OD2 
Distance: 5.606652 - Attractive, 
693 - A ARG 192 NH2  VS A ASP 198 OD2 
Distance: 5.297973 - Attractive, 
694 - A ALA 193 O    VS A HIS 195 ND1 
Distance: 3.866512 - Hydrogen Bonds, 
695 - A ALA 193 O    VS A HIS 195 NE2 
Distance: 3.890477 - Hydrogen Bonds, 
696 - A ASN 194 CB   VS A TYR 196 CD1 
Distance: 3.963093 - Hydrophobic, 
697 - A ASN 194 CB   VS A TYR 196 CE1 
Distance: 4.148246 - Hydrophobic, 
698 - A TYR 196 CB   VS A ASP 201 CB  
Distance: 4.485527 - Hydrophobic, 
699 - A TYR 196 CB   VS A TYR 202 CB  
Distance: 4.314339 - Hydrophobic, 
700 - A TYR 196 CG   VS A TYR 202 CB  
Distance: 4.127605 - Hydrophobic, 
701 - A TYR 196 CG   VS A TYR 202 CG  
Distance: 5.207812 - Aromatic Stacking, 
702 - A TYR 196 CG   VS A TYR 202 CD2 
Distance: 4.301027 - Hydrophobic, 
703 - A TYR 196 CD1  VS A TYR 202 CB  
Distance: 4.459094 - Hydrophobic, 
704 - A TYR 196 CD1  VS A TYR 202 CD2 
Distance: 3.795116 - Hydrophobic, 
705 - A TYR 196 CD2  VS A TYR 202 CB  
Distance: 4.357909 - Hydrophobic, 
706 - A TYR 196 CE1  VS A TYR 202 CD2 
Distance: 3.881616 - Hydrophobic, 
707 - A TYR 196 CE1  VS A TYR 202 CE2 
Distance: 4.368109 - Hydrophobic, 
708 - A GLU 197 N    VS A ASP 201 OD2 
Distance: 2.954544 - Hydrogen Bonds, 
709 - A GLU 197 CG   VS A ASP 201 CB  
Distance: 3.434212 - Hydrophobic, 
710 - A GLU 197 OE1  VS A ASP 201 OD1 
Distance: 4.855925 - Repulsive, 
711 - A GLU 197 OE1  VS A ASP 201 OD2 
Distance: 3.960037 - Repulsive, 
712 - A GLU 197 OE2  VS A ASP 201 OD1 
Distance: 4.456140 - Repulsive, 
713 - A GLU 197 OE2  VS A ASP 201 OD2 
Distance: 4.327833 - Repulsive, 
714 - A GLU 197 OE2  VS A ARG 204 NE  
Distance: 5.788639 - Attractive, 
715 - A GLU 197 OE2  VS A ARG 204 CZ  
Distance: 5.366916 - Attractive, 
716 - A GLU 197 OE2  VS A ARG 204 NH2 
Distance: 4.136102 - Attractive, 
717 - A GLU 197 OE1  VS A ARG 219 NH2 
Distance: 5.441239 - Attractive, 
718 - A GLU 197 OE2  VS A LYS 465 NZ  
Distance: 4.588186 - Attractive, 
719 - A ASP 198 OD1  VS A GLY 200 N   
Distance: 2.804510 - Hydrogen Bonds, 
720 - A ASP 198 OD1  VS A ASP 201 N   
Distance: 2.917527 - Hydrogen Bonds, 
721 - A ASP 198 OD1  VS A ASP 201 OD2 
Distance: 5.953639 - Repulsive, 
722 - A ASP 198 OD2  VS A ASP 201 OD2 
Distance: 5.999591 - Repulsive, 
723 - A ASP 198 OD1  VS A ARG 204 CZ  
Distance: 5.044558 - Attractive, 
724 - A ASP 198 OD1  VS A ARG 204 NH1 
Distance: 4.923008 - Attractive, 
725 - A ASP 198 OD1  VS A ARG 204 NH2 
Distance: 4.319395 - Attractive, 
726 - A ASP 198 OD2  VS A ARG 204 CZ  
Distance: 5.765032 - Attractive, 
727 - A ASP 198 OD2  VS A ARG 204 NH1 
Distance: 5.939386 - Attractive, 
728 - A ASP 198 OD2  VS A ARG 204 NH2 
Distance: 4.667949 - Attractive, 
729 - A ASP 198 CB   VS A PHE 464 CB  
Distance: 4.280448 - Hydrophobic, 
730 - A ASP 198 OD2  VS A LYS 465 N   
Distance: 3.890617 - Hydrogen Bonds, 
731 - A ASP 198 OD2  VS A LYS 465 NZ  
Distance: 5.173105 - Attractive, 
732 - A TYR 199 CG   VS A TYR 202 CG  
Distance: 5.585347 - Aromatic Stacking, 
733 - A TYR 199 CD1  VS A TYR 202 CB  
Distance: 3.980575 - Hydrophobic, 
734 - A TYR 199 CD1  VS A TYR 202 CG  
Distance: 4.067783 - Hydrophobic, 
735 - A TYR 199 CD1  VS A TYR 202 CD1 
Distance: 3.973736 - Hydrophobic, 
736 - A TYR 199 CE1  VS A TYR 202 CG  
Distance: 4.258815 - Hydrophobic, 
737 - A TYR 199 CE1  VS A TYR 202 CD1 
Distance: 3.733879 - Hydrophobic, 
738 - A TYR 199 CE1  VS A TYR 202 CE1 
Distance: 4.160770 - Hydrophobic, 
739 - A TYR 199 CG   VS A TRP 203 CG  
Distance: 4.288956 - Aromatic Stacking, 
740 - A TYR 199 CD2  VS A TRP 203 CZ2 
Distance: 4.225234 - Hydrophobic, 
741 - A TYR 199 CD2  VS A TRP 203 CH2 
Distance: 4.436727 - Hydrophobic, 
742 - A TYR 199 CE2  VS A TRP 203 CD2 
Distance: 4.328383 - Hydrophobic, 
743 - A TYR 199 CE2  VS A TRP 203 CZ2 
Distance: 3.332557 - Hydrophobic, 
744 - A TYR 199 CE2  VS A TRP 203 CH2 
Distance: 3.848016 - Hydrophobic, 
745 - A TYR 199 OH   VS A TRP 203 NE1 
Distance: 3.228487 - Hydrogen Bonds, 
746 - A TYR 199 CB   VS A PHE 464 CG  
Distance: 4.091033 - Hydrophobic, 
747 - A TYR 199 CB   VS A PHE 464 CD1 
Distance: 4.157275 - Hydrophobic, 
748 - A TYR 199 CB   VS A PHE 464 CD2 
Distance: 4.335070 - Hydrophobic, 
749 - A TYR 199 CB   VS A PHE 464 CE1 
Distance: 4.461371 - Hydrophobic, 
750 - A TYR 199 CG   VS A PHE 464 CG  
Distance: 5.250121 - Aromatic Stacking, 
751 - A TYR 199 CD2  VS A PHE 464 CD1 
Distance: 4.444467 - Hydrophobic, 
752 - A TYR 199 CD2  VS A PHE 464 CD2 
Distance: 4.359223 - Hydrophobic, 
753 - A TYR 199 CD2  VS A PHE 464 CE1 
Distance: 3.957082 - Hydrophobic, 
754 - A TYR 199 CD2  VS A PHE 464 CE2 
Distance: 3.853109 - Hydrophobic, 
755 - A TYR 199 CD2  VS A PHE 464 CZ  
Distance: 3.637194 - Hydrophobic, 
756 - A TYR 199 CE2  VS A PHE 464 CZ  
Distance: 4.309925 - Hydrophobic, 
757 - A TYR 199 OH   VS A ASP 509 OD1 
Distance: 2.841485 - Hydrogen Bonds, 
758 - A TYR 199 OH   VS A ASP 509 OD2 
Distance: 3.412891 - Hydrogen Bonds, 
759 - A GLY 200 O    VS A ARG 204 NH1 
Distance: 3.425309 - Hydrogen Bonds, 
760 - A ASP 201 OD1  VS A ARG 204 NE  
Distance: 4.403351 - Attractive, 
761 - A ASP 201 OD1  VS A ARG 204 CZ  
Distance: 4.626901 - Attractive, 
762 - A ASP 201 OD1  VS A ARG 204 NH1 
Distance: 5.737952 - Attractive, 
763 - A ASP 201 OD1  VS A ARG 204 NH2 
Distance: 4.157852 - Attractive, 
764 - A ASP 201 OD2  VS A ARG 204 NH2 
Distance: 5.339972 - Attractive, 
765 - A ASP 201 O    VS A ARG 219 NE  
Distance: 3.640071 - Hydrogen Bonds, 
766 - A ASP 201 OD1  VS A ARG 219 NE  
Distance: 2.580613 - Attractive, Hydrogen Bonds, 
767 - A ASP 201 OD1  VS A ARG 219 CZ  
Distance: 3.581104 - Attractive, 
768 - A ASP 201 OD1  VS A ARG 219 NH1 
Distance: 4.801668 - Attractive, 
769 - A ASP 201 OD1  VS A ARG 219 NH2 
Distance: 3.753677 - Attractive, Hydrogen Bonds, 
770 - A ASP 201 OD2  VS A ARG 219 NE  
Distance: 3.279597 - Attractive, Hydrogen Bonds, 
771 - A ASP 201 OD2  VS A ARG 219 CZ  
Distance: 3.574538 - Attractive, 
772 - A ASP 201 OD2  VS A ARG 219 NH1 
Distance: 4.856253 - Attractive, 
773 - A ASP 201 OD2  VS A ARG 219 NH2 
Distance: 3.054208 - Attractive, Hydrogen Bonds, 
774 - A TRP 203 CE3  VS A PHE 464 CE2 
Distance: 4.212172 - Hydrophobic, 
775 - A TRP 203 CZ3  VS A PHE 464 CE2 
Distance: 3.663554 - Hydrophobic, 
776 - A TRP 203 CZ3  VS A PHE 464 CZ  
Distance: 4.386735 - Hydrophobic, 
777 - A TRP 203 CH2  VS A PHE 464 CE2 
Distance: 4.170390 - Hydrophobic, 
778 - A TRP 203 CH2  VS A PHE 464 CZ  
Distance: 4.479380 - Hydrophobic, 
779 - A ARG 204 CB   VS A ARG 219 CB  
Distance: 4.066602 - Hydrophobic, 
780 - A ARG 204 NE   VS A ARG 219 O   
Distance: 3.656464 - Hydrogen Bonds, 
781 - A ARG 204 CB   VS A LEU 222 CD2 
Distance: 4.324774 - Hydrophobic, 
782 - A ARG 204 CG   VS A LEU 222 CD2 
Distance: 3.923585 - Hydrophobic, 
783 - A ARG 204 CG   VS A TRP 461 CZ2 
Distance: 3.877161 - Hydrophobic, 
784 - A ARG 204 NE   VS A LYS 465 NZ  
Distance: 5.282783 - Repulsive, 
785 - A ARG 204 CZ   VS A LYS 465 NZ  
Distance: 4.477343 - Repulsive, 
786 - A ARG 204 NH1  VS A LYS 465 NZ  
Distance: 4.818204 - Repulsive, 
787 - A ARG 204 NH2  VS A LYS 465 NZ  
Distance: 3.787476 - Repulsive, 
788 - A ASP 206 OD1  VS A GLU 398 OE1 
Distance: 4.208232 - Repulsive, 
789 - A ASP 206 OD1  VS A GLU 398 OE2 
Distance: 5.803613 - Repulsive, 
790 - A ASP 206 OD2  VS A GLU 398 N   
Distance: 2.816673 - Hydrogen Bonds, 
791 - A ASP 206 OD2  VS A GLU 398 OE1 
Distance: 3.754529 - Repulsive, 
792 - A ASP 206 OD2  VS A GLU 398 OE2 
Distance: 4.608436 - Repulsive, 
793 - A ASP 206 OD1  VS A LYS 562 NZ  
Distance: 5.743920 - Attractive, 
794 - A TYR 207 CB   VS A TYR 217 CD1 
Distance: 4.075752 - Hydrophobic, 
795 - A TYR 207 CB   VS A TYR 217 CE1 
Distance: 4.108585 - Hydrophobic, 
796 - A TYR 207 CB   VS A LEU 222 CD1 
Distance: 4.398923 - Hydrophobic, 
797 - A TYR 207 CG   VS A LEU 222 CD1 
Distance: 3.835993 - Hydrophobic, 
798 - A TYR 207 CG   VS A LEU 222 CD2 
Distance: 4.331729 - Hydrophobic, 
799 - A TYR 207 CD1  VS A LEU 222 CG  
Distance: 4.366170 - Hydrophobic, 
800 - A TYR 207 CD1  VS A LEU 222 CD1 
Distance: 4.003737 - Hydrophobic, 
801 - A TYR 207 CD1  VS A LEU 222 CD2 
Distance: 3.691940 - Hydrophobic, 
802 - A TYR 207 CD2  VS A LEU 222 CD1 
Distance: 3.903663 - Hydrophobic, 
803 - A TYR 207 CE1  VS A LEU 222 CD1 
Distance: 4.256889 - Hydrophobic, 
804 - A TYR 207 CE1  VS A LEU 222 CD2 
Distance: 3.860809 - Hydrophobic, 
805 - A TYR 207 CE2  VS A LEU 222 CD1 
Distance: 4.157746 - Hydrophobic, 
806 - A TYR 207 CE1  VS A GLU 398 CG  
Distance: 4.223960 - Hydrophobic, 
807 - A TYR 207 OH   VS A GLU 398 OE2 
Distance: 2.784812 - Hydrogen Bonds, 
808 - A TYR 207 CE1  VS A ILE 513 CG2 
Distance: 3.986306 - Hydrophobic, 
809 - A TYR 207 CE2  VS A THR 517 CG2 
Distance: 3.787916 - Hydrophobic, 
810 - A TYR 207 OH   VS A THR 517 OG1 
Distance: 2.848057 - Hydrogen Bonds, 
811 - A TYR 207 O    VS A TRP 566 NE1 
Distance: 2.761161 - Hydrogen Bonds, 
812 - A TYR 207 CG   VS A TRP 566 CG  
Distance: 5.887823 - Aromatic Stacking, 
813 - A TYR 207 CD2  VS A TRP 566 CZ2 
Distance: 4.321150 - Hydrophobic, 
814 - A GLU 208 OE2  VS A ASN 210 ND2 
Distance: 2.911160 - Hydrogen Bonds, 
815 - A GLU 208 CB   VS A ARG 219 CG  
Distance: 3.996703 - Hydrophobic, 
816 - A GLU 208 CG   VS A ARG 219 CG  
Distance: 4.144272 - Hydrophobic, 
817 - A GLU 208 OE1  VS A ARG 219 NE  
Distance: 4.125348 - Attractive, 
818 - A GLU 208 OE1  VS A ARG 219 CZ  
Distance: 3.831431 - Attractive, 
819 - A GLU 208 OE1  VS A ARG 219 NH1 
Distance: 2.713549 - Attractive, Hydrogen Bonds, 
820 - A GLU 208 OE1  VS A ARG 219 NH2 
Distance: 4.984988 - Attractive, 
821 - A GLU 208 OE2  VS A ARG 219 NE  
Distance: 4.916043 - Attractive, 
822 - A GLU 208 OE2  VS A ARG 219 CZ  
Distance: 4.320385 - Attractive, 
823 - A GLU 208 OE2  VS A ARG 219 NH1 
Distance: 3.260712 - Attractive, Hydrogen Bonds, 
824 - A GLU 208 OE2  VS A ARG 219 NH2 
Distance: 5.141647 - Attractive, 
825 - A VAL 209 CG1  VS A VAL 212 CG2 
Distance: 4.382753 - Hydrophobic, 
826 - A VAL 209 N    VS A TYR 217 O   
Distance: 2.782516 - Hydrogen Bonds, 
827 - A VAL 209 O    VS A TYR 217 N   
Distance: 2.975821 - Hydrogen Bonds, 
828 - A VAL 209 CB   VS A TYR 217 CB  
Distance: 4.263311 - Hydrophobic, 
829 - A VAL 209 CG2  VS A TYR 217 CB  
Distance: 4.462470 - Hydrophobic, 
830 - A VAL 209 CB   VS A PRO 565 CB  
Distance: 4.308968 - Hydrophobic, 
831 - A VAL 209 CG1  VS A PRO 565 CB  
Distance: 3.592759 - Hydrophobic, 
832 - A VAL 209 CG1  VS A PRO 565 CG  
Distance: 3.761090 - Hydrophobic, 
833 - A VAL 209 CG2  VS A PRO 565 CB  
Distance: 3.793573 - Hydrophobic, 
834 - A ASN 210 N    VS A ASP 216 OD1 
Distance: 3.860732 - Hydrogen Bonds, 
835 - A GLY 211 N    VS A ASP 216 OD1 
Distance: 2.953118 - Hydrogen Bonds, 
836 - A VAL 212 CB   VS A TYR 215 CB  
Distance: 4.268865 - Hydrophobic, 
837 - A VAL 212 CG1  VS A TYR 215 CB  
Distance: 4.095048 - Hydrophobic, 
838 - A VAL 212 CG1  VS A TYR 215 CG  
Distance: 4.486754 - Hydrophobic, 
839 - A VAL 212 CG1  VS A TYR 215 CD2 
Distance: 4.075402 - Hydrophobic, 
840 - A VAL 212 N    VS A ASP 216 OD1 
Distance: 2.887298 - Hydrogen Bonds, 
841 - A VAL 212 CB   VS A PRO 565 CG  
Distance: 4.073949 - Hydrophobic, 
842 - A VAL 212 CG1  VS A PRO 565 CG  
Distance: 4.116948 - Hydrophobic, 
843 - A VAL 212 CG2  VS A PRO 565 CG  
Distance: 3.799112 - Hydrophobic, 
844 - A ASP 213 OD1  VS A ASP 216 OD2 
Distance: 5.033768 - Repulsive, 
845 - A GLY 214 O    VS A LYS 577 NZ  
Distance: 2.826996 - Hydrogen Bonds, 
846 - A TYR 215 CB   VS A PRO 565 CB  
Distance: 4.240465 - Hydrophobic, 
847 - A TYR 215 CB   VS A PRO 565 CG  
Distance: 4.324543 - Hydrophobic, 
848 - A TYR 215 O    VS A THR 567 OG1 
Distance: 2.851091 - Hydrogen Bonds, 
849 - A TYR 215 CG   VS A LEU 568 CB  
Distance: 4.229129 - Hydrophobic, 
850 - A TYR 215 CD1  VS A LEU 568 CB  
Distance: 3.613653 - Hydrophobic, 
851 - A TYR 215 CE1  VS A LEU 568 CB  
Distance: 3.546280 - Hydrophobic, 
852 - A TYR 215 CE1  VS A LEU 568 CG  
Distance: 4.184925 - Hydrophobic, 
853 - A TYR 215 CE1  VS A LEU 568 CD1 
Distance: 3.756073 - Hydrophobic, 
854 - A TYR 215 CE2  VS A LEU 568 CD1 
Distance: 4.441869 - Hydrophobic, 
855 - A TYR 215 OH   VS A GLU 571 OE1 
Distance: 3.610459 - Hydrogen Bonds, 
856 - A TYR 215 OH   VS A GLU 571 OE2 
Distance: 2.681618 - Hydrogen Bonds, 
857 - A TYR 215 CD1  VS A LYS 577 CG  
Distance: 4.327026 - Hydrophobic, 
858 - A TYR 215 CD1  VS A LYS 577 CD  
Distance: 4.075050 - Hydrophobic, 
859 - A TYR 215 CE1  VS A LYS 577 CG  
Distance: 3.974520 - Hydrophobic, 
860 - A TYR 215 CE1  VS A LYS 577 CD  
Distance: 3.879948 - Hydrophobic, 
861 - A TYR 217 CD1  VS A GLN 221 CB  
Distance: 4.312325 - Hydrophobic, 
862 - A TYR 217 CD2  VS A GLN 221 CG  
Distance: 4.184114 - Hydrophobic, 
863 - A TYR 217 CE1  VS A GLN 221 CB  
Distance: 3.924839 - Hydrophobic, 
864 - A TYR 217 CE1  VS A GLN 221 CG  
Distance: 4.165432 - Hydrophobic, 
865 - A TYR 217 CE2  VS A GLN 221 CB  
Distance: 4.288260 - Hydrophobic, 
866 - A TYR 217 CE2  VS A GLN 221 CG  
Distance: 3.666193 - Hydrophobic, 
867 - A TYR 217 OH   VS A GLN 221 O   
Distance: 3.318453 - Hydrogen Bonds, 
868 - A TYR 217 CE1  VS A LEU 222 CB  
Distance: 3.972453 - Hydrophobic, 
869 - A TYR 217 CE1  VS A LEU 222 CD1 
Distance: 4.447389 - Hydrophobic, 
870 - A TYR 217 OH   VS A LEU 222 N   
Distance: 3.406942 - Hydrogen Bonds, 
871 - A TYR 217 OH   VS A ASP 225 OD2 
Distance: 2.506962 - Hydrogen Bonds, 
872 - A TYR 217 CG   VS A TRP 566 CG  
Distance: 5.230071 - Aromatic Stacking, 
873 - A TYR 217 CG   VS A TRP 566 CZ2 
Distance: 3.887930 - Hydrophobic, 
874 - A TYR 217 CD1  VS A TRP 566 CZ2 
Distance: 4.061030 - Hydrophobic, 
875 - A TYR 217 CD2  VS A TRP 566 CZ2 
Distance: 3.734192 - Hydrophobic, 
876 - A TYR 217 CD2  VS A TRP 566 CH2 
Distance: 4.362250 - Hydrophobic, 
877 - A TYR 217 CE1  VS A TRP 566 CZ2 
Distance: 4.106825 - Hydrophobic, 
878 - A TYR 217 CE2  VS A TRP 566 CZ2 
Distance: 3.778345 - Hydrophobic, 
879 - A TYR 217 CE2  VS A TRP 566 CH2 
Distance: 4.153776 - Hydrophobic, 
880 - A TYR 217 CB   VS A THR 567 CG2 
Distance: 4.355262 - Hydrophobic, 
881 - A TYR 217 CD2  VS A THR 567 CG2 
Distance: 4.231839 - Hydrophobic, 
882 - A SER 218 OG   VS A GLY 220 N   
Distance: 3.576119 - Hydrogen Bonds, 
883 - A SER 218 OG   VS A GLN 221 N   
Distance: 3.020654 - Hydrogen Bonds, 
884 - A GLN 221 NE2  VS A GLU 224 OE2 
Distance: 3.729689 - Hydrogen Bonds, 
885 - A GLN 221 NE2  VS A ASP 225 OD1 
Distance: 2.869982 - Hydrogen Bonds, 
886 - A GLN 221 NE2  VS A ASP 225 OD2 
Distance: 3.373803 - Hydrogen Bonds, 
887 - A LEU 222 CG   VS A VAL 226 CG2 
Distance: 4.228005 - Hydrophobic, 
888 - A LEU 222 CD1  VS A VAL 226 CG2 
Distance: 4.321945 - Hydrophobic, 
889 - A LEU 222 CD2  VS A TRP 461 CZ2 
Distance: 4.182668 - Hydrophobic, 
890 - A LEU 222 CD2  VS A TRP 461 CH2 
Distance: 4.163248 - Hydrophobic, 
891 - A LEU 222 CD2  VS A ILE 513 CG2 
Distance: 4.229693 - Hydrophobic, 
892 - A LEU 222 CD1  VS A THR 517 CG2 
Distance: 4.370386 - Hydrophobic, 
893 - A ILE 223 CG1  VS A TRP 461 CE3 
Distance: 4.126846 - Hydrophobic, 
894 - A ILE 223 CG1  VS A TRP 461 CZ3 
Distance: 3.991958 - Hydrophobic, 
895 - A GLU 224 O    VS A HIS 228 ND1A
Distance: 3.344468 - Hydrogen Bonds, 
896 - A GLU 224 O    VS A HIS 228 NE2A
Distance: 3.847528 - Hydrogen Bonds, 
897 - A ASP 225 OD1  VS A HIS 228 ND1A
Distance: 4.634928 - Attractive, 
898 - A ASP 225 O    VS A THR 229 OG1 
Distance: 2.813847 - Hydrogen Bonds, 
899 - A ASP 225 OD1  VS A ASN 578 ND2 
Distance: 3.883313 - Hydrogen Bonds, 
900 - A ASP 225 OD2  VS A ASN 578 ND2 
Distance: 2.904547 - Hydrogen Bonds, 
901 - A ASP 225 CB   VS A MET 579 CE  
Distance: 3.961043 - Hydrophobic, 
902 - A VAL 226 O    VS A THR 229 OG1 
Distance: 3.133598 - Hydrogen Bonds, 
903 - A VAL 226 CG1  VS A TYR 454 CG  
Distance: 4.394132 - Hydrophobic, 
904 - A VAL 226 CG1  VS A TYR 454 CD1 
Distance: 3.475550 - Hydrophobic, 
905 - A VAL 226 CG1  VS A TYR 454 CE1 
Distance: 3.829872 - Hydrophobic, 
906 - A VAL 226 CG1  VS A ILE 513 CD1 
Distance: 4.195012 - Hydrophobic, 
907 - A VAL 226 CG2  VS A ILE 513 CG1 
Distance: 4.073709 - Hydrophobic, 
908 - A VAL 226 CG2  VS A ILE 513 CD1 
Distance: 4.247252 - Hydrophobic, 
909 - A VAL 226 O    VS A TYR 516 OH  
Distance: 3.266856 - Hydrogen Bonds, 
910 - A VAL 226 CB   VS A TYR 516 CE1 
Distance: 4.444528 - Hydrophobic, 
911 - A VAL 226 CG1  VS A TYR 516 CD1 
Distance: 4.476095 - Hydrophobic, 
912 - A VAL 226 CG1  VS A TYR 516 CE1 
Distance: 4.200888 - Hydrophobic, 
913 - A VAL 226 CG2  VS A TYR 516 CD1 
Distance: 4.168961 - Hydrophobic, 
914 - A VAL 226 CG2  VS A TYR 516 CE1 
Distance: 4.195644 - Hydrophobic, 
915 - A VAL 226 CG2  VS A MET 579 CE  
Distance: 4.123454 - Hydrophobic, 
916 - A GLU 227 CG   VS A TYR 454 CE1 
Distance: 3.904714 - Hydrophobic, 
917 - A GLU 227 OE2  VS A TYR 454 OH  
Distance: 3.400450 - Hydrogen Bonds, 
918 - A GLU 227 OE1  VS A LYS 458 NZ  
Distance: 5.875293 - Attractive, 
919 - A GLU 227 OE2  VS A LYS 458 NZ  
Distance: 3.883163 - Attractive, Hydrogen Bonds, 
920 - A THR 229 OG1  VS A TYR 516 OH  
Distance: 2.694971 - Hydrogen Bonds, 
921 - A THR 229 CG2  VS A LEU 520 CD2 
Distance: 3.924924 - Hydrophobic, 
922 - A THR 229 CG2  VS A MET 579 CE  
Distance: 4.332919 - Hydrophobic, 
923 - A THR 229 CG2  VS A VAL 581 CG1 
Distance: 4.148448 - Hydrophobic, 
924 - A PHE 230 CD1  VS A ILE 233 CB  
Distance: 4.435255 - Hydrophobic, 
925 - A PHE 230 CD1  VS A ILE 233 CG2 
Distance: 4.101909 - Hydrophobic, 
926 - A PHE 230 CE1  VS A ILE 233 CG2 
Distance: 4.093762 - Hydrophobic, 
927 - A PHE 230 CD2  VS A LYS 234 CG  
Distance: 4.457571 - Hydrophobic, 
928 - A PHE 230 CE2  VS A LYS 234 CG  
Distance: 4.076705 - Hydrophobic, 
929 - A PHE 230 CZ   VS A LYS 234 CG  
Distance: 4.469285 - Hydrophobic, 
930 - A PHE 230 CE1  VS A PRO 451 CB  
Distance: 3.930501 - Hydrophobic, 
931 - A PHE 230 CE1  VS A PRO 451 CG  
Distance: 3.899549 - Hydrophobic, 
932 - A PHE 230 CZ   VS A PRO 451 CB  
Distance: 3.844520 - Hydrophobic, 
933 - A PHE 230 CZ   VS A PRO 451 CG  
Distance: 4.098486 - Hydrophobic, 
934 - A PHE 230 CG   VS A TYR 454 CG  
Distance: 4.310911 - Hydrophobic, 
935 - A PHE 230 CG   VS A TYR 454 CG  
Distance: 4.589415 - Aromatic Stacking, 
936 - A PHE 230 CG   VS A TYR 454 CD2 
Distance: 3.779159 - Hydrophobic, 
937 - A PHE 230 CG   VS A TYR 454 CE2 
Distance: 4.097759 - Hydrophobic, 
938 - A PHE 230 CD1  VS A TYR 454 CB  
Distance: 4.422985 - Hydrophobic, 
939 - A PHE 230 CD1  VS A TYR 454 CG  
Distance: 4.448017 - Hydrophobic, 
940 - A PHE 230 CD1  VS A TYR 454 CD2 
Distance: 4.080097 - Hydrophobic, 
941 - A PHE 230 CD2  VS A TYR 454 CD2 
Distance: 3.575775 - Hydrophobic, 
942 - A PHE 230 CD2  VS A TYR 454 CE2 
Distance: 3.561900 - Hydrophobic, 
943 - A PHE 230 CE1  VS A TYR 454 CD2 
Distance: 4.172369 - Hydrophobic, 
944 - A PHE 230 CE2  VS A TYR 454 CD2 
Distance: 3.676913 - Hydrophobic, 
945 - A PHE 230 CE2  VS A TYR 454 CE2 
Distance: 3.815828 - Hydrophobic, 
946 - A PHE 230 CZ   VS A TYR 454 CD2 
Distance: 3.973420 - Hydrophobic, 
947 - A PHE 230 CE2  VS A ILE 484 CG2 
Distance: 4.092290 - Hydrophobic, 
948 - A PHE 230 CZ   VS A ILE 484 CG2 
Distance: 4.104455 - Hydrophobic, 
949 - A PHE 230 N    VS A TYR 516 OH  
Distance: 3.117265 - Hydrogen Bonds, 
950 - A PHE 230 CD1  VS A TYR 516 CE2 
Distance: 4.106456 - Hydrophobic, 
951 - A GLU 231 OE1  VS A LYS 234 NZ  
Distance: 3.670582 - Attractive, Hydrogen Bonds, 
952 - A GLU 231 OE2  VS A LYS 234 NZ  
Distance: 2.298983 - Attractive, Hydrogen Bonds, 
953 - A GLU 232 CB   VS A VAL 581 CG2 
Distance: 3.805291 - Hydrophobic, 
954 - A GLU 232 CG   VS A VAL 581 CG2 
Distance: 4.166761 - Hydrophobic, 
955 - A ILE 233 CG2  VS A TYR 237 CB  
Distance: 4.494006 - Hydrophobic, 
956 - A ILE 233 CG1  VS A LEU 450 CD1 
Distance: 4.442917 - Hydrophobic, 
957 - A ILE 233 CD1  VS A LEU 450 CD1 
Distance: 3.754608 - Hydrophobic, 
958 - A ILE 233 CD1  VS A TYR 516 CE2 
Distance: 4.438001 - Hydrophobic, 
959 - A ILE 233 CD1  VS A LEU 520 CD1 
Distance: 4.355664 - Hydrophobic, 
960 - A ILE 233 CG1  VS A VAL 581 CG1 
Distance: 3.926371 - Hydrophobic, 
961 - A ILE 233 CD1  VS A VAL 581 CG1 
Distance: 3.627893 - Hydrophobic, 
962 - A ILE 233 CG1  VS A LEU 584 CD2 
Distance: 3.769622 - Hydrophobic, 
963 - A ILE 233 CD1  VS A LEU 584 CD2 
Distance: 3.916793 - Hydrophobic, 
964 - A PRO 235 CB   VS A PHE 592 CZ  
Distance: 3.935647 - Hydrophobic, 
965 - A LEU 236 CG   VS A VAL 447 CG1 
Distance: 4.231545 - Hydrophobic, 
966 - A LEU 236 CD2  VS A VAL 447 CG1 
Distance: 4.363086 - Hydrophobic, 
967 - A LEU 236 CD2  VS A VAL 447 CG2 
Distance: 3.864819 - Hydrophobic, 
968 - A LEU 236 CD2  VS A LEU 585 CD2 
Distance: 4.032691 - Hydrophobic, 
969 - A LEU 236 CD2  VS A PHE 588 CB  
Distance: 3.606643 - Hydrophobic, 
970 - A LEU 236 CD2  VS A PHE 588 CG  
Distance: 4.031669 - Hydrophobic, 
971 - A LEU 236 CD2  VS A PHE 588 CD2 
Distance: 4.206666 - Hydrophobic, 
972 - A LEU 236 CB   VS A PHE 592 CD1 
Distance: 4.463037 - Hydrophobic, 
973 - A LEU 236 CD1  VS A PHE 592 CB  
Distance: 4.207268 - Hydrophobic, 
974 - A LEU 236 CD1  VS A PHE 592 CG  
Distance: 4.247914 - Hydrophobic, 
975 - A LEU 236 CD1  VS A PHE 592 CD1 
Distance: 3.881592 - Hydrophobic, 
976 - A LEU 236 CD1  VS A LEU 595 CD1 
Distance: 4.247184 - Hydrophobic, 
977 - A TYR 237 CE1  VS A TRP 275 CZ2 
Distance: 4.097464 - Hydrophobic, 
978 - A TYR 237 CE1  VS A TRP 275 CZ3 
Distance: 4.286633 - Hydrophobic, 
979 - A TYR 237 CE1  VS A TRP 275 CH2 
Distance: 3.754086 - Hydrophobic, 
980 - A TYR 237 CD1  VS A VAL 447 CG1 
Distance: 4.378948 - Hydrophobic, 
981 - A TYR 237 CB   VS A PRO 451 CG  
Distance: 4.310938 - Hydrophobic, 
982 - A TYR 237 CG   VS A PRO 451 CG  
Distance: 3.486561 - Hydrophobic, 
983 - A TYR 237 CD1  VS A PRO 451 CG  
Distance: 3.473968 - Hydrophobic, 
984 - A TYR 237 CD2  VS A PRO 451 CB  
Distance: 4.291418 - Hydrophobic, 
985 - A TYR 237 CD2  VS A PRO 451 CG  
Distance: 3.533004 - Hydrophobic, 
986 - A TYR 237 CE1  VS A PRO 451 CB  
Distance: 4.408292 - Hydrophobic, 
987 - A TYR 237 CE1  VS A PRO 451 CG  
Distance: 3.517659 - Hydrophobic, 
988 - A TYR 237 CE2  VS A PRO 451 CB  
Distance: 3.971091 - Hydrophobic, 
989 - A TYR 237 CE2  VS A PRO 451 CG  
Distance: 3.562943 - Hydrophobic, 
990 - A TYR 237 OH   VS A VAL 485 O   
Distance: 2.511947 - Hydrogen Bonds, 
991 - A TYR 237 CD2  VS A TRP 606 CZ3 
Distance: 4.430002 - Hydrophobic, 
992 - A TYR 237 CD2  VS A TRP 606 CH2 
Distance: 3.917872 - Hydrophobic, 
993 - A TYR 237 CE2  VS A TRP 606 CZ3 
Distance: 4.228672 - Hydrophobic, 
994 - A TYR 237 CE2  VS A TRP 606 CH2 
Distance: 3.725782 - Hydrophobic, 
995 - A GLU 238 CB   VS A VAL 604 CG1 
Distance: 4.109355 - Hydrophobic, 
996 - A GLU 238 CG   VS A TRP 606 CZ3 
Distance: 4.043960 - Hydrophobic, 
997 - A GLU 238 CG   VS A TRP 606 CH2 
Distance: 4.195456 - Hydrophobic, 
998 - A HIS 239 CB   VS A PHE 592 CE1 
Distance: 4.357711 - Hydrophobic, 
999 - A HIS 239 CG   VS A PHE 592 CG  
Distance: 5.863695 - Aromatic Stacking, 
1000 - A HIS 239 CB   VS A LEU 595 CB  
Distance: 4.086369 - Hydrophobic, 
1001 - A HIS 239 CB   VS A LEU 595 CD1 
Distance: 4.333308 - Hydrophobic, 
1002 - A HIS 239 O    VS A ASN 599 ND2 
Distance: 2.954086 - Hydrogen Bonds, 
1003 - A HIS 239 ND1  VS A ASN 599 ND2 
Distance: 2.987459 - Hydrogen Bonds, 
1004 - A LEU 240 CD1  VS A VAL 244 CG2 
Distance: 4.354714 - Hydrophobic, 
1005 - A LEU 240 CG   VS A TRP 275 CE3 
Distance: 4.495067 - Hydrophobic, 
1006 - A LEU 240 CG   VS A TRP 275 CZ3 
Distance: 4.269451 - Hydrophobic, 
1007 - A LEU 240 CD2  VS A TRP 275 CE3 
Distance: 4.266374 - Hydrophobic, 
1008 - A LEU 240 CD2  VS A TRP 275 CZ3 
Distance: 4.288156 - Hydrophobic, 
1009 - A LEU 240 CD1  VS A LEU 440 CD2 
Distance: 3.646074 - Hydrophobic, 
1010 - A LEU 240 CD1  VS A ALA 443 CB  
Distance: 4.200379 - Hydrophobic, 
1011 - A LEU 240 CD2  VS A ALA 443 CB  
Distance: 4.357155 - Hydrophobic, 
1012 - A LEU 240 CD1  VS A LEU 444 CD2 
Distance: 4.197425 - Hydrophobic, 
1013 - A LEU 240 CD2  VS A VAL 447 CB  
Distance: 4.184807 - Hydrophobic, 
1014 - A LEU 240 CD2  VS A VAL 447 CG1 
Distance: 4.118102 - Hydrophobic, 
1015 - A LEU 240 CB   VS A LEU 595 CD1 
Distance: 4.126609 - Hydrophobic, 
1016 - A LEU 240 CD1  VS A LEU 595 CD1 
Distance: 4.429814 - Hydrophobic, 
1017 - A HIS 241 ND1  VS A ARG 245 NE  
Distance: 4.553110 - Repulsive, 
1018 - A HIS 241 ND1  VS A ARG 245 CZ  
Distance: 4.286294 - Repulsive, 
1019 - A HIS 241 ND1  VS A ARG 245 NH1 
Distance: 4.574773 - Repulsive, 
1020 - A HIS 241 ND1  VS A ARG 245 NH2 
Distance: 4.324159 - Repulsive, 
1021 - A HIS 241 NE2  VS A ARG 245 NE  
Distance: 5.776998 - Repulsive, 
1022 - A HIS 241 NE2  VS A ARG 245 CZ  
Distance: 5.542520 - Repulsive, 
1023 - A HIS 241 NE2  VS A ARG 245 NH2 
Distance: 5.116983 - Repulsive, 
1024 - A HIS 241 CB   VS A TRP 275 CH2 
Distance: 4.247818 - Hydrophobic, 
1025 - A HIS 241 NE2  VS A GLY 486 O   
Distance: 2.840171 - Hydrogen Bonds, 
1026 - A HIS 241 CB   VS A TRP 606 CZ3 
Distance: 4.037494 - Hydrophobic, 
1027 - A HIS 241 CG   VS A TRP 606 CG  
Distance: 4.817072 - Aromatic Stacking, 
1028 - A ALA 242 CB   VS A VAL 604 CB  
Distance: 4.447630 - Hydrophobic, 
1029 - A ALA 242 CB   VS A VAL 604 CG1 
Distance: 4.496970 - Hydrophobic, 
1030 - A ALA 242 CB   VS A VAL 604 CG2 
Distance: 4.093416 - Hydrophobic, 
1031 - A TYR 243 CD1  VS A LYS 247 CG  
Distance: 4.279867 - Hydrophobic, 
1032 - A TYR 243 CD2  VS A LYS 247 CG  
Distance: 4.287804 - Hydrophobic, 
1033 - A TYR 243 CE1  VS A LYS 247 CG  
Distance: 3.848550 - Hydrophobic, 
1034 - A TYR 243 CE1  VS A LYS 247 CD  
Distance: 3.849114 - Hydrophobic, 
1035 - A TYR 243 CE2  VS A LYS 247 CG  
Distance: 3.834630 - Hydrophobic, 
1036 - A TYR 243 CE2  VS A LYS 247 CD  
Distance: 4.496470 - Hydrophobic, 
1037 - A TYR 243 OH   VS A THR 282 O   
Distance: 2.625107 - Hydrogen Bonds, 
1038 - A TYR 243 CD2  VS A LEU 440 CD2 
Distance: 4.360903 - Hydrophobic, 
1039 - A TYR 243 CE2  VS A LEU 440 CG  
Distance: 4.398054 - Hydrophobic, 
1040 - A TYR 243 CE2  VS A LEU 440 CD2 
Distance: 4.336986 - Hydrophobic, 
1041 - A TYR 243 CD1  VS A TRP 594 CZ3 
Distance: 4.327113 - Hydrophobic, 
1042 - A TYR 243 CD1  VS A TRP 594 CH2 
Distance: 4.396100 - Hydrophobic, 
1043 - A TYR 243 CE1  VS A TRP 594 CZ3 
Distance: 4.030403 - Hydrophobic, 
1044 - A TYR 243 CE1  VS A TRP 594 CH2 
Distance: 3.711251 - Hydrophobic, 
1045 - A TYR 243 CE2  VS A TRP 594 CZ3 
Distance: 4.394127 - Hydrophobic, 
1046 - A TYR 243 CE2  VS A TRP 594 CH2 
Distance: 4.482059 - Hydrophobic, 
1047 - A TYR 243 CB   VS A LEU 595 CD2 
Distance: 3.596322 - Hydrophobic, 
1048 - A TYR 243 CG   VS A LEU 595 CD2 
Distance: 3.796382 - Hydrophobic, 
1049 - A TYR 243 CD1  VS A LEU 595 CD2 
Distance: 4.474049 - Hydrophobic, 
1050 - A TYR 243 CD2  VS A LEU 595 CD2 
Distance: 4.022880 - Hydrophobic, 
1051 - A TYR 243 CD1  VS A GLN 598 CB  
Distance: 4.368199 - Hydrophobic, 
1052 - A TYR 243 N    VS A ASN 599 OD1 
Distance: 3.510004 - Hydrogen Bonds, 
1053 - A VAL 244 CG1  VS A LEU 248 CG  
Distance: 4.284537 - Hydrophobic, 
1054 - A VAL 244 CG1  VS A LEU 248 CD1 
Distance: 4.065109 - Hydrophobic, 
1055 - A VAL 244 CG1  VS A LEU 262 CD1 
Distance: 4.241623 - Hydrophobic, 
1056 - A VAL 244 CB   VS A TRP 275 CE3 
Distance: 4.450265 - Hydrophobic, 
1057 - A VAL 244 CB   VS A TRP 275 CZ3 
Distance: 4.181085 - Hydrophobic, 
1058 - A VAL 244 CG1  VS A TRP 275 CE3 
Distance: 4.290291 - Hydrophobic, 
1059 - A VAL 244 CG1  VS A TRP 275 CZ3 
Distance: 4.247592 - Hydrophobic, 
1060 - A VAL 244 CG2  VS A TRP 275 CE3 
Distance: 4.113909 - Hydrophobic, 
1061 - A VAL 244 CG2  VS A TRP 275 CZ3 
Distance: 4.163734 - Hydrophobic, 
1062 - A VAL 244 CG1  VS A LEU 278 CD1 
Distance: 3.784687 - Hydrophobic, 
1063 - A VAL 244 CG1  VS A THR 282 CG2 
Distance: 4.484954 - Hydrophobic, 
1064 - A VAL 244 CG2  VS A THR 282 CG2 
Distance: 4.357865 - Hydrophobic, 
1065 - A VAL 244 CG2  VS A LEU 444 CD2 
Distance: 3.840045 - Hydrophobic, 
1066 - A ARG 245 CG   VS A ILE 256 CG2 
Distance: 3.933282 - Hydrophobic, 
1067 - A ARG 245 NE   VS A PRO 258 O   
Distance: 3.347884 - Hydrogen Bonds, 
1068 - A ARG 245 NH1  VS A PRO 258 O   
Distance: 3.765190 - Hydrogen Bonds, 
1069 - A ARG 245 NH2  VS A PRO 258 O   
Distance: 3.815087 - Hydrogen Bonds, 
1070 - A ARG 245 NH2  VS A ILE 259 O   
Distance: 3.593285 - Hydrogen Bonds, 
1071 - A ARG 245 NH2  VS A GLY 260 O   
Distance: 2.779017 - Hydrogen Bonds, 
1072 - A ARG 245 CB   VS A LEU 262 CD2 
Distance: 3.792622 - Hydrophobic, 
1073 - A ARG 245 CG   VS A LEU 262 CD2 
Distance: 4.129981 - Hydrophobic, 
1074 - A ARG 245 NH1  VS A PHE 603 O   
Distance: 2.912746 - Hydrogen Bonds, 
1075 - A ARG 245 NH1  VS A GLY 605 O   
Distance: 2.634798 - Hydrogen Bonds, 
1076 - A ARG 245 NH2  VS A GLY 605 O   
Distance: 2.814660 - Hydrogen Bonds, 
1077 - A ALA 246 O    VS A ASN 250 ND2 
Distance: 3.783075 - Hydrogen Bonds, 
1078 - A LYS 247 CB   VS A THR 282 CG2 
Distance: 3.840934 - Hydrophobic, 
1079 - A LYS 247 CG   VS A THR 282 CG2 
Distance: 4.272927 - Hydrophobic, 
1080 - A LEU 248 CB   VS A ILE 256 CD1 
Distance: 3.528099 - Hydrophobic, 
1081 - A LEU 248 CD1  VS A LEU 262 CD2 
Distance: 4.101200 - Hydrophobic, 
1082 - A LEU 248 CD1  VS A LEU 278 CD1 
Distance: 4.429634 - Hydrophobic, 
1083 - A LEU 248 CD2  VS A LEU 281 CB  
Distance: 4.358499 - Hydrophobic, 
1084 - A LEU 248 CD2  VS A LEU 281 CD1 
Distance: 4.189859 - Hydrophobic, 
1085 - A MET 249 CB   VS A ILE 256 CB  
Distance: 4.381569 - Hydrophobic, 
1086 - A MET 249 CB   VS A ILE 256 CG2 
Distance: 3.834337 - Hydrophobic, 
1087 - A MET 249 CG   VS A ILE 256 CB  
Distance: 4.396586 - Hydrophobic, 
1088 - A MET 249 CG   VS A ILE 256 CG2 
Distance: 4.044736 - Hydrophobic, 
1089 - A MET 249 CE   VS A PRO 258 CB  
Distance: 4.266788 - Hydrophobic, 
1090 - A ALA 251 CB   VS A LEU 281 CD1 
Distance: 4.490802 - Hydrophobic, 
1091 - A TYR 252 CB   VS A TYR 255 CB  
Distance: 4.068205 - Hydrophobic, 
1092 - A TYR 252 CB   VS A TYR 255 CD2 
Distance: 4.057394 - Hydrophobic, 
1093 - A TYR 252 CG   VS A TYR 255 CD2 
Distance: 4.491262 - Hydrophobic, 
1094 - A TYR 252 CD1  VS A TYR 255 CD2 
Distance: 4.022826 - Hydrophobic, 
1095 - A TYR 252 CB   VS A ILE 256 CD1 
Distance: 4.001499 - Hydrophobic, 
1096 - A TYR 252 CE2  VS A LEU 281 CD1 
Distance: 4.148726 - Hydrophobic, 
1097 - A ILE 256 CG1  VS A PRO 263 CG  
Distance: 4.218848 - Hydrophobic, 
1098 - A ILE 256 CD1  VS A LEU 266 CD1 
Distance: 4.150511 - Hydrophobic, 
1099 - A SER 257 OG   VS A ILE 259 N   
Distance: 2.907517 - Hydrogen Bonds, 
1100 - A SER 257 OG   VS A GLY 260 N   
Distance: 3.001983 - Hydrogen Bonds, 
1101 - A ILE 259 CB   VS A PHE 603 CD2 
Distance: 4.090114 - Hydrophobic, 
1102 - A ILE 259 CB   VS A PHE 603 CE2 
Distance: 4.332536 - Hydrophobic, 
1103 - A ILE 259 CG2  VS A PHE 603 CB  
Distance: 4.252214 - Hydrophobic, 
1104 - A ILE 259 CG2  VS A PHE 603 CG  
Distance: 4.025157 - Hydrophobic, 
1105 - A ILE 259 CG2  VS A PHE 603 CD2 
Distance: 4.050024 - Hydrophobic, 
1106 - A ILE 259 O    VS A SER 607 N   
Distance: 2.841990 - Hydrogen Bonds, 
1107 - A CYS 261 SG   VS A ARG 482 O   
Distance: 3.679287 - Hydrogen Bonds, 
1108 - A CYS 261 SG   VS A GLY 486 O   
Distance: 3.828717 - Hydrogen Bonds, 
1109 - A CYS 261 CB   VS A VAL 488 CB  
Distance: 3.687820 - Hydrophobic, 
1110 - A CYS 261 CB   VS A VAL 488 CG1 
Distance: 3.637527 - Hydrophobic, 
1111 - A CYS 261 N    VS A SER 607 O   
Distance: 3.874610 - Hydrogen Bonds, 
1112 - A CYS 261 SG   VS A SER 607 O   
Distance: 3.825387 - Hydrogen Bonds, 
1113 - A LEU 262 CB   VS A LEU 267 CD2 
Distance: 4.032604 - Hydrophobic, 
1114 - A LEU 262 CD1  VS A LEU 267 CD2 
Distance: 3.988685 - Hydrophobic, 
1115 - A LEU 262 CD1  VS A TRP 275 CZ2 
Distance: 3.910982 - Hydrophobic, 
1116 - A LEU 262 CD1  VS A TRP 275 CZ3 
Distance: 4.346319 - Hydrophobic, 
1117 - A LEU 262 CD1  VS A TRP 275 CH2 
Distance: 3.723536 - Hydrophobic, 
1118 - A LEU 262 N    VS A GLY 486 O   
Distance: 2.898665 - Hydrogen Bonds, 
1119 - A LEU 262 O    VS A VAL 488 N   
Distance: 2.876661 - Hydrogen Bonds, 
1120 - A PRO 263 CB   VS A LEU 266 CG  
Distance: 4.178599 - Hydrophobic, 
1121 - A PRO 263 CB   VS A LEU 266 CD1 
Distance: 3.984678 - Hydrophobic, 
1122 - A PRO 263 CG   VS A LEU 266 CD1 
Distance: 3.982032 - Hydrophobic, 
1123 - A PRO 263 CG   VS A TRP 610 CZ3 
Distance: 4.389298 - Hydrophobic, 
1124 - A PRO 263 CG   VS A TRP 610 CH2 
Distance: 4.184416 - Hydrophobic, 
1125 - A PRO 263 CB   VS A PRO 612 CG  
Distance: 4.196328 - Hydrophobic, 
1126 - A PRO 263 CG   VS A PRO 612 CG  
Distance: 4.193239 - Hydrophobic, 
1127 - A ALA 264 CB   VS A TRP 478 CZ3 
Distance: 4.312131 - Hydrophobic, 
1128 - A ALA 264 CB   VS A TRP 478 CH2 
Distance: 3.981764 - Hydrophobic, 
1129 - A ALA 264 CB   VS A VAL 487 CG1 
Distance: 3.592485 - Hydrophobic, 
1130 - A ALA 264 N    VS A VAL 488 O   
Distance: 2.804386 - Hydrogen Bonds, 
1131 - A HIS 265 CB   VS A PRO 490 CG  
Distance: 4.369190 - Hydrophobic, 
1132 - A LEU 267 CD2  VS A TRP 275 CZ2 
Distance: 4.466210 - Hydrophobic, 
1133 - A LEU 267 CD2  VS A LEU 278 CD1 
Distance: 4.424346 - Hydrophobic, 
1134 - A LEU 267 CD1  VS A VAL 487 CB  
Distance: 4.380795 - Hydrophobic, 
1135 - A LEU 267 CD1  VS A VAL 487 CG1 
Distance: 3.832857 - Hydrophobic, 
1136 - A LEU 267 CD1  VS A VAL 487 CG2 
Distance: 3.642513 - Hydrophobic, 
1137 - A GLY 268 O    VS A ASN 277 ND2 
Distance: 2.522672 - Hydrogen Bonds, 
1138 - A ASP 269 OD1  VS A TRP 271 N   
Distance: 2.970277 - Hydrogen Bonds, 
1139 - A ASP 269 OD1  VS A GLY 272 N   
Distance: 2.686058 - Hydrogen Bonds, 
1140 - A ASP 269 OD1  VS A ARG 273 N   
Distance: 2.954738 - Hydrogen Bonds, 
1141 - A ASP 269 OD2  VS A ARG 273 N   
Distance: 3.577426 - Hydrogen Bonds, 
1142 - A ASP 269 OD2  VS A PHE 274 N   
Distance: 3.261496 - Hydrogen Bonds, 
1143 - A TRP 271 CB   VS A PHE 452 CE2 
Distance: 3.705738 - Hydrophobic, 
1144 - A TRP 271 CB   VS A PHE 452 CZ  
Distance: 3.815304 - Hydrophobic, 
1145 - A TRP 271 O    VS A LYS 481 NZ  
Distance: 3.759171 - Hydrogen Bonds, 
1146 - A TRP 271 NE1  VS A SER 502 O   
Distance: 2.850330 - Hydrogen Bonds, 
1147 - A TRP 271 NE1  VS A SER 502 OG  
Distance: 3.422545 - Hydrogen Bonds, 
1148 - A TRP 271 CG   VS A LEU 503 CB  
Distance: 4.394948 - Hydrophobic, 
1149 - A TRP 271 CG   VS A LEU 503 CD1 
Distance: 4.102269 - Hydrophobic, 
1150 - A TRP 271 CD2  VS A LEU 503 CB  
Distance: 4.478409 - Hydrophobic, 
1151 - A TRP 271 CD2  VS A LEU 503 CD1 
Distance: 3.602668 - Hydrophobic, 
1152 - A TRP 271 CE3  VS A LEU 503 CD1 
Distance: 3.800825 - Hydrophobic, 
1153 - A TRP 271 CZ2  VS A LEU 503 CD1 
Distance: 3.934666 - Hydrophobic, 
1154 - A TRP 271 CZ3  VS A LEU 503 CD1 
Distance: 4.033070 - Hydrophobic, 
1155 - A TRP 271 CH2  VS A LEU 503 CD1 
Distance: 4.092157 - Hydrophobic, 
1156 - A GLY 272 O    VS A TRP 275 NE1 
Distance: 3.852731 - Hydrogen Bonds, 
1157 - A ARG 273 O    VS A THR 449 OG1 
Distance: 2.710047 - Hydrogen Bonds, 
1158 - A ARG 273 CB   VS A PHE 452 CD1 
Distance: 4.298337 - Hydrophobic, 
1159 - A ARG 273 CB   VS A PHE 452 CE1 
Distance: 3.918321 - Hydrophobic, 
1160 - A ARG 273 CB   VS A PHE 452 CE2 
Distance: 4.306744 - Hydrophobic, 
1161 - A ARG 273 CB   VS A PHE 452 CZ  
Distance: 3.921960 - Hydrophobic, 
1162 - A ARG 273 CG   VS A PHE 452 CD1 
Distance: 4.034544 - Hydrophobic, 
1163 - A ARG 273 CG   VS A PHE 452 CE1 
Distance: 3.769950 - Hydrophobic, 
1164 - A ARG 273 CG   VS A PHE 452 CZ  
Distance: 4.263229 - Hydrophobic, 
1165 - A ARG 273 NE   VS A HIS 505 ND1 
Distance: 5.337291 - Repulsive, 
1166 - A ARG 273 NE   VS A HIS 505 NE2 
Distance: 5.403120 - Repulsive, 
1167 - A ARG 273 CZ   VS A HIS 505 ND1 
Distance: 4.853161 - Repulsive, 
1168 - A ARG 273 CZ   VS A HIS 505 NE2 
Distance: 4.491745 - Repulsive, 
1169 - A ARG 273 NH1  VS A HIS 505 ND1 
Distance: 5.207248 - Repulsive, 
1170 - A ARG 273 NH1  VS A HIS 505 NE2 
Distance: 4.355557 - Repulsive, 
1171 - A ARG 273 NH2  VS A HIS 505 ND1 
Distance: 4.505575 - Repulsive, 
1172 - A ARG 273 NH2  VS A HIS 505 NE2 
Distance: 4.194097 - Repulsive, 
1173 - A PHE 274 CD1  VS A THR 445 CG2 
Distance: 4.059230 - Hydrophobic, 
1174 - A PHE 274 CD1  VS A THR 449 CG2 
Distance: 4.385827 - Hydrophobic, 
1175 - A PHE 274 CE1  VS A THR 449 CG2 
Distance: 4.203951 - Hydrophobic, 
1176 - A TRP 275 CB   VS A LEU 278 CG  
Distance: 4.294790 - Hydrophobic, 
1177 - A TRP 275 CB   VS A LEU 278 CD1 
Distance: 4.002308 - Hydrophobic, 
1178 - A TRP 275 CG   VS A LEU 278 CD1 
Distance: 4.101082 - Hydrophobic, 
1179 - A TRP 275 CD2  VS A LEU 278 CD1 
Distance: 4.334409 - Hydrophobic, 
1180 - A TRP 275 N    VS A LEU 444 O   
Distance: 3.072867 - Hydrogen Bonds, 
1181 - A TRP 275 CB   VS A LEU 444 CB  
Distance: 4.156608 - Hydrophobic, 
1182 - A TRP 275 CB   VS A LEU 444 CD2 
Distance: 3.994164 - Hydrophobic, 
1183 - A TRP 275 CE3  VS A LEU 444 CD2 
Distance: 4.245502 - Hydrophobic, 
1184 - A THR 276 N    VS A LEU 444 O   
Distance: 3.897751 - Hydrogen Bonds, 
1185 - A THR 276 OG1  VS A THR 445 OG1 
Distance: 2.481474 - Hydrogen Bonds, 
1186 - A LEU 278 O    VS A THR 282 OG1 
Distance: 2.977120 - Hydrogen Bonds, 
1187 - A LEU 278 CB   VS A THR 282 CG2 
Distance: 4.121511 - Hydrophobic, 
1188 - A TYR 279 O    VS A THR 282 OG1 
Distance: 3.733080 - Hydrogen Bonds, 
1189 - A TYR 279 CD2  VS A VAL 283 CB  
Distance: 4.466540 - Hydrophobic, 
1190 - A TYR 279 CE1  VS A VAL 283 CB  
Distance: 4.170302 - Hydrophobic, 
1191 - A TYR 279 CE1  VS A VAL 283 CG2 
Distance: 4.203247 - Hydrophobic, 
1192 - A TYR 279 CE2  VS A VAL 283 CB  
Distance: 4.071156 - Hydrophobic, 
1193 - A TYR 279 CE2  VS A VAL 283 CG2 
Distance: 4.101353 - Hydrophobic, 
1194 - A TYR 279 OH   VS A ASN 290 ND2 
Distance: 3.579191 - Hydrogen Bonds, 
1195 - A TYR 279 CD1  VS A LEU 440 CD1 
Distance: 4.084187 - Hydrophobic, 
1196 - A TYR 279 CE1  VS A LEU 440 CD1 
Distance: 4.362193 - Hydrophobic, 
1197 - A TYR 279 CG   VS A LYS 441 CG  
Distance: 4.384218 - Hydrophobic, 
1198 - A TYR 279 CG   VS A LYS 441 CD  
Distance: 4.414658 - Hydrophobic, 
1199 - A TYR 279 CD1  VS A LYS 441 CB  
Distance: 3.703667 - Hydrophobic, 
1200 - A TYR 279 CD1  VS A LYS 441 CG  
Distance: 3.982512 - Hydrophobic, 
1201 - A TYR 279 CD1  VS A LYS 441 CD  
Distance: 4.288665 - Hydrophobic, 
1202 - A TYR 279 CE1  VS A LYS 441 CB  
Distance: 3.650636 - Hydrophobic, 
1203 - A TYR 279 CE1  VS A LYS 441 CG  
Distance: 4.249004 - Hydrophobic, 
1204 - A TYR 279 CE1  VS A LYS 441 CD  
Distance: 4.330185 - Hydrophobic, 
1205 - A TYR 279 CB   VS A LEU 444 CD1 
Distance: 3.913500 - Hydrophobic, 
1206 - A TYR 279 CD1  VS A LEU 444 CD1 
Distance: 4.221459 - Hydrophobic, 
1207 - A PRO 284 CB   VS A ILE 436 CG2 
Distance: 4.176292 - Hydrophobic, 
1208 - A PRO 284 CG   VS A ILE 436 CG2 
Distance: 3.922965 - Hydrophobic, 
1209 - A PRO 284 CG   VS A LEU 440 CB  
Distance: 4.164813 - Hydrophobic, 
1210 - A PRO 284 CG   VS A LEU 440 CG  
Distance: 4.104108 - Hydrophobic, 
1211 - A PRO 284 CB   VS A TRP 594 CZ2 
Distance: 3.599961 - Hydrophobic, 
1212 - A PRO 284 CB   VS A TRP 594 CZ3 
Distance: 4.345214 - Hydrophobic, 
1213 - A PRO 284 CB   VS A TRP 594 CH2 
Distance: 3.478639 - Hydrophobic, 
1214 - A PRO 284 CG   VS A TRP 594 CZ2 
Distance: 4.323304 - Hydrophobic, 
1215 - A PRO 284 CG   VS A TRP 594 CZ3 
Distance: 4.244796 - Hydrophobic, 
1216 - A PRO 284 CG   VS A TRP 594 CH2 
Distance: 3.822556 - Hydrophobic, 
1217 - A PHE 285 CB   VS A LYS 288 CG  
Distance: 4.146543 - Hydrophobic, 
1218 - A PHE 285 CB   VS A GLU 433 CB  
Distance: 3.929729 - Hydrophobic, 
1219 - A PHE 285 CG   VS A GLU 433 CB  
Distance: 3.560849 - Hydrophobic, 
1220 - A PHE 285 CG   VS A GLU 433 CG  
Distance: 3.871794 - Hydrophobic, 
1221 - A PHE 285 CD1  VS A GLU 433 CB  
Distance: 4.156247 - Hydrophobic, 
1222 - A PHE 285 CD1  VS A GLU 433 CG  
Distance: 3.946983 - Hydrophobic, 
1223 - A PHE 285 CD2  VS A GLU 433 CB  
Distance: 3.420538 - Hydrophobic, 
1224 - A PHE 285 CD2  VS A GLU 433 CG  
Distance: 3.878435 - Hydrophobic, 
1225 - A PHE 285 CE1  VS A GLU 433 CG  
Distance: 4.030605 - Hydrophobic, 
1226 - A PHE 285 CE2  VS A GLU 433 CB  
Distance: 3.895674 - Hydrophobic, 
1227 - A PHE 285 CE2  VS A GLU 433 CG  
Distance: 3.949937 - Hydrophobic, 
1228 - A PHE 285 CZ   VS A GLU 433 CB  
Distance: 4.444146 - Hydrophobic, 
1229 - A PHE 285 CZ   VS A GLU 433 CG  
Distance: 4.023968 - Hydrophobic, 
1230 - A PHE 285 CD2  VS A ILE 436 CB  
Distance: 4.405138 - Hydrophobic, 
1231 - A PHE 285 CE2  VS A ILE 436 CB  
Distance: 3.977572 - Hydrophobic, 
1232 - A PHE 285 CE2  VS A ILE 436 CG1 
Distance: 4.462233 - Hydrophobic, 
1233 - A PHE 285 CE2  VS A ILE 436 CG2 
Distance: 4.020316 - Hydrophobic, 
1234 - A PHE 285 N    VS A ASN 437 OD1 
Distance: 3.025563 - Hydrogen Bonds, 
1235 - A PHE 285 O    VS A ASN 437 ND2 
Distance: 3.018386 - Hydrogen Bonds, 
1236 - A PHE 285 CG   VS A TRP 594 CG  
Distance: 5.720774 - Aromatic Stacking, 
1237 - A PHE 285 CE2  VS A TRP 594 CZ2 
Distance: 4.355650 - Hydrophobic, 
1238 - A PHE 285 CZ   VS A TRP 594 CZ2 
Distance: 4.362776 - Hydrophobic, 
1239 - A LYS 288 NZ   VS A ASP 431 OD1 
Distance: 3.534888 - Attractive, Hydrogen Bonds, 
1240 - A LYS 288 NZ   VS A ASP 431 OD2 
Distance: 2.555353 - Attractive, Hydrogen Bonds, 
1241 - A LYS 288 CG   VS A GLU 433 CB  
Distance: 3.906979 - Hydrophobic, 
1242 - A LYS 288 CD   VS A GLU 433 CB  
Distance: 4.358354 - Hydrophobic, 
1243 - A LYS 288 NZ   VS A GLU 433 OE1 
Distance: 4.424306 - Attractive, 
1244 - A LYS 288 NZ   VS A GLU 433 OE2 
Distance: 5.615055 - Attractive, 
1245 - A LYS 288 CB   VS A THR 434 CG2 
Distance: 3.831721 - Hydrophobic, 
1246 - A LYS 288 CG   VS A THR 434 CG2 
Distance: 4.191000 - Hydrophobic, 
1247 - A LYS 288 CD   VS A THR 434 CG2 
Distance: 3.938782 - Hydrophobic, 
1248 - A ILE 291 CG2  VS A VAL 293 CG1 
Distance: 4.324701 - Hydrophobic, 
1249 - A ILE 291 CG2  VS A MET 366 CE  
Distance: 4.278293 - Hydrophobic, 
1250 - A ILE 291 CD1  VS A PRO 415 CB  
Distance: 4.087577 - Hydrophobic, 
1251 - A ILE 291 CD1  VS A PRO 415 CG  
Distance: 3.610362 - Hydrophobic, 
1252 - A ILE 291 CG2  VS A LEU 418 CD1 
Distance: 3.809088 - Hydrophobic, 
1253 - A ILE 291 CG1  VS A LEU 424 CD2 
Distance: 4.480820 - Hydrophobic, 
1254 - A ILE 291 CG2  VS A LEU 424 CD1 
Distance: 4.397685 - Hydrophobic, 
1255 - A ILE 291 CG2  VS A LEU 424 CD2 
Distance: 4.267767 - Hydrophobic, 
1256 - A ILE 291 CD1  VS A LEU 424 CD2 
Distance: 3.785587 - Hydrophobic, 
1257 - A ILE 291 CG1  VS A PHE 428 CE1 
Distance: 3.697615 - Hydrophobic, 
1258 - A ILE 291 CG1  VS A PHE 428 CE2 
Distance: 3.905182 - Hydrophobic, 
1259 - A ILE 291 CG1  VS A PHE 428 CZ  
Distance: 3.320137 - Hydrophobic, 
1260 - A ILE 291 CD1  VS A PHE 428 CD1 
Distance: 4.334972 - Hydrophobic, 
1261 - A ILE 291 CD1  VS A PHE 428 CE1 
Distance: 3.732040 - Hydrophobic, 
1262 - A ILE 291 CD1  VS A PHE 428 CZ  
Distance: 3.911049 - Hydrophobic, 
1263 - A ASP 292 OD1  VS A THR 294 N   
Distance: 2.977787 - Hydrogen Bonds, 
1264 - A ASP 292 OD1  VS A THR 294 OG1 
Distance: 2.466329 - Hydrogen Bonds, 
1265 - A ASP 292 OD2  VS A THR 294 OG1 
Distance: 3.515820 - Hydrogen Bonds, 
1266 - A VAL 293 CG2  VS A MET 297 CG  
Distance: 4.400563 - Hydrophobic, 
1267 - A VAL 293 N    VS A MET 366 SD  
Distance: 3.671891 - Hydrogen Bonds, 
1268 - A VAL 293 CG2  VS A MET 366 CB  
Distance: 3.816543 - Hydrophobic, 
1269 - A VAL 293 CG2  VS A MET 366 CG  
Distance: 3.795663 - Hydrophobic, 
1270 - A VAL 293 CG1  VS A LEU 418 CB  
Distance: 4.295629 - Hydrophobic, 
1271 - A VAL 293 CG1  VS A LEU 418 CG  
Distance: 4.379911 - Hydrophobic, 
1272 - A VAL 293 CG1  VS A LEU 418 CD1 
Distance: 3.926390 - Hydrophobic, 
1273 - A VAL 293 CG1  VS A LEU 418 CD2 
Distance: 4.302698 - Hydrophobic, 
1274 - A VAL 293 CG2  VS A LEU 418 CD2 
Distance: 4.349005 - Hydrophobic, 
1275 - A VAL 293 CB   VS A LEU 423 CB  
Distance: 3.775496 - Hydrophobic, 
1276 - A VAL 293 CB   VS A LEU 423 CD1 
Distance: 4.454698 - Hydrophobic, 
1277 - A VAL 293 CG1  VS A LEU 423 CB  
Distance: 3.913799 - Hydrophobic, 
1278 - A VAL 293 CG2  VS A LEU 423 CB  
Distance: 4.207099 - Hydrophobic, 
1279 - A VAL 293 CG2  VS A LEU 423 CD1 
Distance: 4.008406 - Hydrophobic, 
1280 - A VAL 293 CG1  VS A LEU 424 CB  
Distance: 4.424907 - Hydrophobic, 
1281 - A VAL 293 CG1  VS A LEU 424 CD1 
Distance: 4.383139 - Hydrophobic, 
1282 - A THR 294 CG2  VS A THR 365 CG2 
Distance: 4.392873 - Hydrophobic, 
1283 - A THR 294 OG1  VS A MET 366 N   
Distance: 3.112490 - Hydrogen Bonds, 
1284 - A ASP 295 OD1  VS A ASP 299 OD1 
Distance: 5.849502 - Repulsive, 
1285 - A ALA 296 O    VS A GLN 300 NE2 
Distance: 3.796871 - Hydrogen Bonds, 
1286 - A ALA 296 CB   VS A LEU 423 CD2 
Distance: 4.176509 - Hydrophobic, 
1287 - A MET 297 O    VS A TRP 302 N   
Distance: 2.889814 - Hydrogen Bonds, 
1288 - A MET 297 CB   VS A TRP 302 CB  
Distance: 4.107447 - Hydrophobic, 
1289 - A MET 297 CB   VS A TRP 302 CG  
Distance: 4.211475 - Hydrophobic, 
1290 - A MET 297 CB   VS A TRP 302 CD2 
Distance: 4.418328 - Hydrophobic, 
1291 - A MET 297 CG   VS A TRP 302 CD2 
Distance: 4.446196 - Hydrophobic, 
1292 - A MET 297 CG   VS A TRP 302 CE3 
Distance: 4.302593 - Hydrophobic, 
1293 - A MET 297 CE   VS A TRP 302 CE3 
Distance: 3.994861 - Hydrophobic, 
1294 - A MET 297 CE   VS A ILE 307 CG1 
Distance: 3.786153 - Hydrophobic, 
1295 - A MET 297 CE   VS A ILE 307 CD1 
Distance: 3.646938 - Hydrophobic, 
1296 - A MET 297 CB   VS A VAL 364 CG1 
Distance: 3.737176 - Hydrophobic, 
1297 - A MET 297 CE   VS A VAL 364 CG1 
Distance: 4.274185 - Hydrophobic, 
1298 - A MET 297 SD   VS A MET 366 N   
Distance: 3.753654 - Hydrogen Bonds, 
1299 - A MET 297 CE   VS A PHE 369 CB  
Distance: 3.828980 - Hydrophobic, 
1300 - A MET 297 CB   VS A LEU 423 CD2 
Distance: 4.344825 - Hydrophobic, 
1301 - A MET 297 CG   VS A LEU 423 CG  
Distance: 4.378788 - Hydrophobic, 
1302 - A MET 297 CG   VS A LEU 423 CD1 
Distance: 3.925946 - Hydrophobic, 
1303 - A MET 297 CG   VS A LEU 423 CD2 
Distance: 3.605696 - Hydrophobic, 
1304 - A VAL 298 CG2  VS A VAL 364 CB  
Distance: 4.468929 - Hydrophobic, 
1305 - A VAL 298 CG2  VS A VAL 364 CG1 
Distance: 3.962253 - Hydrophobic, 
1306 - A GLN 300 OE1  VS A TRP 302 NE1 
Distance: 3.243727 - Hydrogen Bonds, 
1307 - A GLN 300 NE2  VS A GLY 422 O   
Distance: 2.788648 - Hydrogen Bonds, 
1308 - A TRP 302 CB   VS A ARG 306 CB  
Distance: 4.408365 - Hydrophobic, 
1309 - A TRP 302 CB   VS A ARG 306 CG  
Distance: 4.297633 - Hydrophobic, 
1310 - A TRP 302 CG   VS A ARG 306 CB  
Distance: 4.404201 - Hydrophobic, 
1311 - A TRP 302 CG   VS A ARG 306 CG  
Distance: 3.786080 - Hydrophobic, 
1312 - A TRP 302 CD2  VS A ARG 306 CB  
Distance: 4.427055 - Hydrophobic, 
1313 - A TRP 302 CD2  VS A ARG 306 CG  
Distance: 3.509254 - Hydrophobic, 
1314 - A TRP 302 CE3  VS A ARG 306 CG  
Distance: 3.729848 - Hydrophobic, 
1315 - A TRP 302 CZ2  VS A ARG 306 CG  
Distance: 4.361250 - Hydrophobic, 
1316 - A TRP 302 CZ3  VS A ARG 306 CG  
Distance: 4.234445 - Hydrophobic, 
1317 - A TRP 302 CE3  VS A ILE 307 CG1 
Distance: 4.084793 - Hydrophobic, 
1318 - A TRP 302 CZ2  VS A GLU 310 CG  
Distance: 4.238778 - Hydrophobic, 
1319 - A TRP 302 CZ3  VS A GLU 310 CB  
Distance: 4.414550 - Hydrophobic, 
1320 - A TRP 302 CZ3  VS A GLU 310 CG  
Distance: 3.628485 - Hydrophobic, 
1321 - A TRP 302 CH2  VS A GLU 310 CB  
Distance: 4.472878 - Hydrophobic, 
1322 - A TRP 302 CH2  VS A GLU 310 CG  
Distance: 3.437948 - Hydrophobic, 
1323 - A TRP 302 CB   VS A VAL 364 CG1 
Distance: 4.280304 - Hydrophobic, 
1324 - A TRP 302 CZ3  VS A PHE 369 CD1 
Distance: 3.999547 - Hydrophobic, 
1325 - A TRP 302 CZ3  VS A PHE 369 CE1 
Distance: 3.975084 - Hydrophobic, 
1326 - A TRP 302 CH2  VS A PHE 369 CE1 
Distance: 4.449788 - Hydrophobic, 
1327 - A TRP 302 CH2  VS A ILE 421 CD1 
Distance: 4.299709 - Hydrophobic, 
1328 - A TRP 302 CD2  VS A LEU 423 CD2 
Distance: 4.484998 - Hydrophobic, 
1329 - A TRP 302 CE3  VS A LEU 423 CD1 
Distance: 4.495069 - Hydrophobic, 
1330 - A TRP 302 CZ2  VS A LEU 423 CG  
Distance: 3.892499 - Hydrophobic, 
1331 - A TRP 302 CZ2  VS A LEU 423 CD1 
Distance: 3.971815 - Hydrophobic, 
1332 - A TRP 302 CZ2  VS A LEU 423 CD2 
Distance: 3.827557 - Hydrophobic, 
1333 - A TRP 302 CZ3  VS A LEU 423 CD1 
Distance: 3.780754 - Hydrophobic, 
1334 - A TRP 302 CH2  VS A LEU 423 CG  
Distance: 3.908108 - Hydrophobic, 
1335 - A TRP 302 CH2  VS A LEU 423 CD1 
Distance: 3.481066 - Hydrophobic, 
1336 - A TRP 302 CH2  VS A LEU 423 CD2 
Distance: 4.195510 - Hydrophobic, 
1337 - A ASP 303 OD1  VS A GLN 305 N   
Distance: 3.483798 - Hydrogen Bonds, 
1338 - A ASP 303 OD1  VS A ARG 306 N   
Distance: 2.858528 - Hydrogen Bonds, 
1339 - A ALA 304 CB   VS A THR 334 CG2 
Distance: 3.387149 - Hydrophobic, 
1340 - A ALA 304 CB   VS A THR 362 CG2 
Distance: 3.996742 - Hydrophobic, 
1341 - A GLN 305 CG   VS A LYS 309 CG  
Distance: 4.321920 - Hydrophobic, 
1342 - A ARG 306 CG   VS A GLU 310 CG  
Distance: 4.336431 - Hydrophobic, 
1343 - A ARG 306 NE   VS A GLU 310 OE1 
Distance: 4.752860 - Attractive, 
1344 - A ARG 306 NE   VS A GLU 310 OE2 
Distance: 2.617638 - Attractive, Hydrogen Bonds, 
1345 - A ARG 306 CZ   VS A GLU 310 OE1 
Distance: 5.445957 - Attractive, 
1346 - A ARG 306 CZ   VS A GLU 310 OE2 
Distance: 3.284903 - Attractive, 
1347 - A ARG 306 NH1  VS A GLU 310 OE2 
Distance: 4.594712 - Attractive, 
1348 - A ARG 306 NH2  VS A GLU 310 OE1 
Distance: 5.111706 - Attractive, 
1349 - A ARG 306 NH2  VS A GLU 310 OE2 
Distance: 3.119023 - Attractive, Hydrogen Bonds, 
1350 - A ARG 306 NE   VS A LYS 313 NZ  
Distance: 5.271971 - Repulsive, 
1351 - A ARG 306 CZ   VS A LYS 313 NZ  
Distance: 5.756034 - Repulsive, 
1352 - A ARG 306 NH2  VS A LYS 313 NZ  
Distance: 5.414167 - Repulsive, 
1353 - A ILE 307 CD1  VS A THR 362 CG2 
Distance: 3.765815 - Hydrophobic, 
1354 - A ILE 307 CG2  VS A PHE 369 CB  
Distance: 4.411283 - Hydrophobic, 
1355 - A ILE 307 CG2  VS A PHE 369 CD1 
Distance: 4.288418 - Hydrophobic, 
1356 - A ILE 307 CG2  VS A ALA 372 CB  
Distance: 3.740435 - Hydrophobic, 
1357 - A PHE 308 CD2  VS A PHE 327 CZ  
Distance: 4.250333 - Hydrophobic, 
1358 - A PHE 308 CB   VS A TRP 328 CZ3 
Distance: 3.832377 - Hydrophobic, 
1359 - A PHE 308 CB   VS A TRP 328 CH2 
Distance: 3.740440 - Hydrophobic, 
1360 - A PHE 308 CB   VS A LEU 333 CD1 
Distance: 4.244579 - Hydrophobic, 
1361 - A PHE 308 CG   VS A LEU 333 CD1 
Distance: 4.043388 - Hydrophobic, 
1362 - A PHE 308 CG   VS A LEU 333 CD2 
Distance: 4.346248 - Hydrophobic, 
1363 - A PHE 308 CD1  VS A LEU 333 CB  
Distance: 4.423345 - Hydrophobic, 
1364 - A PHE 308 CD1  VS A LEU 333 CG  
Distance: 4.460808 - Hydrophobic, 
1365 - A PHE 308 CD1  VS A LEU 333 CD1 
Distance: 4.014394 - Hydrophobic, 
1366 - A PHE 308 CD1  VS A LEU 333 CD2 
Distance: 4.250477 - Hydrophobic, 
1367 - A PHE 308 CD2  VS A LEU 333 CD2 
Distance: 4.295657 - Hydrophobic, 
1368 - A PHE 308 CE1  VS A LEU 333 CB  
Distance: 4.314299 - Hydrophobic, 
1369 - A PHE 308 CE1  VS A LEU 333 CD2 
Distance: 4.066269 - Hydrophobic, 
1370 - A PHE 308 CE2  VS A LEU 333 CD2 
Distance: 4.115148 - Hydrophobic, 
1371 - A PHE 308 CZ   VS A LEU 333 CD2 
Distance: 4.001616 - Hydrophobic, 
1372 - A PHE 308 CD2  VS A ILE 358 CD1 
Distance: 4.207130 - Hydrophobic, 
1373 - A PHE 308 CE2  VS A ILE 358 CB  
Distance: 4.400314 - Hydrophobic, 
1374 - A PHE 308 CE2  VS A ILE 358 CG2 
Distance: 3.833464 - Hydrophobic, 
1375 - A PHE 308 CE2  VS A ILE 358 CD1 
Distance: 3.536361 - Hydrophobic, 
1376 - A PHE 308 CZ   VS A ILE 358 CG2 
Distance: 3.949743 - Hydrophobic, 
1377 - A PHE 308 CE1  VS A MET 360 CE  
Distance: 4.458909 - Hydrophobic, 
1378 - A PHE 308 CE2  VS A MET 360 CE  
Distance: 4.113676 - Hydrophobic, 
1379 - A PHE 308 CZ   VS A MET 360 CB  
Distance: 4.484301 - Hydrophobic, 
1380 - A PHE 308 CZ   VS A MET 360 CE  
Distance: 3.449840 - Hydrophobic, 
1381 - A PHE 308 CE1  VS A THR 362 CG2 
Distance: 4.212165 - Hydrophobic, 
1382 - A PHE 308 CG   VS A ALA 372 CB  
Distance: 4.485656 - Hydrophobic, 
1383 - A PHE 308 CD1  VS A ALA 372 CB  
Distance: 4.405731 - Hydrophobic, 
1384 - A PHE 308 CD2  VS A ALA 372 CB  
Distance: 4.128145 - Hydrophobic, 
1385 - A PHE 308 CE1  VS A ALA 372 CB  
Distance: 4.023315 - Hydrophobic, 
1386 - A PHE 308 CE2  VS A ALA 372 CB  
Distance: 3.714228 - Hydrophobic, 
1387 - A PHE 308 CZ   VS A ALA 372 CB  
Distance: 3.656414 - Hydrophobic, 
1388 - A PHE 308 CB   VS A MET 376 CE  
Distance: 4.454370 - Hydrophobic, 
1389 - A PHE 308 CD2  VS A MET 376 CE  
Distance: 3.788278 - Hydrophobic, 
1390 - A LYS 309 NZ   VS A GLU 312 OE1 
Distance: 3.403511 - Attractive, Hydrogen Bonds, 
1391 - A LYS 309 NZ   VS A GLU 312 OE2 
Distance: 4.867947 - Attractive, 
1392 - A LYS 309 CG   VS A TRP 328 CZ2 
Distance: 4.408481 - Hydrophobic, 
1393 - A LYS 309 CG   VS A TRP 328 CZ3 
Distance: 4.492605 - Hydrophobic, 
1394 - A LYS 309 CG   VS A TRP 328 CH2 
Distance: 3.927479 - Hydrophobic, 
1395 - A LYS 309 CD   VS A TRP 328 CZ2 
Distance: 3.649085 - Hydrophobic, 
1396 - A LYS 309 CD   VS A TRP 328 CZ3 
Distance: 4.417534 - Hydrophobic, 
1397 - A LYS 309 CD   VS A TRP 328 CH2 
Distance: 3.652844 - Hydrophobic, 
1398 - A GLU 310 OE1  VS A LYS 313 NZ  
Distance: 3.943678 - Attractive, 
1399 - A GLU 310 OE2  VS A LYS 313 NZ  
Distance: 3.592217 - Attractive, Hydrogen Bonds, 
1400 - A GLU 310 CB   VS A PHE 369 CE1 
Distance: 4.211788 - Hydrophobic, 
1401 - A ALA 311 N    VS A HIS 373 NE2 
Distance: 3.846390 - Hydrogen Bonds, 
1402 - A ALA 311 CB   VS A MET 376 CE  
Distance: 4.361393 - Hydrophobic, 
1403 - A GLU 312 CG   VS A VAL 316 CG2 
Distance: 4.319955 - Hydrophobic, 
1404 - A GLU 312 CG   VS A ASN 322 CB  
Distance: 4.135868 - Hydrophobic, 
1405 - A GLU 312 CG   VS A MET 323 CG  
Distance: 4.437023 - Hydrophobic, 
1406 - A GLU 312 OE2  VS A MET 323 N   
Distance: 2.632892 - Hydrogen Bonds, 
1407 - A GLU 312 CB   VS A TRP 328 CZ2 
Distance: 4.322732 - Hydrophobic, 
1408 - A GLU 312 OE1  VS A TRP 328 NE1 
Distance: 3.658240 - Hydrogen Bonds, 
1409 - A GLU 312 OE2  VS A TRP 328 NE1 
Distance: 3.386932 - Hydrogen Bonds, 
1410 - A GLU 312 N    VS A MET 376 SD  
Distance: 3.408823 - Hydrogen Bonds, 
1411 - A LYS 313 O    VS A SER 317 OG  
Distance: 3.891971 - Hydrogen Bonds, 
1412 - A PHE 314 O    VS A SER 317 OG  
Distance: 2.656266 - Hydrogen Bonds, 
1413 - A PHE 314 CG   VS A HIS 373 CG  
Distance: 5.764327 - Aromatic Stacking, 
1414 - A PHE 314 CE2  VS A MET 408 CB  
Distance: 4.305171 - Hydrophobic, 
1415 - A PHE 314 CE2  VS A MET 408 CG  
Distance: 4.483885 - Hydrophobic, 
1416 - A PHE 314 CG   VS A HIS 417 CG  
Distance: 5.916821 - Aromatic Stacking, 
1417 - A PHE 314 CE1  VS A ILE 544 CG1 
Distance: 4.123610 - Hydrophobic, 
1418 - A PHE 314 CZ   VS A ILE 544 CG1 
Distance: 3.900157 - Hydrophobic, 
1419 - A PHE 314 CZ   VS A ILE 544 CD1 
Distance: 4.154028 - Hydrophobic, 
1420 - A PHE 315 O    VS A LEU 320 N   
Distance: 3.294536 - Hydrogen Bonds, 
1421 - A PHE 315 CB   VS A LEU 320 CB  
Distance: 4.340164 - Hydrophobic, 
1422 - A PHE 315 CB   VS A LEU 320 CD1 
Distance: 4.384575 - Hydrophobic, 
1423 - A PHE 315 CD1  VS A LEU 320 CD1 
Distance: 3.950873 - Hydrophobic, 
1424 - A PHE 315 CD2  VS A MET 376 CB  
Distance: 4.192106 - Hydrophobic, 
1425 - A PHE 315 CD2  VS A MET 376 CG  
Distance: 3.648809 - Hydrophobic, 
1426 - A PHE 315 CE2  VS A MET 376 CB  
Distance: 3.482042 - Hydrophobic, 
1427 - A PHE 315 CE2  VS A MET 376 CG  
Distance: 3.454889 - Hydrophobic, 
1428 - A PHE 315 CZ   VS A MET 376 CB  
Distance: 4.295421 - Hydrophobic, 
1429 - A PHE 315 CZ   VS A MET 376 CG  
Distance: 4.487479 - Hydrophobic, 
1430 - A PHE 315 CD1  VS A GLN 380 CG  
Distance: 4.268957 - Hydrophobic, 
1431 - A PHE 315 CE1  VS A MET 408 CB  
Distance: 4.477420 - Hydrophobic, 
1432 - A PHE 315 CE1  VS A MET 408 CG  
Distance: 3.755356 - Hydrophobic, 
1433 - A PHE 315 CE1  VS A MET 408 CE  
Distance: 4.044867 - Hydrophobic, 
1434 - A PHE 315 CZ   VS A MET 408 CB  
Distance: 4.184436 - Hydrophobic, 
1435 - A PHE 315 CZ   VS A MET 408 CG  
Distance: 3.749977 - Hydrophobic, 
1436 - A VAL 316 CG2  VS A ASN 322 CB  
Distance: 3.995062 - Hydrophobic, 
1437 - A SER 317 O    VS A ASN 546 N   
Distance: 3.655712 - Hydrogen Bonds, 
1438 - A SER 317 OG   VS A ASN 546 N   
Distance: 3.074325 - Hydrogen Bonds, 
1439 - A SER 317 O    VS A SER 547 N   
Distance: 3.819857 - Hydrogen Bonds, 
1440 - A VAL 318 CG2  VS A LEU 320 CG  
Distance: 4.185765 - Hydrophobic, 
1441 - A VAL 318 CG2  VS A LEU 320 CD1 
Distance: 3.987142 - Hydrophobic, 
1442 - A VAL 318 CG1  VS A ILE 544 CG1 
Distance: 4.249661 - Hydrophobic, 
1443 - A VAL 318 O    VS A GLY 551 N   
Distance: 3.641335 - Hydrogen Bonds, 
1444 - A LEU 320 CB   VS A GLN 380 CG  
Distance: 4.197185 - Hydrophobic, 
1445 - A LEU 320 CG   VS A GLN 380 CG  
Distance: 4.210693 - Hydrophobic, 
1446 - A LEU 320 CD1  VS A GLN 380 CG  
Distance: 3.496627 - Hydrophobic, 
1447 - A LEU 320 CD2  VS A GLN 380 CG  
Distance: 4.297980 - Hydrophobic, 
1448 - A LEU 320 CD2  VS A PHE 555 CB  
Distance: 4.135879 - Hydrophobic, 
1449 - A LEU 320 CD2  VS A PHE 555 CG  
Distance: 4.284119 - Hydrophobic, 
1450 - A LEU 320 CD2  VS A PHE 555 CD1 
Distance: 3.605984 - Hydrophobic, 
1451 - A LEU 320 CD2  VS A PHE 555 CE1 
Distance: 4.497133 - Hydrophobic, 
1452 - A PRO 321 CB   VS A MET 383 CE  
Distance: 4.356299 - Hydrophobic, 
1453 - A PRO 321 CG   VS A MET 383 CE  
Distance: 4.042863 - Hydrophobic, 
1454 - A MET 323 CB   VS A PHE 327 CB  
Distance: 3.970133 - Hydrophobic, 
1455 - A MET 323 CB   VS A PHE 327 CG  
Distance: 3.818177 - Hydrophobic, 
1456 - A MET 323 CB   VS A PHE 327 CD1 
Distance: 3.536430 - Hydrophobic, 
1457 - A MET 323 CB   VS A PHE 327 CE1 
Distance: 4.163372 - Hydrophobic, 
1458 - A MET 323 CG   VS A PHE 327 CG  
Distance: 4.055034 - Hydrophobic, 
1459 - A MET 323 CG   VS A PHE 327 CD1 
Distance: 3.644841 - Hydrophobic, 
1460 - A MET 323 CG   VS A PHE 327 CE1 
Distance: 3.761154 - Hydrophobic, 
1461 - A MET 323 CG   VS A PHE 327 CZ  
Distance: 4.279348 - Hydrophobic, 
1462 - A MET 323 CG   VS A TRP 328 CZ2 
Distance: 4.389226 - Hydrophobic, 
1463 - A MET 323 CG   VS A MET 376 CE  
Distance: 3.752169 - Hydrophobic, 
1464 - A MET 323 CE   VS A MET 376 CG  
Distance: 3.772605 - Hydrophobic, 
1465 - A MET 323 CE   VS A ILE 379 CG2 
Distance: 4.138054 - Hydrophobic, 
1466 - A THR 324 OG1  VS A GLY 326 N   
Distance: 3.508482 - Hydrogen Bonds, 
1467 - A THR 324 OG1  VS A PHE 327 N   
Distance: 3.035290 - Hydrogen Bonds, 
1468 - A THR 324 CG2  VS A PHE 356 CD2 
Distance: 4.408665 - Hydrophobic, 
1469 - A THR 324 CG2  VS A MET 383 CE  
Distance: 3.980815 - Hydrophobic, 
1470 - A GLN 325 NE2  VS A GLU 329 OE1 
Distance: 2.763574 - Hydrogen Bonds, 
1471 - A GLY 326 O    VS A ASN 330 ND2 
Distance: 3.218972 - Hydrogen Bonds, 
1472 - A PHE 327 O    VS A SER 331 OG  
Distance: 2.663510 - Hydrogen Bonds, 
1473 - A PHE 327 CE2  VS A ILE 358 CB  
Distance: 3.878393 - Hydrophobic, 
1474 - A PHE 327 CE2  VS A ILE 358 CG1 
Distance: 3.744452 - Hydrophobic, 
1475 - A PHE 327 CE2  VS A ILE 358 CD1 
Distance: 3.939982 - Hydrophobic, 
1476 - A PHE 327 CZ   VS A ILE 358 CB  
Distance: 4.234797 - Hydrophobic, 
1477 - A PHE 327 CZ   VS A ILE 358 CG1 
Distance: 4.255141 - Hydrophobic, 
1478 - A PHE 327 CZ   VS A ILE 358 CD1 
Distance: 4.048423 - Hydrophobic, 
1479 - A PHE 327 CE1  VS A MET 376 CE  
Distance: 4.094637 - Hydrophobic, 
1480 - A PHE 327 CZ   VS A MET 376 CE  
Distance: 3.803544 - Hydrophobic, 
1481 - A TRP 328 CE3  VS A LEU 333 CD1 
Distance: 4.331824 - Hydrophobic, 
1482 - A TRP 328 CZ3  VS A LEU 333 CD1 
Distance: 4.118432 - Hydrophobic, 
1483 - A ASN 330 CB   VS A ARG 357 CG  
Distance: 4.068064 - Hydrophobic, 
1484 - A SER 331 OG   VS A ILE 358 N   
Distance: 3.149842 - Hydrogen Bonds, 
1485 - A SER 331 OG   VS A ILE 358 O   
Distance: 3.647212 - Hydrogen Bonds, 
1486 - A MET 332 CE   VS A PRO 336 CB  
Distance: 3.697587 - Hydrophobic, 
1487 - A MET 332 CE   VS A PRO 336 CG  
Distance: 4.096884 - Hydrophobic, 
1488 - A MET 332 N    VS A ILE 358 O   
Distance: 3.103823 - Hydrogen Bonds, 
1489 - A MET 332 O    VS A MET 360 N   
Distance: 2.833635 - Hydrogen Bonds, 
1490 - A LEU 333 CD2  VS A ILE 358 CB  
Distance: 4.176959 - Hydrophobic, 
1491 - A LEU 333 CD2  VS A ILE 358 CG2 
Distance: 3.970013 - Hydrophobic, 
1492 - A LEU 333 O    VS A THR 362 N   
Distance: 3.186241 - Hydrogen Bonds, 
1493 - A LEU 333 O    VS A THR 362 OG1 
Distance: 2.766847 - Hydrogen Bonds, 
1494 - A THR 334 N    VS A MET 360 O   
Distance: 3.433527 - Hydrogen Bonds, 
1495 - A ASP 335 OD1  VS A GLY 337 N   
Distance: 3.557486 - Hydrogen Bonds, 
1496 - A ASP 335 OD2  VS A CYS 344 SG  
Distance: 3.767874 - Hydrogen Bonds, 
1497 - A ASP 335 CB   VS A CYS 361 CB  
Distance: 3.829685 - Hydrophobic, 
1498 - A ASP 335 OD1  VS A LYS 363 NZ  
Distance: 5.990802 - Attractive, 
1499 - A ASP 335 OD2  VS A LYS 363 NZ  
Distance: 4.592101 - Attractive, 
1500 - A PRO 336 CB   VS A GLN 340 CG  
Distance: 3.695716 - Hydrophobic, 
1501 - A PRO 336 CG   VS A GLN 340 CG  
Distance: 3.890869 - Hydrophobic, 
1502 - A PRO 336 CG   VS A ALA 342 CB  
Distance: 3.748882 - Hydrophobic, 
1503 - A CYS 344 CB   VS A CYS 361 CB  
Distance: 3.722760 - Hydrophobic, 
1504 - A CYS 344 SG   VS A CYS 361 SG  
Distance: 2.038866 - Hydrogen Bonds, 
1505 - A HIS 345 O    VS A THR 347 OG1 
Distance: 3.723147 - Hydrogen Bonds, 
1506 - A PRO 346 CB   VS A MET 360 CB  
Distance: 4.374638 - Hydrophobic, 
1507 - A PRO 346 CB   VS A MET 360 CG  
Distance: 3.926357 - Hydrophobic, 
1508 - A PRO 346 CB   VS A MET 360 CE  
Distance: 3.993776 - Hydrophobic, 
1509 - A PRO 346 CG   VS A MET 360 CG  
Distance: 4.082457 - Hydrophobic, 
1510 - A PRO 346 CB   VS A THR 371 CG2 
Distance: 3.902595 - Hydrophobic, 
1511 - A PRO 346 CG   VS A THR 371 CG2 
Distance: 4.016837 - Hydrophobic, 
1512 - A PRO 346 CB   VS A GLU 375 CG  
Distance: 4.123505 - Hydrophobic, 
1513 - A THR 347 OG1  VS A TRP 349 NE1 
Distance: 2.750731 - Hydrogen Bonds, 
1514 - A THR 347 N    VS A LEU 359 O   
Distance: 3.015639 - Hydrogen Bonds, 
1515 - A THR 347 O    VS A LEU 359 N   
Distance: 2.948934 - Hydrogen Bonds, 
1516 - A THR 347 OG1  VS A LEU 359 O   
Distance: 3.864442 - Hydrogen Bonds, 
1517 - A ALA 348 N    VS A GLU 375 OE1 
Distance: 3.286023 - Hydrogen Bonds, 
1518 - A ALA 348 CB   VS A HIS 378 CB  
Distance: 3.424968 - Hydrophobic, 
1519 - A ALA 348 CB   VS A ILE 379 CG1 
Distance: 3.938652 - Hydrophobic, 
1520 - A ALA 348 CB   VS A ILE 379 CD1 
Distance: 3.784199 - Hydrophobic, 
1521 - A TRP 349 CB   VS A LEU 351 CD1 
Distance: 3.807575 - Hydrophobic, 
1522 - A TRP 349 N    VS A ARG 357 O   
Distance: 2.550665 - Hydrogen Bonds, 
1523 - A TRP 349 O    VS A ARG 357 N   
Distance: 2.910093 - Hydrogen Bonds, 
1524 - A TRP 349 CB   VS A ARG 357 CB  
Distance: 4.099433 - Hydrophobic, 
1525 - A TRP 349 CZ2  VS A LEU 359 CD1 
Distance: 4.360295 - Hydrophobic, 
1526 - A ASP 350 OD1  VS A GLY 352 N   
Distance: 3.244274 - Hydrogen Bonds, 
1527 - A ASP 350 CB   VS A PHE 356 CD1 
Distance: 4.406441 - Hydrophobic, 
1528 - A ASP 350 CB   VS A ASP 382 CB  
Distance: 4.043377 - Hydrophobic, 
1529 - A ASP 350 OD1  VS A ASP 382 OD1 
Distance: 5.882679 - Repulsive, 
1530 - A ASP 350 OD1  VS A ASP 382 OD2 
Distance: 5.367583 - Repulsive, 
1531 - A ASP 350 OD2  VS A ASP 382 OD1 
Distance: 4.170000 - Repulsive, 
1532 - A ASP 350 OD2  VS A ASP 382 OD2 
Distance: 4.422865 - Repulsive, 
1533 - A LEU 351 CB   VS A ASP 355 CB  
Distance: 4.119716 - Hydrophobic, 
1534 - A LEU 351 CD1  VS A ASP 355 CB  
Distance: 4.498936 - Hydrophobic, 
1535 - A LEU 351 CD1  VS A ARG 357 CB  
Distance: 4.281525 - Hydrophobic, 
1536 - A LEU 351 CD1  VS A ARG 357 CG  
Distance: 3.908524 - Hydrophobic, 
1537 - A ASP 355 OD1  VS A ARG 357 NE  
Distance: 2.852499 - Attractive, Hydrogen Bonds, 
1538 - A ASP 355 OD1  VS A ARG 357 CZ  
Distance: 3.737393 - Attractive, 
1539 - A ASP 355 OD1  VS A ARG 357 NH1 
Distance: 3.756293 - Attractive, Hydrogen Bonds, 
1540 - A ASP 355 OD1  VS A ARG 357 NH2 
Distance: 5.002539 - Attractive, 
1541 - A ASP 355 OD2  VS A ARG 357 NE  
Distance: 3.384560 - Attractive, Hydrogen Bonds, 
1542 - A ASP 355 OD2  VS A ARG 357 CZ  
Distance: 3.495856 - Attractive, 
1543 - A ASP 355 OD2  VS A ARG 357 NH1 
Distance: 2.815832 - Attractive, Hydrogen Bonds, 
1544 - A ASP 355 OD2  VS A ARG 357 NH2 
Distance: 4.762830 - Attractive, 
1545 - A PHE 356 CB   VS A ILE 379 CG2 
Distance: 3.987844 - Hydrophobic, 
1546 - A PHE 356 CB   VS A ILE 379 CD1 
Distance: 4.196691 - Hydrophobic, 
1547 - A PHE 356 CG   VS A ILE 379 CG2 
Distance: 4.491278 - Hydrophobic, 
1548 - A PHE 356 CD1  VS A ASP 382 CB  
Distance: 3.889330 - Hydrophobic, 
1549 - A PHE 356 CE1  VS A ASP 382 CB  
Distance: 3.758702 - Hydrophobic, 
1550 - A PHE 356 CG   VS A MET 383 CG  
Distance: 4.003825 - Hydrophobic, 
1551 - A PHE 356 CD1  VS A MET 383 CG  
Distance: 4.064269 - Hydrophobic, 
1552 - A PHE 356 CD2  VS A MET 383 CG  
Distance: 3.827580 - Hydrophobic, 
1553 - A PHE 356 CE1  VS A MET 383 CG  
Distance: 3.961880 - Hydrophobic, 
1554 - A PHE 356 CE2  VS A MET 383 CG  
Distance: 3.730342 - Hydrophobic, 
1555 - A PHE 356 CZ   VS A MET 383 CB  
Distance: 4.298262 - Hydrophobic, 
1556 - A PHE 356 CZ   VS A MET 383 CG  
Distance: 3.790967 - Hydrophobic, 
1557 - A PHE 356 CZ   VS A ALA 386 CB  
Distance: 4.035039 - Hydrophobic, 
1558 - A ILE 358 CG2  VS A MET 360 CB  
Distance: 4.065923 - Hydrophobic, 
1559 - A ILE 358 CG2  VS A MET 360 CE  
Distance: 3.841711 - Hydrophobic, 
1560 - A ILE 358 CG1  VS A GLU 375 CB  
Distance: 4.279870 - Hydrophobic, 
1561 - A ILE 358 CD1  VS A GLU 375 CB  
Distance: 3.753029 - Hydrophobic, 
1562 - A ILE 358 CD1  VS A MET 376 CB  
Distance: 4.288129 - Hydrophobic, 
1563 - A ILE 358 CG1  VS A ILE 379 CG1 
Distance: 3.793504 - Hydrophobic, 
1564 - A ILE 358 CG1  VS A ILE 379 CD1 
Distance: 4.131238 - Hydrophobic, 
1565 - A ILE 358 CD1  VS A ILE 379 CG1 
Distance: 4.112706 - Hydrophobic, 
1566 - A MET 360 O    VS A THR 362 OG1 
Distance: 3.549045 - Hydrogen Bonds, 
1567 - A MET 360 SD   VS A THR 362 OG1 
Distance: 3.671427 - Hydrogen Bonds, 
1568 - A MET 360 CE   VS A THR 371 CG2 
Distance: 4.055433 - Hydrophobic, 
1569 - A MET 360 CE   VS A GLU 375 CB  
Distance: 4.133117 - Hydrophobic, 
1570 - A MET 360 CE   VS A GLU 375 CG  
Distance: 3.770892 - Hydrophobic, 
1571 - A THR 362 CG2  VS A ASP 368 CB  
Distance: 4.126144 - Hydrophobic, 
1572 - A LYS 363 CB   VS A THR 365 CG2 
Distance: 3.780994 - Hydrophobic, 
1573 - A LYS 363 N    VS A ASP 368 OD2 
Distance: 2.799320 - Hydrogen Bonds, 
1574 - A THR 365 OG1  VS A ASP 367 N   
Distance: 3.515566 - Hydrogen Bonds, 
1575 - A THR 365 OG1  VS A ASP 368 N   
Distance: 3.081017 - Hydrogen Bonds, 
1576 - A THR 365 OG1  VS A ASP 368 OD1 
Distance: 3.813745 - Hydrogen Bonds, 
1577 - A MET 366 CG   VS A LEU 370 CG  
Distance: 4.477877 - Hydrophobic, 
1578 - A MET 366 CE   VS A LEU 370 CD1 
Distance: 4.441559 - Hydrophobic, 
1579 - A MET 366 CE   VS A ALA 413 CB  
Distance: 4.473467 - Hydrophobic, 
1580 - A MET 366 CE   VS A LEU 418 CD1 
Distance: 3.805231 - Hydrophobic, 
1581 - A ASP 367 O    VS A THR 371 OG1 
Distance: 3.122010 - Hydrogen Bonds, 
1582 - A PHE 369 O    VS A HIS 373 ND1 
Distance: 2.738185 - Hydrogen Bonds, 
1583 - A PHE 369 CG   VS A HIS 373 CG  
Distance: 4.560230 - Aromatic Stacking, 
1584 - A PHE 369 CE2  VS A ALA 412 CB  
Distance: 4.292398 - Hydrophobic, 
1585 - A PHE 369 CE2  VS A LEU 418 CD2 
Distance: 4.093240 - Hydrophobic, 
1586 - A PHE 369 CE1  VS A ILE 421 CD1 
Distance: 4.068749 - Hydrophobic, 
1587 - A PHE 369 CE2  VS A ILE 421 CD1 
Distance: 4.440364 - Hydrophobic, 
1588 - A PHE 369 CZ   VS A ILE 421 CD1 
Distance: 3.582988 - Hydrophobic, 
1589 - A LEU 370 CD2  VS A ALA 412 CB  
Distance: 3.877453 - Hydrophobic, 
1590 - A LEU 370 CG   VS A ALA 413 CB  
Distance: 4.384773 - Hydrophobic, 
1591 - A LEU 370 CD1  VS A ALA 413 CB  
Distance: 3.609254 - Hydrophobic, 
1592 - A LEU 370 CD2  VS A ALA 413 CB  
Distance: 3.842256 - Hydrophobic, 
1593 - A THR 371 CG2  VS A GLU 375 CG  
Distance: 4.100905 - Hydrophobic, 
1594 - A HIS 373 CB   VS A MET 408 CB  
Distance: 4.202889 - Hydrophobic, 
1595 - A HIS 373 CB   VS A ALA 412 CB  
Distance: 4.402307 - Hydrophobic, 
1596 - A HIS 373 NE2  VS A HIS 417 NE2 
Distance: 4.785585 - Repulsive, 
1597 - A HIS 374 CG   VS A HIS 378 CG  
Distance: 5.191695 - Aromatic Stacking, 
1598 - A HIS 374 ND1  VS A HIS 378 NE2 
Distance: 5.565780 - Repulsive, 
1599 - A HIS 374 NE2  VS A HIS 378 ND1 
Distance: 5.258078 - Repulsive, 
1600 - A HIS 374 NE2  VS A HIS 378 NE2 
Distance: 3.626686 - Repulsive, Hydrogen Bonds, 
1601 - A HIS 374 ND1  VS A GLU 402 OE1 
Distance: 5.776566 - Attractive, 
1602 - A HIS 374 ND1  VS A GLU 402 OE2 
Distance: 4.955669 - Attractive, 
1603 - A HIS 374 NE2  VS A GLU 402 OE1 
Distance: 3.744727 - Attractive, Hydrogen Bonds, 
1604 - A HIS 374 NE2  VS A GLU 402 OE2 
Distance: 3.455272 - Attractive, Hydrogen Bonds, 
1605 - A HIS 374 ND1  VS A GLY 405 O   
Distance: 3.328582 - Hydrogen Bonds, 
1606 - A HIS 374 ND1  VS A GLU 406 N   
Distance: 3.722044 - Hydrogen Bonds, 
1607 - A HIS 374 ND1  VS A GLU 406 OE1 
Distance: 4.576991 - Attractive, 
1608 - A HIS 374 ND1  VS A GLU 406 OE2 
Distance: 3.765535 - Attractive, Hydrogen Bonds, 
1609 - A HIS 374 NE2  VS A GLU 406 OE1 
Distance: 5.863801 - Attractive, 
1610 - A HIS 374 NE2  VS A GLU 406 OE2 
Distance: 4.345128 - Attractive, 
1611 - A HIS 374 ND1  VS A SER 409 OG  
Distance: 3.856424 - Hydrogen Bonds, 
1612 - A GLU 375 OE1  VS A HIS 378 ND1 
Distance: 5.539785 - Attractive, 
1613 - A GLU 375 OE1  VS A HIS 378 NE2 
Distance: 4.329012 - Attractive, 
1614 - A GLU 375 OE2  VS A HIS 378 NE2 
Distance: 4.602629 - Attractive, 
1615 - A GLU 375 OE2  VS A GLU 402 OE1 
Distance: 5.758353 - Repulsive, 
1616 - A HIS 378 CG   VS A HIS 401 CG  
Distance: 4.881776 - Aromatic Stacking, 
1617 - A HIS 378 ND1  VS A HIS 401 O   
Distance: 3.454223 - Hydrogen Bonds, 
1618 - A HIS 378 ND1  VS A HIS 401 ND1 
Distance: 2.833174 - Repulsive, Hydrogen Bonds, 
1619 - A HIS 378 ND1  VS A HIS 401 NE2 
Distance: 4.817919 - Repulsive, 
1620 - A HIS 378 NE2  VS A HIS 401 ND1 
Distance: 4.699984 - Repulsive, 
1621 - A HIS 378 ND1  VS A GLU 402 OE1 
Distance: 4.521580 - Attractive, 
1622 - A HIS 378 NE2  VS A GLU 402 OE1 
Distance: 2.926814 - Attractive, Hydrogen Bonds, 
1623 - A HIS 378 NE2  VS A GLU 402 OE2 
Distance: 4.623459 - Attractive, 
1624 - A ILE 379 CG2  VS A MET 383 CG  
Distance: 4.166454 - Hydrophobic, 
1625 - A TYR 381 CG   VS A TYR 385 CG  
Distance: 5.102933 - Aromatic Stacking, 
1626 - A TYR 381 CG   VS A TYR 385 CD2 
Distance: 4.439390 - Hydrophobic, 
1627 - A TYR 381 CG   VS A TYR 385 CE2 
Distance: 4.005801 - Hydrophobic, 
1628 - A TYR 381 CD1  VS A TYR 385 CD2 
Distance: 3.471897 - Hydrophobic, 
1629 - A TYR 381 CD1  VS A TYR 385 CE2 
Distance: 3.432163 - Hydrophobic, 
1630 - A TYR 381 CE1  VS A TYR 385 CD2 
Distance: 3.481389 - Hydrophobic, 
1631 - A TYR 381 CE1  VS A TYR 385 CE2 
Distance: 3.579554 - Hydrophobic, 
1632 - A TYR 381 OH   VS A ALA 396 N   
Distance: 3.058166 - Hydrogen Bonds, 
1633 - A TYR 381 CE2  VS A PHE 400 CB  
Distance: 4.008191 - Hydrophobic, 
1634 - A TYR 381 CG   VS A HIS 401 CG  
Distance: 4.481964 - Aromatic Stacking, 
1635 - A TYR 381 CD2  VS A HIS 401 CB  
Distance: 4.426346 - Hydrophobic, 
1636 - A TYR 381 CB   VS A VAL 404 CG1 
Distance: 4.476187 - Hydrophobic, 
1637 - A TYR 381 CD2  VS A VAL 404 CB  
Distance: 4.089542 - Hydrophobic, 
1638 - A TYR 381 CD2  VS A VAL 404 CG1 
Distance: 4.264963 - Hydrophobic, 
1639 - A TYR 381 CD2  VS A VAL 404 CG2 
Distance: 3.866862 - Hydrophobic, 
1640 - A TYR 381 CE2  VS A VAL 404 CG2 
Distance: 3.918723 - Hydrophobic, 
1641 - A TYR 381 OH   VS A MET 557 SD  
Distance: 3.640668 - Hydrogen Bonds, 
1642 - A TYR 381 CB   VS A LEU 558 CD2 
Distance: 4.152392 - Hydrophobic, 
1643 - A TYR 381 CG   VS A LEU 558 CD2 
Distance: 3.626181 - Hydrophobic, 
1644 - A TYR 381 CD1  VS A LEU 558 CB  
Distance: 3.952506 - Hydrophobic, 
1645 - A TYR 381 CD1  VS A LEU 558 CG  
Distance: 4.332685 - Hydrophobic, 
1646 - A TYR 381 CD1  VS A LEU 558 CD2 
Distance: 3.507821 - Hydrophobic, 
1647 - A TYR 381 CD2  VS A LEU 558 CD2 
Distance: 4.042029 - Hydrophobic, 
1648 - A TYR 381 CE1  VS A LEU 558 CB  
Distance: 4.260587 - Hydrophobic, 
1649 - A TYR 381 CE1  VS A LEU 558 CD2 
Distance: 3.844358 - Hydrophobic, 
1650 - A TYR 381 CE2  VS A LEU 558 CD2 
Distance: 4.334681 - Hydrophobic, 
1651 - A ASP 382 OD1  VS A TYR 385 OH  
Distance: 2.879078 - Hydrogen Bonds, 
1652 - A ASP 382 OD1  VS A HIS 401 ND1 
Distance: 4.417410 - Attractive, 
1653 - A ASP 382 OD1  VS A HIS 401 NE2 
Distance: 3.068329 - Attractive, Hydrogen Bonds, 
1654 - A ASP 382 OD2  VS A HIS 401 ND1 
Distance: 5.558274 - Attractive, 
1655 - A ASP 382 OD2  VS A HIS 401 NE2 
Distance: 4.847389 - Attractive, 
1656 - A ALA 384 CB   VS A PHE 555 CD1 
Distance: 4.028039 - Hydrophobic, 
1657 - A ALA 384 CB   VS A PHE 555 CE1 
Distance: 3.550138 - Hydrophobic, 
1658 - A ALA 384 CB   VS A PHE 555 CZ  
Distance: 4.247548 - Hydrophobic, 
1659 - A ALA 384 CB   VS A LEU 558 CB  
Distance: 3.605562 - Hydrophobic, 
1660 - A ALA 384 CB   VS A ARG 559 CB  
Distance: 4.495872 - Hydrophobic, 
1661 - A TYR 385 CB   VS A GLN 388 CG  
Distance: 3.998757 - Hydrophobic, 
1662 - A TYR 385 CD1  VS A ARG 393 CB  
Distance: 3.736295 - Hydrophobic, 
1663 - A TYR 385 CD1  VS A ARG 393 CG  
Distance: 4.185111 - Hydrophobic, 
1664 - A TYR 385 CE1  VS A ARG 393 CB  
Distance: 3.804746 - Hydrophobic, 
1665 - A TYR 385 OH   VS A ARG 393 O   
Distance: 3.886229 - Hydrogen Bonds, 
1666 - A TYR 385 CG   VS A HIS 401 CD2 
Distance: 5.971386 - Aromatic Stacking, 
1667 - A TYR 385 OH   VS A HIS 401 NE2 
Distance: 2.790178 - Hydrogen Bonds, 
1668 - A ALA 386 O    VS A ARG 393 NE  
Distance: 3.125997 - Hydrogen Bonds, 
1669 - A ALA 386 O    VS A ARG 393 NH2 
Distance: 3.447529 - Hydrogen Bonds, 
1670 - A GLN 388 CB   VS A LEU 392 CB  
Distance: 4.207932 - Hydrophobic, 
1671 - A GLN 388 O    VS A ARG 393 NE  
Distance: 2.977276 - Hydrogen Bonds, 
1672 - A GLN 388 O    VS A ARG 393 NH2 
Distance: 3.742254 - Hydrogen Bonds, 
1673 - A GLN 388 CB   VS A ARG 393 CG  
Distance: 4.254216 - Hydrophobic, 
1674 - A GLN 388 NE2  VS A ARG 559 O   
Distance: 3.014134 - Hydrogen Bonds, 
1675 - A GLN 388 NE2  VS A LEU 560 O   
Distance: 3.470816 - Hydrogen Bonds, 
1676 - A GLN 388 OE1  VS A SER 563 OG  
Distance: 3.637673 - Hydrogen Bonds, 
1677 - A GLN 388 NE2  VS A SER 563 OG  
Distance: 3.430874 - Hydrogen Bonds, 
1678 - A PRO 389 CG   VS A LEU 392 CB  
Distance: 4.361004 - Hydrophobic, 
1679 - A PRO 389 CG   VS A LEU 392 CG  
Distance: 4.080699 - Hydrophobic, 
1680 - A PRO 389 CG   VS A LEU 392 CD1 
Distance: 3.789761 - Hydrophobic, 
1681 - A LEU 392 O    VS A LYS 562 N   
Distance: 2.998495 - Hydrogen Bonds, 
1682 - A LEU 392 CB   VS A LYS 562 CG  
Distance: 4.181712 - Hydrophobic, 
1683 - A LEU 392 CD2  VS A LYS 562 CG  
Distance: 4.132871 - Hydrophobic, 
1684 - A ASN 394 O    VS A LYS 562 N   
Distance: 3.248002 - Hydrogen Bonds, 
1685 - A ASN 394 CB   VS A LYS 562 CG  
Distance: 4.217447 - Hydrophobic, 
1686 - A ASN 394 CB   VS A LYS 562 CD  
Distance: 3.827975 - Hydrophobic, 
1687 - A ALA 396 CB   VS A PHE 400 CG  
Distance: 3.861616 - Hydrophobic, 
1688 - A ALA 396 CB   VS A PHE 400 CD1 
Distance: 4.052216 - Hydrophobic, 
1689 - A ALA 396 CB   VS A PHE 400 CD2 
Distance: 3.642344 - Hydrophobic, 
1690 - A ALA 396 CB   VS A PHE 400 CE1 
Distance: 4.063567 - Hydrophobic, 
1691 - A ALA 396 CB   VS A PHE 400 CE2 
Distance: 3.650154 - Hydrophobic, 
1692 - A ALA 396 CB   VS A PHE 400 CZ  
Distance: 3.870892 - Hydrophobic, 
1693 - A ALA 396 N    VS A GLY 561 O   
Distance: 3.722617 - Hydrogen Bonds, 
1694 - A ALA 396 CB   VS A TRP 566 CB  
Distance: 3.991270 - Hydrophobic, 
1695 - A ALA 396 CB   VS A ALA 569 CB  
Distance: 3.738248 - Hydrophobic, 
1696 - A ASN 397 OD1  VS A GLY 399 N   
Distance: 2.898363 - Hydrogen Bonds, 
1697 - A ASN 397 OD1  VS A PHE 400 N   
Distance: 3.747638 - Hydrogen Bonds, 
1698 - A ASN 397 OD1  VS A TYR 521 OH  
Distance: 3.721483 - Hydrogen Bonds, 
1699 - A ASN 397 ND2  VS A TYR 521 OH  
Distance: 3.049931 - Hydrogen Bonds, 
1700 - A ASN 397 CB   VS A TRP 566 CB  
Distance: 4.219494 - Hydrophobic, 
1701 - A ASN 397 CB   VS A TRP 566 CG  
Distance: 4.363591 - Hydrophobic, 
1702 - A GLU 398 OE1  VS A SER 511 OG  
Distance: 3.621261 - Hydrogen Bonds, 
1703 - A GLU 398 CB   VS A ARG 514 CB  
Distance: 4.276395 - Hydrophobic, 
1704 - A GLU 398 CG   VS A ARG 514 CB  
Distance: 3.650712 - Hydrophobic, 
1705 - A GLU 398 OE1  VS A ARG 514 NE  
Distance: 4.780665 - Attractive, 
1706 - A GLU 398 OE1  VS A ARG 514 CZ  
Distance: 4.524243 - Attractive, 
1707 - A GLU 398 OE1  VS A ARG 514 NH1 
Distance: 4.623871 - Attractive, 
1708 - A GLU 398 OE1  VS A ARG 514 NH2 
Distance: 4.727103 - Attractive, 
1709 - A GLU 398 OE2  VS A ARG 514 N   
Distance: 3.561260 - Hydrogen Bonds, 
1710 - A GLU 398 OE2  VS A ARG 514 NE  
Distance: 5.151945 - Attractive, 
1711 - A GLU 398 OE2  VS A ARG 514 CZ  
Distance: 5.404601 - Attractive, 
1712 - A GLU 398 OE2  VS A ARG 514 NH1 
Distance: 5.537997 - Attractive, 
1713 - A GLU 398 OE2  VS A ARG 514 NH2 
Distance: 5.963425 - Attractive, 
1714 - A PHE 400 CG   VS A TYR 521 CG  
Distance: 5.173839 - Aromatic Stacking, 
1715 - A PHE 400 CD1  VS A TYR 521 CD2 
Distance: 4.056702 - Hydrophobic, 
1716 - A PHE 400 CD1  VS A TYR 521 CE2 
Distance: 3.910849 - Hydrophobic, 
1717 - A PHE 400 CE1  VS A TYR 521 CD2 
Distance: 4.177830 - Hydrophobic, 
1718 - A PHE 400 CE1  VS A TYR 521 CE2 
Distance: 3.909218 - Hydrophobic, 
1719 - A PHE 400 CG   VS A PHE 525 CG  
Distance: 5.594499 - Aromatic Stacking, 
1720 - A PHE 400 CD2  VS A PHE 525 CZ  
Distance: 3.991882 - Hydrophobic, 
1721 - A PHE 400 CE2  VS A PHE 525 CZ  
Distance: 3.889962 - Hydrophobic, 
1722 - A PHE 400 CZ   VS A PHE 525 CZ  
Distance: 4.330878 - Hydrophobic, 
1723 - A PHE 400 CD2  VS A MET 557 CG  
Distance: 4.377409 - Hydrophobic, 
1724 - A PHE 400 CD2  VS A MET 557 CE  
Distance: 4.256429 - Hydrophobic, 
1725 - A PHE 400 CE2  VS A MET 557 CG  
Distance: 3.989583 - Hydrophobic, 
1726 - A PHE 400 CE2  VS A MET 557 CE  
Distance: 4.492135 - Hydrophobic, 
1727 - A PHE 400 CE1  VS A TRP 566 CB  
Distance: 4.214378 - Hydrophobic, 
1728 - A PHE 400 CE1  VS A TRP 566 CE3 
Distance: 4.412651 - Hydrophobic, 
1729 - A PHE 400 CZ   VS A TRP 566 CB  
Distance: 4.442240 - Hydrophobic, 
1730 - A PHE 400 CE2  VS A ALA 569 CB  
Distance: 4.020907 - Hydrophobic, 
1731 - A PHE 400 CZ   VS A ALA 569 CB  
Distance: 4.322870 - Hydrophobic, 
1732 - A PHE 400 CZ   VS A LEU 570 CB  
Distance: 4.101867 - Hydrophobic, 
1733 - A GLU 402 OE2  VS A GLU 406 OE2 
Distance: 4.146577 - Repulsive, 
1734 - A GLU 402 CB   VS A ARG 518 CG  
Distance: 3.900804 - Hydrophobic, 
1735 - A GLU 402 OE2  VS A ARG 518 NE  
Distance: 5.108974 - Attractive, 
1736 - A GLU 402 OE2  VS A ARG 518 CZ  
Distance: 5.575960 - Attractive, 
1737 - A GLU 402 OE2  VS A ARG 518 NH2 
Distance: 5.638967 - Attractive, 
1738 - A ALA 403 CB   VS A ARG 518 CG  
Distance: 4.239437 - Hydrophobic, 
1739 - A ALA 403 CB   VS A TYR 521 CB  
Distance: 3.799463 - Hydrophobic, 
1740 - A ALA 403 CB   VS A GLN 522 CB  
Distance: 4.082347 - Hydrophobic, 
1741 - A ALA 403 CB   VS A PHE 525 CD2 
Distance: 3.974452 - Hydrophobic, 
1742 - A ALA 403 CB   VS A PHE 525 CE2 
Distance: 3.647912 - Hydrophobic, 
1743 - A VAL 404 CG1  VS A MET 408 CE  
Distance: 4.030403 - Hydrophobic, 
1744 - A VAL 404 CG2  VS A PHE 525 CE2 
Distance: 4.123653 - Hydrophobic, 
1745 - A VAL 404 CG2  VS A MET 557 CE  
Distance: 3.925714 - Hydrophobic, 
1746 - A VAL 404 CG1  VS A LEU 558 CD2 
Distance: 4.230294 - Hydrophobic, 
1747 - A VAL 404 CG2  VS A LEU 558 CD2 
Distance: 3.896633 - Hydrophobic, 
1748 - A GLY 405 O    VS A SER 409 OG  
Distance: 3.524421 - Hydrogen Bonds, 
1749 - A GLU 406 O    VS A SER 409 OG  
Distance: 3.059616 - Hydrogen Bonds, 
1750 - A GLU 406 OE1  VS A ARG 518 CZ  
Distance: 5.329701 - Attractive, 
1751 - A GLU 406 OE1  VS A ARG 518 NH1 
Distance: 5.897828 - Attractive, 
1752 - A GLU 406 OE1  VS A ARG 518 NH2 
Distance: 4.213068 - Attractive, 
1753 - A GLU 406 OE2  VS A ARG 518 NE  
Distance: 5.200630 - Attractive, 
1754 - A GLU 406 OE2  VS A ARG 518 CZ  
Distance: 4.643305 - Attractive, 
1755 - A GLU 406 OE2  VS A ARG 518 NH1 
Distance: 5.268994 - Attractive, 
1756 - A GLU 406 OE2  VS A ARG 518 NH2 
Distance: 3.920579 - Attractive, 
1757 - A GLU 406 CB   VS A GLN 522 CB  
Distance: 4.396919 - Hydrophobic, 
1758 - A ILE 407 CG2  VS A GLN 522 CB  
Distance: 3.968396 - Hydrophobic, 
1759 - A ILE 407 CG2  VS A PHE 525 CB  
Distance: 4.197948 - Hydrophobic, 
1760 - A ILE 407 CD1  VS A PHE 525 CB  
Distance: 4.085497 - Hydrophobic, 
1761 - A ILE 407 CG2  VS A GLN 526 CB  
Distance: 4.152641 - Hydrophobic, 
1762 - A ILE 407 CD1  VS A LEU 529 CD1 
Distance: 3.760416 - Hydrophobic, 
1763 - A MET 408 CE   VS A LEU 554 CD2 
Distance: 3.660458 - Hydrophobic, 
1764 - A LEU 410 CD1  VS A PHE 523 CE1 
Distance: 4.194789 - Hydrophobic, 
1765 - A LEU 410 CD1  VS A GLN 526 CB  
Distance: 4.211811 - Hydrophobic, 
1766 - A LEU 410 CD1  VS A GLN 526 CG  
Distance: 3.892221 - Hydrophobic, 
1767 - A LEU 410 CD1  VS A TYR 587 CE2 
Distance: 4.405964 - Hydrophobic, 
1768 - A SER 411 O    VS A THR 414 OG1 
Distance: 3.110904 - Hydrogen Bonds, 
1769 - A SER 411 OG   VS A GLN 526 NE2 
Distance: 3.525221 - Hydrogen Bonds, 
1770 - A SER 411 OG   VS A CYS 542 O   
Distance: 3.686835 - Hydrogen Bonds, 
1771 - A SER 411 OG   VS A ASP 543 OD1 
Distance: 3.751886 - Hydrogen Bonds, 
1772 - A SER 411 OG   VS A ILE 544 N   
Distance: 3.030014 - Hydrogen Bonds, 
1773 - A THR 414 OG1  VS A LYS 416 N   
Distance: 3.840756 - Hydrogen Bonds, 
1774 - A THR 414 OG1  VS A HIS 417 N   
Distance: 3.334380 - Hydrogen Bonds, 
1775 - A PRO 415 CB   VS A LEU 424 CD2 
Distance: 4.027892 - Hydrophobic, 
1776 - A PRO 415 CB   VS A GLU 430 CG  
Distance: 3.935315 - Hydrophobic, 
1777 - A PRO 415 CG   VS A GLU 430 CG  
Distance: 4.031864 - Hydrophobic, 
1778 - A LYS 416 NZ   VS A HIS 535 ND1 
Distance: 5.682200 - Repulsive, 
1779 - A LYS 416 NZ   VS A HIS 535 NE2 
Distance: 4.241169 - Repulsive, 
1780 - A LYS 416 CD   VS A ASP 543 CB  
Distance: 3.834591 - Hydrophobic, 
1781 - A LYS 416 NZ   VS A ASP 543 O   
Distance: 3.797247 - Hydrogen Bonds, 
1782 - A LYS 416 NZ   VS A ASP 543 OD2 
Distance: 5.659500 - Attractive, 
1783 - A HIS 417 N    VS A ASP 543 OD2 
Distance: 3.892883 - Hydrogen Bonds, 
1784 - A HIS 417 CB   VS A ASP 543 CB  
Distance: 4.379846 - Hydrophobic, 
1785 - A HIS 417 ND1  VS A ASP 543 OD1 
Distance: 3.465028 - Attractive, Hydrogen Bonds, 
1786 - A HIS 417 ND1  VS A ASP 543 OD2 
Distance: 2.639308 - Attractive, Hydrogen Bonds, 
1787 - A HIS 417 NE2  VS A ASP 543 OD1 
Distance: 5.311452 - Attractive, 
1788 - A HIS 417 NE2  VS A ASP 543 OD2 
Distance: 4.779442 - Attractive, 
1789 - A HIS 417 ND1  VS A SER 545 OG  
Distance: 2.917135 - Hydrogen Bonds, 
1790 - A LEU 418 CD2  VS A ILE 421 CD1 
Distance: 4.350831 - Hydrophobic, 
1791 - A LEU 418 O    VS A LEU 423 N   
Distance: 2.945678 - Hydrogen Bonds, 
1792 - A LEU 418 O    VS A LEU 424 N   
Distance: 3.067088 - Hydrogen Bonds, 
1793 - A LEU 418 CB   VS A LEU 424 CB  
Distance: 3.681001 - Hydrophobic, 
1794 - A LEU 418 CB   VS A LEU 424 CD2 
Distance: 4.194325 - Hydrophobic, 
1795 - A LYS 419 CG   VS A LEU 424 CB  
Distance: 3.981472 - Hydrophobic, 
1796 - A LYS 419 CG   VS A LEU 424 CG  
Distance: 4.225819 - Hydrophobic, 
1797 - A LYS 419 CG   VS A LEU 424 CD2 
Distance: 4.258601 - Hydrophobic, 
1798 - A LYS 419 NZ   VS A PRO 426 O   
Distance: 2.888306 - Hydrogen Bonds, 
1799 - A LYS 419 NZ   VS A PHE 428 O   
Distance: 3.129629 - Hydrogen Bonds, 
1800 - A LYS 419 NZ   VS A GLU 430 OE1 
Distance: 5.924514 - Attractive, 
1801 - A LYS 419 NZ   VS A GLU 430 OE2 
Distance: 3.823016 - Attractive, Hydrogen Bonds, 
1802 - A ILE 421 CG1  VS A LEU 423 CG  
Distance: 4.475052 - Hydrophobic, 
1803 - A ILE 421 CG1  VS A LEU 423 CD1 
Distance: 4.445354 - Hydrophobic, 
1804 - A ILE 421 CD1  VS A LEU 423 CG  
Distance: 4.128673 - Hydrophobic, 
1805 - A ILE 421 CD1  VS A LEU 423 CD1 
Distance: 3.611236 - Hydrophobic, 
1806 - A LEU 424 CG   VS A PHE 428 CB  
Distance: 3.905234 - Hydrophobic, 
1807 - A LEU 424 CG   VS A PHE 428 CG  
Distance: 4.106459 - Hydrophobic, 
1808 - A LEU 424 CG   VS A PHE 428 CD2 
Distance: 4.400697 - Hydrophobic, 
1809 - A LEU 424 CD1  VS A PHE 428 CB  
Distance: 4.164822 - Hydrophobic, 
1810 - A LEU 424 CD1  VS A PHE 428 CG  
Distance: 4.062306 - Hydrophobic, 
1811 - A LEU 424 CD1  VS A PHE 428 CD2 
Distance: 3.852027 - Hydrophobic, 
1812 - A LEU 424 CD1  VS A PHE 428 CE2 
Distance: 4.497662 - Hydrophobic, 
1813 - A LEU 424 CD2  VS A PHE 428 CB  
Distance: 4.198018 - Hydrophobic, 
1814 - A LEU 424 CD2  VS A PHE 428 CG  
Distance: 4.074247 - Hydrophobic, 
1815 - A LEU 424 CD2  VS A PHE 428 CD1 
Distance: 4.211245 - Hydrophobic, 
1816 - A SER 425 OG   VS A ASP 427 N   
Distance: 3.308145 - Hydrogen Bonds, 
1817 - A SER 425 OG   VS A ASP 427 OD2 
Distance: 3.704476 - Hydrogen Bonds, 
1818 - A PHE 428 CD1  VS A GLU 430 CG  
Distance: 4.152900 - Hydrophobic, 
1819 - A PHE 428 CE1  VS A GLU 430 CG  
Distance: 4.362341 - Hydrophobic, 
1820 - A GLU 430 OE1  VS A GLU 435 OE2 
Distance: 4.475063 - Repulsive, 
1821 - A GLU 430 OE1  VS A LYS 541 NZ  
Distance: 3.000101 - Attractive, Hydrogen Bonds, 
1822 - A GLU 430 OE2  VS A LYS 541 NZ  
Distance: 5.145074 - Attractive, 
1823 - A ASP 431 OD1  VS A GLU 433 N   
Distance: 2.785759 - Hydrogen Bonds, 
1824 - A ASP 431 OD1  VS A GLU 433 OE1 
Distance: 5.109759 - Repulsive, 
1825 - A ASP 431 OD1  VS A GLU 433 OE2 
Distance: 5.862754 - Repulsive, 
1826 - A ASP 431 N    VS A THR 434 OG1 
Distance: 3.093389 - Hydrogen Bonds, 
1827 - A ASP 431 O    VS A THR 434 OG1 
Distance: 3.106230 - Hydrogen Bonds, 
1828 - A ASP 431 OD1  VS A THR 434 N   
Distance: 2.999225 - Hydrogen Bonds, 
1829 - A ASP 431 OD1  VS A THR 434 OG1 
Distance: 3.319198 - Hydrogen Bonds, 
1830 - A GLU 435 OE1  VS A HIS 540 ND1 
Distance: 4.959158 - Attractive, 
1831 - A GLU 435 OE1  VS A HIS 540 NE2 
Distance: 3.372882 - Attractive, Hydrogen Bonds, 
1832 - A GLU 435 OE2  VS A HIS 540 NE2 
Distance: 4.894871 - Attractive, 
1833 - A GLU 435 OE1  VS A LYS 541 NZ  
Distance: 4.245043 - Attractive, 
1834 - A GLU 435 OE2  VS A LYS 541 NZ  
Distance: 3.176623 - Attractive, Hydrogen Bonds, 
1835 - A ILE 436 CG2  VS A LEU 591 CD1 
Distance: 4.111800 - Hydrophobic, 
1836 - A ILE 436 CG1  VS A TRP 594 CG  
Distance: 4.362380 - Hydrophobic, 
1837 - A ILE 436 CG2  VS A TRP 594 CG  
Distance: 4.029605 - Hydrophobic, 
1838 - A ILE 436 CG2  VS A TRP 594 CD2 
Distance: 3.676349 - Hydrophobic, 
1839 - A ILE 436 CG2  VS A TRP 594 CE3 
Distance: 3.910848 - Hydrophobic, 
1840 - A ILE 436 CG2  VS A TRP 594 CZ2 
Distance: 4.292442 - Hydrophobic, 
1841 - A ILE 436 CG2  VS A TRP 594 CZ3 
Distance: 4.303205 - Hydrophobic, 
1842 - A ILE 436 CG2  VS A TRP 594 CH2 
Distance: 4.476994 - Hydrophobic, 
1843 - A ILE 436 CD1  VS A TRP 594 CB  
Distance: 3.661033 - Hydrophobic, 
1844 - A ILE 436 CD1  VS A TRP 594 CG  
Distance: 3.905821 - Hydrophobic, 
1845 - A PHE 438 CG   VS A GLN 442 CG  
Distance: 4.433791 - Hydrophobic, 
1846 - A PHE 438 CD1  VS A GLN 442 CG  
Distance: 4.297415 - Hydrophobic, 
1847 - A PHE 438 CD2  VS A GLN 442 CG  
Distance: 4.158392 - Hydrophobic, 
1848 - A PHE 438 CE1  VS A GLN 442 CG  
Distance: 3.874838 - Hydrophobic, 
1849 - A PHE 438 CE2  VS A GLN 442 CG  
Distance: 3.728683 - Hydrophobic, 
1850 - A PHE 438 CZ   VS A GLN 442 CG  
Distance: 3.565449 - Hydrophobic, 
1851 - A LEU 439 CD2  VS A HIS 540 CB  
Distance: 3.992173 - Hydrophobic, 
1852 - A LEU 439 CD2  VS A TYR 587 CD1 
Distance: 4.234173 - Hydrophobic, 
1853 - A LEU 439 CD2  VS A TYR 587 CE1 
Distance: 3.709048 - Hydrophobic, 
1854 - A LEU 439 CD2  VS A PHE 588 CD1 
Distance: 4.368557 - Hydrophobic, 
1855 - A LEU 439 CD2  VS A PHE 588 CE1 
Distance: 4.444173 - Hydrophobic, 
1856 - A LEU 439 CD1  VS A PRO 590 CB  
Distance: 3.694973 - Hydrophobic, 
1857 - A LEU 439 CD1  VS A PRO 590 CG  
Distance: 3.894235 - Hydrophobic, 
1858 - A LEU 439 CB   VS A LEU 591 CB  
Distance: 3.977836 - Hydrophobic, 
1859 - A LEU 439 CD1  VS A LEU 591 CB  
Distance: 4.381726 - Hydrophobic, 
1860 - A LEU 440 CD1  VS A LEU 444 CG  
Distance: 3.947928 - Hydrophobic, 
1861 - A LEU 440 CD1  VS A LEU 444 CD1 
Distance: 3.726964 - Hydrophobic, 
1862 - A LEU 440 CD2  VS A LEU 444 CG  
Distance: 4.401358 - Hydrophobic, 
1863 - A LEU 440 CD2  VS A LEU 444 CD2 
Distance: 4.458602 - Hydrophobic, 
1864 - A LEU 440 CB   VS A LEU 591 CD1 
Distance: 4.123350 - Hydrophobic, 
1865 - A LEU 440 CB   VS A LEU 591 CD2 
Distance: 4.475621 - Hydrophobic, 
1866 - A LEU 440 CD2  VS A LEU 591 CD2 
Distance: 4.283817 - Hydrophobic, 
1867 - A LYS 441 O    VS A THR 445 OG1 
Distance: 3.762060 - Hydrogen Bonds, 
1868 - A GLN 442 CB   VS A ILE 446 CD1 
Distance: 4.365881 - Hydrophobic, 
1869 - A GLN 442 NE2  VS A TYR 587 OH  
Distance: 2.787131 - Hydrogen Bonds, 
1870 - A GLN 442 CB   VS A PHE 588 CE1 
Distance: 3.881302 - Hydrophobic, 
1871 - A GLN 442 CB   VS A PHE 588 CZ  
Distance: 4.113080 - Hydrophobic, 
1872 - A ALA 443 CB   VS A VAL 447 CB  
Distance: 4.338405 - Hydrophobic, 
1873 - A ALA 443 CB   VS A VAL 447 CG2 
Distance: 4.200719 - Hydrophobic, 
1874 - A ALA 443 O    VS A GLY 448 N   
Distance: 2.940119 - Hydrogen Bonds, 
1875 - A ALA 443 CB   VS A PHE 588 CD1 
Distance: 4.058730 - Hydrophobic, 
1876 - A ALA 443 CB   VS A PHE 588 CE1 
Distance: 3.663904 - Hydrophobic, 
1877 - A ALA 443 CB   VS A PHE 588 CZ  
Distance: 4.320829 - Hydrophobic, 
1878 - A ALA 443 CB   VS A LEU 591 CD2 
Distance: 3.515037 - Hydrophobic, 
1879 - A ILE 446 CG2  VS A THR 519 CG2 
Distance: 3.562230 - Hydrophobic, 
1880 - A ILE 446 CG2  VS A PHE 523 CE2 
Distance: 3.788952 - Hydrophobic, 
1881 - A ILE 446 CG2  VS A PHE 523 CZ  
Distance: 4.048946 - Hydrophobic, 
1882 - A ILE 446 CD1  VS A PHE 523 CZ  
Distance: 3.916962 - Hydrophobic, 
1883 - A ILE 446 CG2  VS A LEU 584 CD1 
Distance: 4.185834 - Hydrophobic, 
1884 - A ILE 446 CB   VS A PHE 588 CE2 
Distance: 4.413972 - Hydrophobic, 
1885 - A ILE 446 CB   VS A PHE 588 CZ  
Distance: 4.141224 - Hydrophobic, 
1886 - A ILE 446 CG2  VS A PHE 588 CE2 
Distance: 4.081596 - Hydrophobic, 
1887 - A ILE 446 CG2  VS A PHE 588 CZ  
Distance: 4.290185 - Hydrophobic, 
1888 - A ILE 446 CD1  VS A PHE 588 CZ  
Distance: 4.226265 - Hydrophobic, 
1889 - A VAL 447 CG2  VS A PHE 588 CG  
Distance: 4.286404 - Hydrophobic, 
1890 - A VAL 447 CG2  VS A PHE 588 CD2 
Distance: 3.823917 - Hydrophobic, 
1891 - A VAL 447 CG2  VS A PHE 588 CE1 
Distance: 4.393857 - Hydrophobic, 
1892 - A VAL 447 CG2  VS A PHE 588 CE2 
Distance: 3.631368 - Hydrophobic, 
1893 - A VAL 447 CG2  VS A PHE 588 CZ  
Distance: 3.947376 - Hydrophobic, 
1894 - A THR 449 O    VS A THR 453 OG1 
Distance: 2.889596 - Hydrogen Bonds, 
1895 - A THR 449 OG1  VS A THR 453 OG1 
Distance: 3.482483 - Hydrogen Bonds, 
1896 - A LEU 450 CB   VS A TYR 516 CD2 
Distance: 4.481436 - Hydrophobic, 
1897 - A LEU 450 CB   VS A TYR 516 CE2 
Distance: 4.449578 - Hydrophobic, 
1898 - A LEU 450 CD2  VS A TYR 516 CG  
Distance: 4.357742 - Hydrophobic, 
1899 - A LEU 450 CD2  VS A TYR 516 CD2 
Distance: 3.803557 - Hydrophobic, 
1900 - A LEU 450 CD2  VS A TYR 516 CE2 
Distance: 4.277690 - Hydrophobic, 
1901 - A LEU 450 CG   VS A THR 519 CG2 
Distance: 4.431602 - Hydrophobic, 
1902 - A LEU 450 CD1  VS A THR 519 CG2 
Distance: 4.213936 - Hydrophobic, 
1903 - A LEU 450 CD2  VS A THR 519 CG2 
Distance: 4.008114 - Hydrophobic, 
1904 - A LEU 450 CD1  VS A LEU 520 CD1 
Distance: 4.497582 - Hydrophobic, 
1905 - A LEU 450 CD1  VS A LEU 584 CD2 
Distance: 4.000384 - Hydrophobic, 
1906 - A PRO 451 CB   VS A VAL 485 CG2 
Distance: 4.395140 - Hydrophobic, 
1907 - A PHE 452 CE1  VS A LEU 456 CD1 
Distance: 4.126936 - Hydrophobic, 
1908 - A PHE 452 CZ   VS A LEU 456 CD1 
Distance: 4.287811 - Hydrophobic, 
1909 - A PHE 452 CE1  VS A LEU 503 CD2 
Distance: 4.207210 - Hydrophobic, 
1910 - A PHE 452 CZ   VS A LEU 503 CD2 
Distance: 4.182539 - Hydrophobic, 
1911 - A PHE 452 CD1  VS A PHE 512 CE2 
Distance: 3.899131 - Hydrophobic, 
1912 - A PHE 452 CD1  VS A PHE 512 CZ  
Distance: 4.372101 - Hydrophobic, 
1913 - A PHE 452 CE1  VS A PHE 512 CE2 
Distance: 3.724254 - Hydrophobic, 
1914 - A PHE 452 CE1  VS A PHE 512 CZ  
Distance: 3.882222 - Hydrophobic, 
1915 - A THR 453 CG2  VS A PHE 512 CD2 
Distance: 3.600905 - Hydrophobic, 
1916 - A THR 453 CG2  VS A PHE 512 CE2 
Distance: 3.924952 - Hydrophobic, 
1917 - A THR 453 CG2  VS A TYR 515 CB  
Distance: 4.278222 - Hydrophobic, 
1918 - A THR 453 CG2  VS A TYR 516 CB  
Distance: 3.914894 - Hydrophobic, 
1919 - A TYR 454 CE1  VS A LYS 458 CB  
Distance: 4.353488 - Hydrophobic, 
1920 - A TYR 454 CE1  VS A LYS 458 CG  
Distance: 4.415414 - Hydrophobic, 
1921 - A TYR 454 CE1  VS A LYS 458 CD  
Distance: 4.418187 - Hydrophobic, 
1922 - A TYR 454 CD2  VS A ILE 484 CG2 
Distance: 4.015000 - Hydrophobic, 
1923 - A TYR 454 CE2  VS A ILE 484 CG2 
Distance: 4.198490 - Hydrophobic, 
1924 - A TYR 454 CE2  VS A ILE 484 CD1 
Distance: 4.397572 - Hydrophobic, 
1925 - A TYR 454 CB   VS A TYR 516 CD2 
Distance: 4.241640 - Hydrophobic, 
1926 - A TYR 454 CB   VS A TYR 516 CE2 
Distance: 4.285264 - Hydrophobic, 
1927 - A MET 455 CE   VS A TRP 477 CH2 
Distance: 4.363107 - Hydrophobic, 
1928 - A MET 455 CG   VS A MET 480 CB  
Distance: 3.892692 - Hydrophobic, 
1929 - A MET 455 CG   VS A MET 480 CE  
Distance: 4.319264 - Hydrophobic, 
1930 - A MET 455 SD   VS A LYS 481 N   
Distance: 3.848123 - Hydrogen Bonds, 
1931 - A MET 455 CE   VS A LYS 481 CG  
Distance: 4.151503 - Hydrophobic, 
1932 - A MET 455 CE   VS A LYS 481 CD  
Distance: 3.565466 - Hydrophobic, 
1933 - A MET 455 CB   VS A ILE 484 CB  
Distance: 4.363968 - Hydrophobic, 
1934 - A MET 455 CB   VS A ILE 484 CG2 
Distance: 3.923049 - Hydrophobic, 
1935 - A MET 455 CB   VS A ILE 484 CD1 
Distance: 4.444829 - Hydrophobic, 
1936 - A MET 455 CG   VS A ILE 484 CB  
Distance: 4.148528 - Hydrophobic, 
1937 - A MET 455 CG   VS A ILE 484 CG2 
Distance: 4.268377 - Hydrophobic, 
1938 - A MET 455 CG   VS A ILE 484 CD1 
Distance: 4.036026 - Hydrophobic, 
1939 - A MET 455 CB   VS A VAL 485 CG2 
Distance: 3.548264 - Hydrophobic, 
1940 - A MET 455 CG   VS A VAL 485 CG2 
Distance: 3.730956 - Hydrophobic, 
1941 - A MET 455 CE   VS A VAL 485 CG2 
Distance: 3.822490 - Hydrophobic, 
1942 - A LEU 456 CB   VS A TRP 477 CZ3 
Distance: 4.426959 - Hydrophobic, 
1943 - A LEU 456 CB   VS A TRP 477 CH2 
Distance: 4.161277 - Hydrophobic, 
1944 - A LEU 456 CG   VS A TRP 477 CZ3 
Distance: 4.223678 - Hydrophobic, 
1945 - A LEU 456 CG   VS A TRP 477 CH2 
Distance: 3.910168 - Hydrophobic, 
1946 - A LEU 456 CD1  VS A TRP 477 CH2 
Distance: 4.042741 - Hydrophobic, 
1947 - A LEU 456 CD1  VS A LEU 503 CD2 
Distance: 3.526992 - Hydrophobic, 
1948 - A LEU 456 CG   VS A VAL 506 CG2 
Distance: 4.332964 - Hydrophobic, 
1949 - A LEU 456 CD1  VS A VAL 506 CG2 
Distance: 4.019352 - Hydrophobic, 
1950 - A LEU 456 CD2  VS A VAL 506 CG2 
Distance: 3.990416 - Hydrophobic, 
1951 - A LEU 456 CB   VS A PHE 512 CD2 
Distance: 4.354691 - Hydrophobic, 
1952 - A LEU 456 CG   VS A PHE 512 CD2 
Distance: 4.442385 - Hydrophobic, 
1953 - A LEU 456 CD1  VS A PHE 512 CD2 
Distance: 4.383997 - Hydrophobic, 
1954 - A LEU 456 CD1  VS A PHE 512 CE2 
Distance: 4.353769 - Hydrophobic, 
1955 - A LEU 456 CD2  VS A PHE 512 CB  
Distance: 3.927960 - Hydrophobic, 
1956 - A LEU 456 CD2  VS A PHE 512 CG  
Distance: 3.993876 - Hydrophobic, 
1957 - A LEU 456 CD2  VS A PHE 512 CD2 
Distance: 3.968684 - Hydrophobic, 
1958 - A GLU 457 OE1  VS A ARG 460 NE  
Distance: 5.654182 - Attractive, 
1959 - A GLU 457 OE1  VS A ARG 460 CZ  
Distance: 5.221156 - Attractive, 
1960 - A GLU 457 OE1  VS A ARG 460 NH1 
Distance: 4.038177 - Attractive, 
1961 - A GLU 457 OE2  VS A ARG 460 NE  
Distance: 3.900773 - Attractive, 
1962 - A GLU 457 OE2  VS A ARG 460 CZ  
Distance: 3.846255 - Attractive, 
1963 - A GLU 457 OE2  VS A ARG 460 NH1 
Distance: 2.942144 - Attractive, Hydrogen Bonds, 
1964 - A GLU 457 OE2  VS A ARG 460 NH2 
Distance: 5.108043 - Attractive, 
1965 - A GLU 457 CG   VS A TRP 461 CG  
Distance: 4.463570 - Hydrophobic, 
1966 - A GLU 457 CG   VS A TRP 461 CD2 
Distance: 4.030407 - Hydrophobic, 
1967 - A GLU 457 CG   VS A TRP 461 CZ2 
Distance: 3.607268 - Hydrophobic, 
1968 - A GLU 457 CG   VS A TRP 461 CH2 
Distance: 4.238787 - Hydrophobic, 
1969 - A GLU 457 OE1  VS A PHE 512 N   
Distance: 2.662966 - Hydrogen Bonds, 
1970 - A GLU 457 OE2  VS A PHE 512 N   
Distance: 3.679091 - Hydrogen Bonds, 
1971 - A GLU 457 CB   VS A ILE 513 CB  
Distance: 4.490751 - Hydrophobic, 
1972 - A GLU 457 CB   VS A ILE 513 CD1 
Distance: 3.992481 - Hydrophobic, 
1973 - A GLU 457 CG   VS A ILE 513 CB  
Distance: 3.916926 - Hydrophobic, 
1974 - A GLU 457 CG   VS A ILE 513 CG1 
Distance: 4.496811 - Hydrophobic, 
1975 - A GLU 457 CG   VS A ILE 513 CD1 
Distance: 4.214177 - Hydrophobic, 
1976 - A GLU 457 OE1  VS A ILE 513 N   
Distance: 2.833328 - Hydrogen Bonds, 
1977 - A LYS 458 CB   VS A MET 462 CE  
Distance: 3.987873 - Hydrophobic, 
1978 - A LYS 458 CG   VS A MET 462 CE  
Distance: 3.334125 - Hydrophobic, 
1979 - A LYS 458 CD   VS A MET 462 CE  
Distance: 3.463567 - Hydrophobic, 
1980 - A LYS 458 NZ   VS A MET 462 SD  
Distance: 3.725744 - Hydrogen Bonds, 
1981 - A LYS 458 NZ   VS A GLU 467 OE2 
Distance: 5.420978 - Attractive, 
1982 - A LYS 458 CB   VS A MET 480 CE  
Distance: 3.900294 - Hydrophobic, 
1983 - A LYS 458 CG   VS A MET 480 CE  
Distance: 4.206313 - Hydrophobic, 
1984 - A LYS 458 CD   VS A MET 480 CE  
Distance: 3.936682 - Hydrophobic, 
1985 - A LYS 458 CD   VS A ILE 484 CD1 
Distance: 4.310116 - Hydrophobic, 
1986 - A TRP 459 CD2  VS A VAL 463 CG2 
Distance: 3.874222 - Hydrophobic, 
1987 - A TRP 459 CE3  VS A VAL 463 CG2 
Distance: 4.088703 - Hydrophobic, 
1988 - A TRP 459 CZ2  VS A VAL 463 CG2 
Distance: 3.598223 - Hydrophobic, 
1989 - A TRP 459 CZ3  VS A VAL 463 CG2 
Distance: 4.036997 - Hydrophobic, 
1990 - A TRP 459 CH2  VS A VAL 463 CG2 
Distance: 3.802297 - Hydrophobic, 
1991 - A TRP 459 CG   VS A ILE 468 CD1 
Distance: 4.361395 - Hydrophobic, 
1992 - A TRP 459 NE1  VS A TRP 473 O   
Distance: 3.183736 - Hydrogen Bonds, 
1993 - A TRP 459 CZ2  VS A TRP 473 CB  
Distance: 4.170667 - Hydrophobic, 
1994 - A TRP 459 CZ2  VS A TRP 473 CG  
Distance: 4.067651 - Hydrophobic, 
1995 - A TRP 459 CZ2  VS A TRP 473 CD2 
Distance: 4.202326 - Hydrophobic, 
1996 - A TRP 459 CZ2  VS A TRP 473 CE3 
Distance: 4.494846 - Hydrophobic, 
1997 - A TRP 459 CB   VS A TRP 477 CE3 
Distance: 3.931662 - Hydrophobic, 
1998 - A TRP 459 CB   VS A TRP 477 CZ3 
Distance: 4.070040 - Hydrophobic, 
1999 - A TRP 459 CG   VS A TRP 477 CG  
Distance: 5.368754 - Aromatic Stacking, 
2000 - A TRP 459 CG   VS A TRP 477 CE3 
Distance: 3.539893 - Hydrophobic, 
2001 - A TRP 459 CG   VS A TRP 477 CZ3 
Distance: 4.067200 - Hydrophobic, 
2002 - A TRP 459 CD2  VS A TRP 477 CE3 
Distance: 3.628514 - Hydrophobic, 
2003 - A TRP 459 CD2  VS A TRP 477 CZ3 
Distance: 4.065503 - Hydrophobic, 
2004 - A TRP 459 CE3  VS A TRP 477 CE3 
Distance: 4.074891 - Hydrophobic, 
2005 - A TRP 459 CE3  VS A TRP 477 CZ3 
Distance: 4.094964 - Hydrophobic, 
2006 - A TRP 459 CB   VS A MET 480 CE  
Distance: 3.941545 - Hydrophobic, 
2007 - A TRP 459 CD2  VS A PRO 500 CG  
Distance: 4.272676 - Hydrophobic, 
2008 - A TRP 459 CE3  VS A PRO 500 CB  
Distance: 4.231874 - Hydrophobic, 
2009 - A TRP 459 CE3  VS A PRO 500 CG  
Distance: 4.001528 - Hydrophobic, 
2010 - A TRP 459 CZ2  VS A PRO 500 CG  
Distance: 3.825670 - Hydrophobic, 
2011 - A TRP 459 CZ3  VS A PRO 500 CB  
Distance: 3.735748 - Hydrophobic, 
2012 - A TRP 459 CZ3  VS A PRO 500 CG  
Distance: 3.615294 - Hydrophobic, 
2013 - A TRP 459 CH2  VS A PRO 500 CB  
Distance: 4.018221 - Hydrophobic, 
2014 - A TRP 459 CH2  VS A PRO 500 CG  
Distance: 3.515287 - Hydrophobic, 
2015 - A ARG 460 CB   VS A PHE 464 CD2 
Distance: 4.255225 - Hydrophobic, 
2016 - A ARG 460 CB   VS A PHE 464 CE2 
Distance: 3.915185 - Hydrophobic, 
2017 - A ARG 460 CG   VS A PHE 464 CE2 
Distance: 4.341866 - Hydrophobic, 
2018 - A ARG 460 NH2  VS A HIS 505 O   
Distance: 2.960451 - Hydrogen Bonds, 
2019 - A ARG 460 NH2  VS A ASP 509 OD1 
Distance: 5.855286 - Attractive, 
2020 - A ARG 460 NH1  VS A TYR 510 O   
Distance: 2.769126 - Hydrogen Bonds, 
2021 - A ARG 460 NH2  VS A TYR 510 O   
Distance: 2.721877 - Hydrogen Bonds, 
2022 - A TRP 461 CZ2  VS A ILE 513 CB  
Distance: 4.152443 - Hydrophobic, 
2023 - A TRP 461 CZ2  VS A ILE 513 CG1 
Distance: 4.140409 - Hydrophobic, 
2024 - A TRP 461 CZ2  VS A ILE 513 CG2 
Distance: 4.379658 - Hydrophobic, 
2025 - A TRP 461 CH2  VS A ILE 513 CB  
Distance: 4.429976 - Hydrophobic, 
2026 - A TRP 461 CH2  VS A ILE 513 CG1 
Distance: 3.922015 - Hydrophobic, 
2027 - A TRP 461 CH2  VS A ILE 513 CD1 
Distance: 4.094583 - Hydrophobic, 
2028 - A MET 462 O    VS A GLU 467 N   
Distance: 2.799379 - Hydrogen Bonds, 
2029 - A MET 462 CB   VS A GLU 467 CB  
Distance: 4.092429 - Hydrophobic, 
2030 - A MET 462 O    VS A ILE 468 N   
Distance: 3.689379 - Hydrogen Bonds, 
2031 - A MET 462 CB   VS A ILE 468 CG1 
Distance: 3.820274 - Hydrophobic, 
2032 - A MET 462 CB   VS A ILE 468 CD1 
Distance: 3.742039 - Hydrophobic, 
2033 - A MET 462 CE   VS A MET 480 CE  
Distance: 3.198692 - Hydrophobic, 
2034 - A VAL 463 CG2  VS A ILE 468 CB  
Distance: 4.358624 - Hydrophobic, 
2035 - A VAL 463 CG2  VS A ILE 468 CD1 
Distance: 4.202867 - Hydrophobic, 
2036 - A VAL 463 CG1  VS A TRP 473 CZ2 
Distance: 3.657102 - Hydrophobic, 
2037 - A VAL 463 CG1  VS A TRP 473 CH2 
Distance: 4.491080 - Hydrophobic, 
2038 - A LYS 465 CB   VS A GLU 467 CG  
Distance: 4.309485 - Hydrophobic, 
2039 - A LYS 465 CG   VS A GLU 467 CG  
Distance: 4.260966 - Hydrophobic, 
2040 - A LYS 465 CD   VS A GLU 467 CG  
Distance: 4.447414 - Hydrophobic, 
2041 - A LYS 465 NZ   VS A GLU 467 OE1 
Distance: 4.757654 - Attractive, 
2042 - A LYS 465 NZ   VS A GLU 467 OE2 
Distance: 5.710503 - Attractive, 
2043 - A ILE 468 CG2  VS A GLN 472 CB  
Distance: 4.480620 - Hydrophobic, 
2044 - A ILE 468 O    VS A TRP 473 NE1 
Distance: 3.399230 - Hydrogen Bonds, 
2045 - A ILE 468 CG1  VS A LYS 476 CG  
Distance: 4.315167 - Hydrophobic, 
2046 - A ILE 468 CG2  VS A LYS 476 CB  
Distance: 3.797770 - Hydrophobic, 
2047 - A ILE 468 CG2  VS A LYS 476 CG  
Distance: 3.932698 - Hydrophobic, 
2048 - A ILE 468 CD1  VS A LYS 476 CB  
Distance: 4.010805 - Hydrophobic, 
2049 - A ILE 468 CD1  VS A LYS 476 CG  
Distance: 4.221109 - Hydrophobic, 
2050 - A PRO 469 O    VS A TRP 473 NE1 
Distance: 3.823234 - Hydrogen Bonds, 
2051 - A LYS 470 CG   VS A TRP 473 CZ2 
Distance: 4.043696 - Hydrophobic, 
2052 - A GLN 472 CB   VS A LYS 475 CB  
Distance: 4.404557 - Hydrophobic, 
2053 - A GLN 472 CG   VS A LYS 475 CD  
Distance: 4.457280 - Hydrophobic, 
2054 - A GLN 472 OE1  VS A LYS 475 NZ  
Distance: 3.115903 - Hydrogen Bonds, 
2055 - A TRP 473 N    VS A GLU 495 OE1 
Distance: 3.061724 - Hydrogen Bonds, 
2056 - A TRP 473 N    VS A GLU 495 OE2 
Distance: 3.401295 - Hydrogen Bonds, 
2057 - A MET 474 CE   VS A TRP 477 CB  
Distance: 4.038387 - Hydrophobic, 
2058 - A MET 474 CE   VS A TRP 477 CG  
Distance: 3.994774 - Hydrophobic, 
2059 - A MET 474 N    VS A GLU 495 OE1 
Distance: 2.671151 - Hydrogen Bonds, 
2060 - A MET 474 N    VS A GLU 495 OE2 
Distance: 3.004792 - Hydrogen Bonds, 
2061 - A MET 474 CG   VS A TYR 497 CB  
Distance: 4.131568 - Hydrophobic, 
2062 - A MET 474 SD   VS A ASP 499 N   
Distance: 3.527560 - Hydrogen Bonds, 
2063 - A MET 474 CE   VS A ASP 499 CB  
Distance: 3.451793 - Hydrophobic, 
2064 - A LYS 475 NZ   VS A GLU 479 OE1 
Distance: 5.473983 - Attractive, 
2065 - A LYS 475 NZ   VS A GLU 479 OE2 
Distance: 4.583809 - Attractive, 
2066 - A LYS 475 N    VS A GLU 495 OE2 
Distance: 2.995742 - Hydrogen Bonds, 
2067 - A LYS 476 NZ   VS A GLU 479 OE1 
Distance: 5.111789 - Attractive, 
2068 - A LYS 476 CD   VS A MET 480 CG  
Distance: 4.388325 - Hydrophobic, 
2069 - A TRP 477 CG   VS A PRO 500 CG  
Distance: 4.256784 - Hydrophobic, 
2070 - A TRP 477 CD2  VS A PRO 500 CG  
Distance: 3.609622 - Hydrophobic, 
2071 - A TRP 477 CE3  VS A PRO 500 CB  
Distance: 4.184540 - Hydrophobic, 
2072 - A TRP 477 CE3  VS A PRO 500 CG  
Distance: 3.384469 - Hydrophobic, 
2073 - A TRP 477 CZ2  VS A PRO 500 CB  
Distance: 4.484559 - Hydrophobic, 
2074 - A TRP 477 CZ2  VS A PRO 500 CG  
Distance: 4.242151 - Hydrophobic, 
2075 - A TRP 477 CZ3  VS A PRO 500 CB  
Distance: 3.889676 - Hydrophobic, 
2076 - A TRP 477 CZ3  VS A PRO 500 CG  
Distance: 3.602744 - Hydrophobic, 
2077 - A TRP 477 CH2  VS A PRO 500 CB  
Distance: 4.047238 - Hydrophobic, 
2078 - A TRP 477 CH2  VS A PRO 500 CG  
Distance: 4.020589 - Hydrophobic, 
2079 - A TRP 478 CD2  VS A LYS 481 CB  
Distance: 4.465436 - Hydrophobic, 
2080 - A TRP 478 CD2  VS A LYS 481 CG  
Distance: 4.342973 - Hydrophobic, 
2081 - A TRP 478 CE3  VS A LYS 481 CB  
Distance: 3.483660 - Hydrophobic, 
2082 - A TRP 478 CE3  VS A LYS 481 CG  
Distance: 3.609292 - Hydrophobic, 
2083 - A TRP 478 CZ3  VS A LYS 481 CB  
Distance: 3.699867 - Hydrophobic, 
2084 - A TRP 478 CZ3  VS A LYS 481 CG  
Distance: 3.574234 - Hydrophobic, 
2085 - A TRP 478 CZ3  VS A LYS 481 CD  
Distance: 4.087687 - Hydrophobic, 
2086 - A TRP 478 CH2  VS A LYS 481 CG  
Distance: 4.286739 - Hydrophobic, 
2087 - A TRP 478 CZ3  VS A VAL 487 CG1 
Distance: 4.495046 - Hydrophobic, 
2088 - A TRP 478 CG   VS A GLU 489 CB  
Distance: 4.202687 - Hydrophobic, 
2089 - A TRP 478 CG   VS A GLU 489 CG  
Distance: 4.224287 - Hydrophobic, 
2090 - A TRP 478 CD2  VS A GLU 489 CB  
Distance: 3.534919 - Hydrophobic, 
2091 - A TRP 478 CD2  VS A GLU 489 CG  
Distance: 4.067961 - Hydrophobic, 
2092 - A TRP 478 CE3  VS A GLU 489 CB  
Distance: 3.601367 - Hydrophobic, 
2093 - A TRP 478 CE3  VS A GLU 489 CG  
Distance: 4.350624 - Hydrophobic, 
2094 - A TRP 478 CZ2  VS A GLU 489 CB  
Distance: 3.662586 - Hydrophobic, 
2095 - A TRP 478 CZ3  VS A GLU 489 CB  
Distance: 3.671888 - Hydrophobic, 
2096 - A TRP 478 CH2  VS A GLU 489 CB  
Distance: 3.698120 - Hydrophobic, 
2097 - A TRP 478 NE1  VS A ASP 499 OD2 
Distance: 2.973965 - Hydrogen Bonds, 
2098 - A MET 480 CB   VS A ILE 484 CD1 
Distance: 4.298870 - Hydrophobic, 
2099 - A MET 480 CE   VS A ILE 484 CD1 
Distance: 4.204929 - Hydrophobic, 
2100 - A MET 480 O    VS A VAL 485 N   
Distance: 3.689871 - Hydrogen Bonds, 
2101 - A LYS 481 CD   VS A VAL 485 CG2 
Distance: 4.475256 - Hydrophobic, 
2102 - A LYS 481 O    VS A GLY 486 N   
Distance: 2.929111 - Hydrogen Bonds, 
2103 - A LYS 481 O    VS A VAL 487 N   
Distance: 3.202114 - Hydrogen Bonds, 
2104 - A ARG 482 N    VS A VAL 487 O   
Distance: 3.206782 - Hydrogen Bonds, 
2105 - A ARG 482 CG   VS A VAL 488 CB  
Distance: 4.135945 - Hydrophobic, 
2106 - A ARG 482 CG   VS A VAL 488 CG2 
Distance: 4.183023 - Hydrophobic, 
2107 - A ARG 482 NE   VS A GLU 489 OE1 
Distance: 3.729443 - Attractive, Hydrogen Bonds, 
2108 - A ARG 482 NE   VS A GLU 489 OE2 
Distance: 3.202899 - Attractive, Hydrogen Bonds, 
2109 - A ARG 482 CZ   VS A GLU 489 OE1 
Distance: 3.775914 - Attractive, 
2110 - A ARG 482 CZ   VS A GLU 489 OE2 
Distance: 3.661226 - Attractive, 
2111 - A ARG 482 NH1  VS A GLU 489 OE1 
Distance: 5.054585 - Attractive, 
2112 - A ARG 482 NH1  VS A GLU 489 OE2 
Distance: 4.923376 - Attractive, 
2113 - A ARG 482 NH2  VS A GLU 489 OE1 
Distance: 2.948064 - Attractive, Hydrogen Bonds, 
2114 - A ARG 482 NH2  VS A GLU 489 OE2 
Distance: 3.336749 - Attractive, Hydrogen Bonds, 
2115 - A ARG 482 O    VS A TRP 606 NE1 
Distance: 2.764457 - Hydrogen Bonds, 
2116 - A ARG 482 CB   VS A THR 608 CG2 
Distance: 3.983147 - Hydrophobic, 
2117 - A ARG 482 NH1  VS A THR 608 O   
Distance: 2.724340 - Hydrogen Bonds, 
2118 - A ARG 482 NH1  VS A ASP 609 O   
Distance: 3.780042 - Hydrogen Bonds, 
2119 - A ARG 482 NH1  VS A TRP 610 O   
Distance: 3.456461 - Hydrogen Bonds, 
2120 - A ARG 482 NH2  VS A TYR 613 OH  
Distance: 3.189970 - Hydrogen Bonds, 
2121 - A GLU 483 O    VS A TRP 606 NE1 
Distance: 3.121836 - Hydrogen Bonds, 
2122 - A VAL 485 CB   VS A VAL 487 CG2 
Distance: 4.459151 - Hydrophobic, 
2123 - A VAL 485 CG1  VS A VAL 487 CB  
Distance: 4.104894 - Hydrophobic, 
2124 - A VAL 485 CG1  VS A VAL 487 CG2 
Distance: 3.637843 - Hydrophobic, 
2125 - A VAL 488 CG1  VS A TRP 610 CE3 
Distance: 4.078899 - Hydrophobic, 
2126 - A VAL 488 CG1  VS A TRP 610 CZ3 
Distance: 3.772249 - Hydrophobic, 
2127 - A VAL 488 CG1  VS A PRO 612 CG  
Distance: 4.429984 - Hydrophobic, 
2128 - A GLU 489 CG   VS A TYR 613 CE2 
Distance: 3.985293 - Hydrophobic, 
2129 - A GLU 489 OE1  VS A TYR 613 OH  
Distance: 2.965915 - Hydrogen Bonds, 
2130 - A PRO 490 CB   VS A PRO 612 CB  
Distance: 4.316405 - Hydrophobic, 
2131 - A PRO 490 CB   VS A PRO 612 CG  
Distance: 4.125363 - Hydrophobic, 
2132 - A VAL 491 O    VS A HIS 493 NE2 
Distance: 3.812948 - Hydrogen Bonds, 
2133 - A PRO 492 CB   VS A TYR 613 CD1 
Distance: 4.476169 - Hydrophobic, 
2134 - A PRO 492 CB   VS A TYR 613 CE1 
Distance: 3.854549 - Hydrophobic, 
2135 - A PRO 492 CB   VS A TYR 613 CE2 
Distance: 4.413767 - Hydrophobic, 
2136 - A PRO 492 CG   VS A TYR 613 CG  
Distance: 4.487712 - Hydrophobic, 
2137 - A PRO 492 CG   VS A TYR 613 CD1 
Distance: 4.091453 - Hydrophobic, 
2138 - A PRO 492 CG   VS A TYR 613 CE1 
Distance: 3.949238 - Hydrophobic, 
2139 - A HIS 493 CB   VS A TYR 497 CB  
Distance: 4.180245 - Hydrophobic, 
2140 - A HIS 493 CB   VS A TYR 497 CG  
Distance: 3.752174 - Hydrophobic, 
2141 - A HIS 493 CB   VS A TYR 497 CD1 
Distance: 3.606004 - Hydrophobic, 
2142 - A HIS 493 CB   VS A TYR 497 CD2 
Distance: 4.201060 - Hydrophobic, 
2143 - A HIS 493 CB   VS A TYR 497 CE1 
Distance: 3.951205 - Hydrophobic, 
2144 - A HIS 493 CG   VS A TYR 497 CG  
Distance: 3.528255 - Aromatic Stacking, 
2145 - A HIS 493 NE2  VS A TYR 497 OH  
Distance: 3.774562 - Hydrogen Bonds, 
2146 - A HIS 493 ND1  VS A ASP 499 OD1 
Distance: 3.495262 - Attractive, Hydrogen Bonds, 
2147 - A HIS 493 ND1  VS A ASP 499 OD2 
Distance: 2.678516 - Attractive, Hydrogen Bonds, 
2148 - A HIS 493 NE2  VS A ASP 499 OD1 
Distance: 5.023324 - Attractive, 
2149 - A HIS 493 NE2  VS A ASP 499 OD2 
Distance: 4.704915 - Attractive, 
2150 - A ASP 494 OD1  VS A THR 496 N   
Distance: 3.280265 - Hydrogen Bonds, 
2151 - A ASP 494 OD1  VS A THR 496 OG1 
Distance: 2.778258 - Hydrogen Bonds, 
2152 - A ASP 494 OD2  VS A THR 496 OG1 
Distance: 3.734511 - Hydrogen Bonds, 
2153 - A CYS 498 CB   VS A ALA 501 CB  
Distance: 4.309642 - Hydrophobic, 
2154 - A ASP 499 O    VS A SER 502 OG  
Distance: 2.858467 - Hydrogen Bonds, 
2155 - A PRO 500 CB   VS A VAL 506 CG1 
Distance: 4.068373 - Hydrophobic, 
2156 - A ALA 501 CB   VS A VAL 506 CG1 
Distance: 4.298937 - Hydrophobic, 
2157 - A ALA 501 O    VS A SER 507 OG  
Distance: 2.997268 - Hydrogen Bonds, 
2158 - A LEU 503 O    VS A SER 507 OG  
Distance: 3.390523 - Hydrogen Bonds, 
2159 - A LEU 503 CD2  VS A PHE 512 CE1 
Distance: 4.066930 - Hydrophobic, 
2160 - A LEU 503 CD2  VS A PHE 512 CZ  
Distance: 4.044593 - Hydrophobic, 
2161 - A PHE 504 O    VS A SER 507 OG  
Distance: 3.474103 - Hydrogen Bonds, 
2162 - A PHE 504 O    VS A ASN 508 ND2 
Distance: 2.984819 - Hydrogen Bonds, 
2163 - A PHE 504 CD1  VS A ASN 508 CB  
Distance: 4.169582 - Hydrophobic, 
2164 - A PHE 504 CE1  VS A ASN 508 CB  
Distance: 3.892257 - Hydrophobic, 
2165 - A PHE 504 CE2  VS A ASN 508 CB  
Distance: 4.377103 - Hydrophobic, 
2166 - A PHE 504 CZ   VS A ASN 508 CB  
Distance: 4.013368 - Hydrophobic, 
2167 - A PHE 504 CG   VS A TYR 510 CG  
Distance: 5.702840 - Aromatic Stacking, 
2168 - A PHE 504 CE2  VS A TYR 510 CD2 
Distance: 3.755948 - Hydrophobic, 
2169 - A PHE 504 CE2  VS A TYR 510 CE2 
Distance: 3.733782 - Hydrophobic, 
2170 - A PHE 504 CZ   VS A TYR 510 CD2 
Distance: 4.202785 - Hydrophobic, 
2171 - A PHE 504 CZ   VS A TYR 510 CE2 
Distance: 3.764280 - Hydrophobic, 
2172 - A HIS 505 O    VS A TYR 510 N   
Distance: 2.891828 - Hydrogen Bonds, 
2173 - A HIS 505 CB   VS A TYR 510 CB  
Distance: 4.250900 - Hydrophobic, 
2174 - A HIS 505 CB   VS A PHE 512 CD1 
Distance: 3.722212 - Hydrophobic, 
2175 - A HIS 505 CB   VS A PHE 512 CE1 
Distance: 3.953834 - Hydrophobic, 
2176 - A HIS 505 CG   VS A PHE 512 CG  
Distance: 4.974413 - Aromatic Stacking, 
2177 - A HIS 505 CG   VS A TYR 515 CG  
Distance: 5.384684 - Aromatic Stacking, 
2178 - A HIS 505 NE2  VS A TYR 515 OH  
Distance: 2.937122 - Hydrogen Bonds, 
2179 - A ASN 508 CB   VS A TYR 510 CD2 
Distance: 4.019369 - Hydrophobic, 
2180 - A ASN 508 CB   VS A TYR 510 CE2 
Distance: 4.032679 - Hydrophobic, 
2181 - A SER 511 O    VS A ARG 514 NH1 
Distance: 3.284068 - Hydrogen Bonds, 
2182 - A SER 511 OG   VS A ARG 514 NH1 
Distance: 3.232711 - Hydrogen Bonds, 
2183 - A PHE 512 CG   VS A TYR 515 CG  
Distance: 5.050147 - Aromatic Stacking, 
2184 - A PHE 512 CG   VS A TYR 515 CD2 
Distance: 4.113737 - Hydrophobic, 
2185 - A PHE 512 CG   VS A TYR 515 CE2 
Distance: 4.404317 - Hydrophobic, 
2186 - A PHE 512 CD1  VS A TYR 515 CD2 
Distance: 3.730724 - Hydrophobic, 
2187 - A PHE 512 CD1  VS A TYR 515 CE2 
Distance: 3.641100 - Hydrophobic, 
2188 - A PHE 512 CD2  VS A TYR 515 CD2 
Distance: 4.492299 - Hydrophobic, 
2189 - A PHE 512 CE1  VS A TYR 515 CD2 
Distance: 3.764417 - Hydrophobic, 
2190 - A PHE 512 CE1  VS A TYR 515 CE2 
Distance: 3.676093 - Hydrophobic, 
2191 - A PHE 512 CZ   VS A TYR 515 CD2 
Distance: 4.172753 - Hydrophobic, 
2192 - A PHE 512 CZ   VS A TYR 515 CE2 
Distance: 4.467477 - Hydrophobic, 
2193 - A ILE 513 CG1  VS A TYR 516 CB  
Distance: 4.363337 - Hydrophobic, 
2194 - A ILE 513 CD1  VS A TYR 516 CB  
Distance: 4.013184 - Hydrophobic, 
2195 - A ILE 513 CD1  VS A TYR 516 CG  
Distance: 4.412285 - Hydrophobic, 
2196 - A ILE 513 O    VS A THR 517 OG1 
Distance: 3.601692 - Hydrogen Bonds, 
2197 - A ARG 514 O    VS A THR 517 OG1 
Distance: 3.264237 - Hydrogen Bonds, 
2198 - A TYR 515 O    VS A THR 519 OG1 
Distance: 2.676141 - Hydrogen Bonds, 
2199 - A TYR 516 CD1  VS A LEU 520 CD1 
Distance: 4.430005 - Hydrophobic, 
2200 - A TYR 516 CE1  VS A LEU 520 CD1 
Distance: 4.133909 - Hydrophobic, 
2201 - A TYR 516 CE1  VS A LEU 520 CD2 
Distance: 4.169803 - Hydrophobic, 
2202 - A TYR 516 CE1  VS A MET 579 CE  
Distance: 4.398842 - Hydrophobic, 
2203 - A ARG 518 NH2  VS A GLN 522 OE1 
Distance: 2.694124 - Hydrogen Bonds, 
2204 - A THR 519 CG2  VS A PHE 523 CD2 
Distance: 4.387102 - Hydrophobic, 
2205 - A THR 519 CG2  VS A PHE 523 CE2 
Distance: 3.963383 - Hydrophobic, 
2206 - A THR 519 CG2  VS A LEU 584 CD1 
Distance: 4.225493 - Hydrophobic, 
2207 - A LEU 520 CB   VS A MET 579 CG  
Distance: 3.712048 - Hydrophobic, 
2208 - A LEU 520 CG   VS A MET 579 CG  
Distance: 4.135192 - Hydrophobic, 
2209 - A LEU 520 CD2  VS A MET 579 CG  
Distance: 3.363059 - Hydrophobic, 
2210 - A LEU 520 CG   VS A VAL 581 CG1 
Distance: 4.026462 - Hydrophobic, 
2211 - A LEU 520 CD1  VS A VAL 581 CG1 
Distance: 4.474113 - Hydrophobic, 
2212 - A LEU 520 CD2  VS A VAL 581 CB  
Distance: 4.459830 - Hydrophobic, 
2213 - A LEU 520 CD2  VS A VAL 581 CG1 
Distance: 3.497124 - Hydrophobic, 
2214 - A TYR 521 CB   VS A PHE 525 CE1 
Distance: 4.484559 - Hydrophobic, 
2215 - A TYR 521 CB   VS A PHE 525 CE2 
Distance: 4.384545 - Hydrophobic, 
2216 - A TYR 521 CB   VS A PHE 525 CZ  
Distance: 4.183223 - Hydrophobic, 
2217 - A TYR 521 CE1  VS A TRP 566 CZ3 
Distance: 4.250090 - Hydrophobic, 
2218 - A TYR 521 CE1  VS A LEU 570 CD2 
Distance: 4.445420 - Hydrophobic, 
2219 - A TYR 521 CE1  VS A MET 579 CB  
Distance: 4.317251 - Hydrophobic, 
2220 - A TYR 521 CE1  VS A MET 579 CG  
Distance: 4.273743 - Hydrophobic, 
2221 - A PHE 523 CB   VS A PRO 583 CB  
Distance: 4.052081 - Hydrophobic, 
2222 - A PHE 523 CB   VS A LEU 584 CB  
Distance: 4.280912 - Hydrophobic, 
2223 - A PHE 523 CG   VS A LEU 584 CB  
Distance: 4.280968 - Hydrophobic, 
2224 - A PHE 523 CG   VS A LEU 584 CD1 
Distance: 4.400600 - Hydrophobic, 
2225 - A PHE 523 CD2  VS A LEU 584 CB  
Distance: 3.966536 - Hydrophobic, 
2226 - A PHE 523 CD2  VS A LEU 584 CG  
Distance: 4.385286 - Hydrophobic, 
2227 - A PHE 523 CD2  VS A LEU 584 CD1 
Distance: 3.518492 - Hydrophobic, 
2228 - A PHE 523 CE2  VS A LEU 584 CD1 
Distance: 3.455093 - Hydrophobic, 
2229 - A PHE 523 CZ   VS A LEU 584 CD1 
Distance: 4.318555 - Hydrophobic, 
2230 - A PHE 523 CG   VS A TYR 587 CG  
Distance: 4.772097 - Aromatic Stacking, 
2231 - A PHE 523 CD1  VS A TYR 587 CB  
Distance: 3.880868 - Hydrophobic, 
2232 - A PHE 523 CD1  VS A TYR 587 CG  
Distance: 3.802124 - Hydrophobic, 
2233 - A PHE 523 CD1  VS A TYR 587 CD1 
Distance: 4.425886 - Hydrophobic, 
2234 - A PHE 523 CD1  VS A TYR 587 CD2 
Distance: 3.824354 - Hydrophobic, 
2235 - A PHE 523 CD1  VS A TYR 587 CE2 
Distance: 4.479056 - Hydrophobic, 
2236 - A PHE 523 CE1  VS A TYR 587 CB  
Distance: 4.101874 - Hydrophobic, 
2237 - A PHE 523 CE1  VS A TYR 587 CG  
Distance: 3.560858 - Hydrophobic, 
2238 - A PHE 523 CE1  VS A TYR 587 CD1 
Distance: 3.781771 - Hydrophobic, 
2239 - A PHE 523 CE1  VS A TYR 587 CD2 
Distance: 3.605242 - Hydrophobic, 
2240 - A PHE 523 CE1  VS A TYR 587 CE1 
Distance: 4.050020 - Hydrophobic, 
2241 - A PHE 523 CE1  VS A TYR 587 CE2 
Distance: 3.892519 - Hydrophobic, 
2242 - A PHE 523 CZ   VS A TYR 587 CG  
Distance: 4.495844 - Hydrophobic, 
2243 - A PHE 523 CZ   VS A TYR 587 CD1 
Distance: 4.357282 - Hydrophobic, 
2244 - A PHE 523 CZ   VS A PHE 588 CE2 
Distance: 4.288016 - Hydrophobic, 
2245 - A GLN 524 CB   VS A VAL 574 CG1 
Distance: 4.039169 - Hydrophobic, 
2246 - A GLN 524 NE2  VS A ASN 578 O   
Distance: 3.309566 - Hydrogen Bonds, 
2247 - A GLN 524 CG   VS A ASN 580 CB  
Distance: 4.484242 - Hydrophobic, 
2248 - A GLN 524 OE1  VS A ASN 580 N   
Distance: 2.996550 - Hydrogen Bonds, 
2249 - A GLN 524 CB   VS A PRO 583 CG  
Distance: 4.458626 - Hydrophobic, 
2250 - A GLN 524 CG   VS A PRO 583 CG  
Distance: 3.979595 - Hydrophobic, 
2251 - A PHE 525 CE2  VS A MET 557 CE  
Distance: 4.148784 - Hydrophobic, 
2252 - A PHE 525 CZ   VS A MET 557 CE  
Distance: 4.135529 - Hydrophobic, 
2253 - A PHE 525 CD1  VS A LEU 570 CD1 
Distance: 4.264621 - Hydrophobic, 
2254 - A PHE 525 CE1  VS A LEU 570 CD1 
Distance: 3.525023 - Hydrophobic, 
2255 - A PHE 525 CZ   VS A LEU 570 CD1 
Distance: 4.436946 - Hydrophobic, 
2256 - A PHE 525 CD1  VS A VAL 573 CB  
Distance: 4.313040 - Hydrophobic, 
2257 - A PHE 525 CD1  VS A VAL 573 CG1 
Distance: 4.161616 - Hydrophobic, 
2258 - A PHE 525 CD1  VS A VAL 574 CG1 
Distance: 4.000064 - Hydrophobic, 
2259 - A GLN 526 O    VS A CYS 530 SG  
Distance: 3.106095 - Hydrogen Bonds, 
2260 - A GLN 526 NE2  VS A CYS 530 SG  
Distance: 3.498589 - Hydrogen Bonds, 
2261 - A GLN 526 CG   VS A LEU 539 CD1 
Distance: 4.284216 - Hydrophobic, 
2262 - A GLN 526 NE2  VS A CYS 542 O   
Distance: 3.879784 - Hydrogen Bonds, 
2263 - A GLU 527 CB   VS A LEU 539 CD2 
Distance: 4.134806 - Hydrophobic, 
2264 - A GLU 527 CG   VS A LEU 539 CD2 
Distance: 4.453779 - Hydrophobic, 
2265 - A GLU 527 OE1  VS A ARG 582 NE  
Distance: 4.724616 - Attractive, 
2266 - A GLU 527 OE1  VS A ARG 582 CZ  
Distance: 3.409452 - Attractive, 
2267 - A GLU 527 OE1  VS A ARG 582 NH1 
Distance: 3.214249 - Attractive, Hydrogen Bonds, 
2268 - A GLU 527 OE1  VS A ARG 582 NH2 
Distance: 2.747066 - Attractive, Hydrogen Bonds, 
2269 - A GLU 527 OE2  VS A ARG 582 NE  
Distance: 5.117664 - Attractive, 
2270 - A GLU 527 OE2  VS A ARG 582 CZ  
Distance: 3.877863 - Attractive, 
2271 - A GLU 527 OE2  VS A ARG 582 NH1 
Distance: 2.916799 - Attractive, Hydrogen Bonds, 
2272 - A GLU 527 OE2  VS A ARG 582 NH2 
Distance: 3.971045 - Attractive, 
2273 - A GLU 527 CB   VS A PRO 583 CB  
Distance: 3.971384 - Hydrophobic, 
2274 - A GLU 527 CB   VS A PRO 583 CG  
Distance: 4.399921 - Hydrophobic, 
2275 - A GLU 527 OE2  VS A ASN 586 ND2 
Distance: 2.770434 - Hydrogen Bonds, 
2276 - A ALA 528 CB   VS A VAL 573 CG1 
Distance: 4.375983 - Hydrophobic, 
2277 - A ALA 528 CB   VS A VAL 574 CB  
Distance: 4.111558 - Hydrophobic, 
2278 - A ALA 528 CB   VS A VAL 574 CG1 
Distance: 3.761846 - Hydrophobic, 
2279 - A LEU 529 CB   VS A ILE 544 CG2 
Distance: 4.117343 - Hydrophobic, 
2280 - A LEU 529 CD1  VS A ILE 544 CD1 
Distance: 4.070914 - Hydrophobic, 
2281 - A LEU 529 CB   VS A ALA 550 CB  
Distance: 4.247623 - Hydrophobic, 
2282 - A LEU 529 CD2  VS A LYS 553 CB  
Distance: 4.395792 - Hydrophobic, 
2283 - A LEU 529 CD1  VS A LEU 554 CB  
Distance: 4.156109 - Hydrophobic, 
2284 - A LEU 529 CD1  VS A LEU 554 CD1 
Distance: 4.441528 - Hydrophobic, 
2285 - A LEU 529 CD1  VS A LEU 554 CD2 
Distance: 4.384124 - Hydrophobic, 
2286 - A LEU 529 CD2  VS A LEU 554 CB  
Distance: 4.163142 - Hydrophobic, 
2287 - A LEU 529 CD2  VS A VAL 573 CG1 
Distance: 3.695252 - Hydrophobic, 
2288 - A CYS 530 O    VS A HIS 535 N   
Distance: 3.026976 - Hydrogen Bonds, 
2289 - A CYS 530 CB   VS A HIS 535 CB  
Distance: 4.154140 - Hydrophobic, 
2290 - A CYS 530 CB   VS A LEU 539 CD1 
Distance: 3.912415 - Hydrophobic, 
2291 - A CYS 530 CB   VS A CYS 542 CB  
Distance: 3.772445 - Hydrophobic, 
2292 - A CYS 530 SG   VS A CYS 542 SG  
Distance: 2.023970 - Hydrogen Bonds, 
2293 - A ALA 532 O    VS A SER 547 OG  
Distance: 3.844076 - Hydrogen Bonds, 
2294 - A ALA 532 CB   VS A LYS 553 CD  
Distance: 4.280670 - Hydrophobic, 
2295 - A ALA 533 CB   VS A ALA 550 CB  
Distance: 4.457947 - Hydrophobic, 
2296 - A LYS 534 NZ   VS A GLU 549 OE1 
Distance: 5.728439 - Attractive, 
2297 - A HIS 535 ND1  VS A GLY 537 O   
Distance: 3.679355 - Hydrogen Bonds, 
2298 - A HIS 535 NE2  VS A LYS 541 O   
Distance: 3.656788 - Hydrogen Bonds, 
2299 - A HIS 535 CB   VS A CYS 542 CB  
Distance: 4.148375 - Hydrophobic, 
2300 - A HIS 535 NE2  VS A CYS 542 N   
Distance: 3.410461 - Hydrogen Bonds, 
2301 - A PRO 538 CB   VS A LYS 541 CD  
Distance: 4.349329 - Hydrophobic, 
2302 - A PRO 538 CG   VS A LYS 541 CD  
Distance: 3.862903 - Hydrophobic, 
2303 - A LEU 539 CG   VS A TYR 587 CD2 
Distance: 4.235064 - Hydrophobic, 
2304 - A LEU 539 CD2  VS A TYR 587 CB  
Distance: 4.073599 - Hydrophobic, 
2305 - A LEU 539 CD2  VS A TYR 587 CD2 
Distance: 4.345494 - Hydrophobic, 
2306 - A HIS 540 CB   VS A TYR 587 CG  
Distance: 4.482651 - Hydrophobic, 
2307 - A HIS 540 CB   VS A TYR 587 CD2 
Distance: 3.899648 - Hydrophobic, 
2308 - A HIS 540 CB   VS A TYR 587 CE1 
Distance: 4.250617 - Hydrophobic, 
2309 - A HIS 540 CB   VS A TYR 587 CE2 
Distance: 3.444886 - Hydrophobic, 
2310 - A ASP 543 OD1  VS A SER 545 N   
Distance: 2.799272 - Hydrogen Bonds, 
2311 - A ASP 543 OD1  VS A SER 545 OG  
Distance: 2.886292 - Hydrogen Bonds, 
2312 - A ASP 543 OD2  VS A SER 545 OG  
Distance: 3.293055 - Hydrogen Bonds, 
2313 - A ILE 544 CB   VS A ALA 550 CB  
Distance: 4.265805 - Hydrophobic, 
2314 - A SER 547 OG   VS A GLU 549 N   
Distance: 3.611685 - Hydrogen Bonds, 
2315 - A SER 547 OG   VS A GLU 549 OE1 
Distance: 3.197320 - Hydrogen Bonds, 
2316 - A SER 547 OG   VS A ALA 550 N   
Distance: 2.953094 - Hydrogen Bonds, 
2317 - A GLN 552 O    VS A ASN 556 ND2 
Distance: 3.507406 - Hydrogen Bonds, 
2318 - A GLN 552 NE2  VS A ASN 556 OD1 
Distance: 2.642820 - Hydrogen Bonds, 
2319 - A LYS 553 NZ   VS A ASN 572 O   
Distance: 3.480119 - Hydrogen Bonds, 
2320 - A LEU 554 CD1  VS A MET 557 CE  
Distance: 3.648777 - Hydrophobic, 
2321 - A LEU 554 CG   VS A LEU 558 CG  
Distance: 3.790640 - Hydrophobic, 
2322 - A LEU 554 CG   VS A LEU 558 CD1 
Distance: 3.710998 - Hydrophobic, 
2323 - A LEU 554 CG   VS A LEU 558 CD2 
Distance: 4.157957 - Hydrophobic, 
2324 - A LEU 554 CD1  VS A LEU 558 CG  
Distance: 4.100173 - Hydrophobic, 
2325 - A LEU 554 CD1  VS A LEU 558 CD1 
Distance: 4.459671 - Hydrophobic, 
2326 - A LEU 554 CD1  VS A LEU 558 CD2 
Distance: 3.965258 - Hydrophobic, 
2327 - A LEU 554 CD2  VS A LEU 558 CG  
Distance: 4.460989 - Hydrophobic, 
2328 - A LEU 554 CD2  VS A LEU 558 CD1 
Distance: 3.902028 - Hydrophobic, 
2329 - A PHE 555 CD2  VS A ARG 559 CB  
Distance: 4.493527 - Hydrophobic, 
2330 - A PHE 555 CD2  VS A ARG 559 CG  
Distance: 4.476304 - Hydrophobic, 
2331 - A PHE 555 CE2  VS A ARG 559 CB  
Distance: 3.952510 - Hydrophobic, 
2332 - A PHE 555 CE2  VS A ARG 559 CG  
Distance: 4.205041 - Hydrophobic, 
2333 - A PHE 555 CZ   VS A ARG 559 CB  
Distance: 4.104377 - Hydrophobic, 
2334 - A ASN 556 O    VS A ASN 572 ND2 
Distance: 3.239360 - Hydrogen Bonds, 
2335 - A MET 557 CG   VS A ALA 569 CB  
Distance: 3.975097 - Hydrophobic, 
2336 - A MET 557 CB   VS A ASN 572 CB  
Distance: 4.323669 - Hydrophobic, 
2337 - A MET 557 CB   VS A VAL 573 CG2 
Distance: 3.266814 - Hydrophobic, 
2338 - A MET 557 CG   VS A VAL 573 CG2 
Distance: 3.760730 - Hydrophobic, 
2339 - A MET 557 CE   VS A VAL 573 CG2 
Distance: 4.059671 - Hydrophobic, 
2340 - A LEU 560 O    VS A SER 563 OG  
Distance: 2.650778 - Hydrogen Bonds, 
2341 - A LEU 560 CG   VS A GLU 564 CG  
Distance: 4.258819 - Hydrophobic, 
2342 - A LEU 560 CD1  VS A GLU 564 CB  
Distance: 4.137721 - Hydrophobic, 
2343 - A LEU 560 CD1  VS A GLU 564 CG  
Distance: 3.984771 - Hydrophobic, 
2344 - A LEU 560 CD2  VS A GLU 564 CG  
Distance: 3.637748 - Hydrophobic, 
2345 - A LEU 560 CD1  VS A ALA 569 CB  
Distance: 3.921478 - Hydrophobic, 
2346 - A GLU 564 CB   VS A LEU 568 CG  
Distance: 4.472875 - Hydrophobic, 
2347 - A GLU 564 CB   VS A LEU 568 CD2 
Distance: 4.132952 - Hydrophobic, 
2348 - A GLU 564 CG   VS A LEU 568 CD2 
Distance: 4.200661 - Hydrophobic, 
2349 - A TRP 566 CZ3  VS A LEU 570 CD2 
Distance: 4.035387 - Hydrophobic, 
2350 - A LEU 570 CG   VS A VAL 574 CG2 
Distance: 3.903272 - Hydrophobic, 
2351 - A LEU 570 CD1  VS A VAL 574 CG1 
Distance: 4.146173 - Hydrophobic, 
2352 - A LEU 570 CD1  VS A VAL 574 CG2 
Distance: 3.752000 - Hydrophobic, 
2353 - A GLU 571 N    VS A ALA 576 O   
Distance: 3.147275 - Hydrogen Bonds, 
2354 - A GLU 571 CB   VS A LYS 577 CG  
Distance: 4.266234 - Hydrophobic, 
2355 - A GLU 571 CG   VS A LYS 577 CG  
Distance: 4.381424 - Hydrophobic, 
2356 - A GLU 571 OE1  VS A LYS 577 NZ  
Distance: 4.461995 - Attractive, 
2357 - A GLU 571 OE2  VS A LYS 577 NZ  
Distance: 5.829383 - Attractive, 
2358 - A VAL 574 CG2  VS A ALA 576 CB  
Distance: 4.311780 - Hydrophobic, 
2359 - A ASN 580 OD1  VS A ARG 582 N   
Distance: 2.800608 - Hydrogen Bonds, 
2360 - A VAL 581 CG2  VS A LEU 585 CD1 
Distance: 4.495781 - Hydrophobic, 
2361 - A LEU 584 CG   VS A PHE 588 CD2 
Distance: 4.317724 - Hydrophobic, 
2362 - A LEU 584 CD1  VS A PHE 588 CD2 
Distance: 3.947763 - Hydrophobic, 
2363 - A LEU 584 CD1  VS A PHE 588 CE2 
Distance: 3.807795 - Hydrophobic, 
2364 - A PHE 588 CD1  VS A LEU 591 CD2 
Distance: 4.484889 - Hydrophobic, 
2365 - A GLU 589 O    VS A THR 593 OG1 
Distance: 3.793293 - Hydrogen Bonds, 
2366 - A PRO 590 O    VS A THR 593 OG1 
Distance: 3.363484 - Hydrogen Bonds, 
2367 - A LEU 591 CD1  VS A TRP 594 CE3 
Distance: 3.911497 - Hydrophobic, 
2368 - A LEU 591 CD1  VS A TRP 594 CZ3 
Distance: 4.450799 - Hydrophobic, 
2369 - A LEU 591 CG   VS A LEU 595 CG  
Distance: 3.879392 - Hydrophobic, 
2370 - A LEU 591 CG   VS A LEU 595 CD1 
Distance: 3.899461 - Hydrophobic, 
2371 - A LEU 591 CD1  VS A LEU 595 CG  
Distance: 4.113904 - Hydrophobic, 
2372 - A LEU 591 CD1  VS A LEU 595 CD2 
Distance: 4.458843 - Hydrophobic, 
2373 - A LEU 591 CD2  VS A LEU 595 CG  
Distance: 4.483560 - Hydrophobic, 
2374 - A LEU 591 CD2  VS A LEU 595 CD1 
Distance: 4.089075 - Hydrophobic, 
2375 - A PHE 592 CG   VS A LYS 596 CD  
Distance: 4.201353 - Hydrophobic, 
2376 - A PHE 592 CD1  VS A LYS 596 CD  
Distance: 3.763207 - Hydrophobic, 
2377 - A PHE 592 CD2  VS A LYS 596 CD  
Distance: 4.279415 - Hydrophobic, 
2378 - A PHE 592 CE1  VS A LYS 596 CG  
Distance: 4.335593 - Hydrophobic, 
2379 - A PHE 592 CE1  VS A LYS 596 CD  
Distance: 3.422883 - Hydrophobic, 
2380 - A PHE 592 CE2  VS A LYS 596 CD  
Distance: 3.969756 - Hydrophobic, 
2381 - A PHE 592 CZ   VS A LYS 596 CD  
Distance: 3.523505 - Hydrophobic, 
2382 - A TRP 594 CG   VS A GLN 598 CG  
Distance: 4.480701 - Hydrophobic, 
2383 - A TRP 594 CD2  VS A GLN 598 CG  
Distance: 3.703640 - Hydrophobic, 
2384 - A TRP 594 CE3  VS A GLN 598 CG  
Distance: 3.807289 - Hydrophobic, 
2385 - A TRP 594 CZ2  VS A GLN 598 CG  
Distance: 3.378590 - Hydrophobic, 
2386 - A TRP 594 CZ3  VS A GLN 598 CB  
Distance: 4.497164 - Hydrophobic, 
2387 - A TRP 594 CZ3  VS A GLN 598 CG  
Distance: 3.677487 - Hydrophobic, 
2388 - A TRP 594 CH2  VS A GLN 598 CG  
Distance: 3.466094 - Hydrophobic, 
2389 - A LEU 595 O    VS A ASN 599 ND2 
Distance: 3.352896 - Hydrogen Bonds, 
2390 - A ASP 597 O    VS A LYS 600 NZ  
Distance: 3.262369 - Hydrogen Bonds, 
2391 - A ASP 597 OD1  VS A LYS 600 NZ  
Distance: 3.785116 - Attractive, Hydrogen Bonds, 
2392 - A ASP 597 OD2  VS A LYS 600 NZ  
Distance: 4.536246 - Attractive, 
2393 - A ASN 599 CB   VS A VAL 604 CG2 
Distance: 3.944117 - Hydrophobic, 
2394 - A SER 607 OG   VS A ASP 609 N   
Distance: 3.714713 - Hydrogen Bonds, 
2395 - A SER 607 OG   VS A ASP 609 OD1 
Distance: 2.690663 - Hydrogen Bonds, 
2396 - A TRP 610 CZ3  VS A PRO 612 CG  
Distance: 4.204136 - Hydrophobic, 
2397 - A TRP 610 CH2  VS A PRO 612 CG  
Distance: 4.017268 - Hydrophobic, 
2398 - A SER 611 OG   VS A TYR 613 N   
Distance: 3.203079 - Hydrogen Bonds, 
2399 - A SER 611 OG   VS A ALA 614 N   
Distance: 3.047712 - Hydrogen Bonds, 
2400 - E ASN 334 O    VS E VAL 362 N   
Distance: 2.592208 - Hydrogen Bonds, 
2401 - E LEU 335 CG   VS E VAL 362 CG1 
Distance: 4.413187 - Hydrophobic, 
2402 - E LEU 335 CD2  VS E VAL 362 CG1 
Distance: 3.905255 - Hydrophobic, 
2403 - E CYS 336 CB   VS E PHE 338 CD2 
Distance: 4.082621 - Hydrophobic, 
2404 - E CYS 336 CB   VS E PHE 338 CE2 
Distance: 3.885190 - Hydrophobic, 
2405 - E CYS 336 CB   VS E PHE 338 CZ  
Distance: 4.355031 - Hydrophobic, 
2406 - E CYS 336 CB   VS E ILE 358 CG2 
Distance: 3.990171 - Hydrophobic, 
2407 - E CYS 336 N    VS E CYS 361 SG  
Distance: 3.893307 - Hydrogen Bonds, 
2408 - E CYS 336 CB   VS E CYS 361 CB  
Distance: 3.901255 - Hydrophobic, 
2409 - E CYS 336 SG   VS E CYS 361 O   
Distance: 3.625195 - Hydrogen Bonds, 
2410 - E CYS 336 SG   VS E CYS 361 SG  
Distance: 2.037143 - Hydrogen Bonds, 
2411 - E CYS 336 N    VS E VAL 362 O   
Distance: 3.094638 - Hydrogen Bonds, 
2412 - E CYS 336 SG   VS E VAL 362 N   
Distance: 3.502931 - Hydrogen Bonds, 
2413 - E CYS 336 SG   VS E VAL 362 O   
Distance: 3.632201 - Hydrogen Bonds, 
2414 - E CYS 336 CB   VS E ALA 363 CB  
Distance: 4.062046 - Hydrophobic, 
2415 - E CYS 336 SG   VS E ALA 363 N   
Distance: 3.691122 - Hydrogen Bonds, 
2416 - E PRO 337 CB   VS E GLU 340 CG  
Distance: 3.889487 - Hydrophobic, 
2417 - E PRO 337 CG   VS E ILE 358 CD1 
Distance: 4.273336 - Hydrophobic, 
2418 - E PHE 338 CB   VS E PHE 342 CD1 
Distance: 4.170948 - Hydrophobic, 
2419 - E PHE 338 CB   VS E PHE 342 CE1 
Distance: 4.353477 - Hydrophobic, 
2420 - E PHE 338 CG   VS E PHE 342 CE1 
Distance: 4.469316 - Hydrophobic, 
2421 - E PHE 338 CD1  VS E PHE 342 CE1 
Distance: 4.169114 - Hydrophobic, 
2422 - E PHE 338 CE1  VS E ILE 358 CG1 
Distance: 4.094375 - Hydrophobic, 
2423 - E PHE 338 CE1  VS E ILE 358 CD1 
Distance: 4.378013 - Hydrophobic, 
2424 - E PHE 338 CE2  VS E ALA 363 CB  
Distance: 3.561137 - Hydrophobic, 
2425 - E PHE 338 CZ   VS E ALA 363 CB  
Distance: 4.249964 - Hydrophobic, 
2426 - E PHE 338 CG   VS E TYR 365 CG  
Distance: 5.994492 - Aromatic Stacking, 
2427 - E PHE 338 CE2  VS E TYR 365 CE1 
Distance: 4.285648 - Hydrophobic, 
2428 - E PHE 338 CZ   VS E TYR 365 CE1 
Distance: 4.112352 - Hydrophobic, 
2429 - E PHE 338 CD2  VS E LEU 368 CD1 
Distance: 4.476691 - Hydrophobic, 
2430 - E PHE 338 CE1  VS E LEU 513 CD2 
Distance: 4.136370 - Hydrophobic, 
2431 - E GLU 340 OE1  VS E LYS 356 NZ  
Distance: 5.984629 - Attractive, 
2432 - E GLU 340 OE2  VS E LYS 356 NZ  
Distance: 3.865346 - Attractive, Hydrogen Bonds, 
2433 - E VAL 341 CG2  VS E LYS 356 CB  
Distance: 4.024182 - Hydrophobic, 
2434 - E VAL 341 CG2  VS E LYS 356 CG  
Distance: 4.225192 - Hydrophobic, 
2435 - E VAL 341 CG2  VS E LYS 356 CD  
Distance: 3.552341 - Hydrophobic, 
2436 - E VAL 341 CG1  VS E ALA 397 CB  
Distance: 4.214801 - Hydrophobic, 
2437 - E VAL 341 CG1  VS E VAL 511 CG1 
Distance: 4.213462 - Hydrophobic, 
2438 - E VAL 341 CG1  VS E VAL 511 CG2 
Distance: 4.123902 - Hydrophobic, 
2439 - E PHE 342 CE1  VS E LEU 368 CD2 
Distance: 3.690712 - Hydrophobic, 
2440 - E PHE 342 CE2  VS E LEU 368 CD2 
Distance: 4.484751 - Hydrophobic, 
2441 - E PHE 342 CZ   VS E LEU 368 CD2 
Distance: 3.653849 - Hydrophobic, 
2442 - E PHE 342 CG   VS E PHE 374 CG  
Distance: 5.838761 - Aromatic Stacking, 
2443 - E PHE 342 CD2  VS E PHE 374 CE1 
Distance: 4.005306 - Hydrophobic, 
2444 - E PHE 342 CD2  VS E PHE 374 CZ  
Distance: 3.923181 - Hydrophobic, 
2445 - E PHE 342 CE2  VS E PHE 374 CE1 
Distance: 4.132367 - Hydrophobic, 
2446 - E PHE 342 CE2  VS E PHE 374 CZ  
Distance: 3.951915 - Hydrophobic, 
2447 - E PHE 342 CE2  VS E ILE 434 CB  
Distance: 4.405044 - Hydrophobic, 
2448 - E PHE 342 CE2  VS E ILE 434 CG2 
Distance: 4.170170 - Hydrophobic, 
2449 - E PHE 342 CE2  VS E ILE 434 CD1 
Distance: 3.903265 - Hydrophobic, 
2450 - E PHE 342 CZ   VS E ILE 434 CD1 
Distance: 3.653409 - Hydrophobic, 
2451 - E PHE 342 CD2  VS E TRP 436 CZ3 
Distance: 3.816997 - Hydrophobic, 
2452 - E PHE 342 CD2  VS E TRP 436 CH2 
Distance: 3.834168 - Hydrophobic, 
2453 - E PHE 342 CE2  VS E TRP 436 CZ3 
Distance: 4.174539 - Hydrophobic, 
2454 - E PHE 342 CG   VS E VAL 511 CG2 
Distance: 4.248934 - Hydrophobic, 
2455 - E PHE 342 CD1  VS E VAL 511 CG2 
Distance: 4.498011 - Hydrophobic, 
2456 - E PHE 342 CD2  VS E VAL 511 CB  
Distance: 4.417413 - Hydrophobic, 
2457 - E PHE 342 CD2  VS E VAL 511 CG2 
Distance: 3.812922 - Hydrophobic, 
2458 - E PHE 342 CE1  VS E VAL 511 CB  
Distance: 4.457795 - Hydrophobic, 
2459 - E PHE 342 CE1  VS E VAL 511 CG1 
Distance: 3.947539 - Hydrophobic, 
2460 - E PHE 342 CE1  VS E VAL 511 CG2 
Distance: 4.381124 - Hydrophobic, 
2461 - E PHE 342 CE2  VS E VAL 511 CB  
Distance: 3.764509 - Hydrophobic, 
2462 - E PHE 342 CE2  VS E VAL 511 CG1 
Distance: 4.087465 - Hydrophobic, 
2463 - E PHE 342 CE2  VS E VAL 511 CG2 
Distance: 3.663144 - Hydrophobic, 
2464 - E PHE 342 CZ   VS E VAL 511 CB  
Distance: 3.793320 - Hydrophobic, 
2465 - E PHE 342 CZ   VS E VAL 511 CG1 
Distance: 3.574196 - Hydrophobic, 
2466 - E PHE 342 CZ   VS E VAL 511 CG2 
Distance: 3.972511 - Hydrophobic, 
2467 - E ALA 344 CB   VS E PHE 347 CD1 
Distance: 4.293133 - Hydrophobic, 
2468 - E ALA 344 CB   VS E PHE 347 CE1 
Distance: 4.123958 - Hydrophobic, 
2469 - E ALA 344 O    VS E ARG 509 NH1 
Distance: 2.746275 - Hydrogen Bonds, 
2470 - E THR 345 O    VS E ARG 509 NH1 
Distance: 3.777101 - Hydrogen Bonds, 
2471 - E THR 345 O    VS E ARG 509 NH2 
Distance: 2.978795 - Hydrogen Bonds, 
2472 - E ARG 346 NE   VS E ASN 450 OD1 
Distance: 3.209211 - Hydrogen Bonds, 
2473 - E ARG 346 NH2  VS E ASN 450 OD1 
Distance: 3.434082 - Hydrogen Bonds, 
2474 - E PHE 347 CB   VS E VAL 401 CG2 
Distance: 3.708451 - Hydrophobic, 
2475 - E PHE 347 CG   VS E VAL 401 CG2 
Distance: 4.305116 - Hydrophobic, 
2476 - E PHE 347 CD2  VS E VAL 401 CG2 
Distance: 4.427131 - Hydrophobic, 
2477 - E PHE 347 CE2  VS E TRP 436 CH2 
Distance: 4.282281 - Hydrophobic, 
2478 - E PHE 347 CZ   VS E TRP 436 CZ2 
Distance: 4.037171 - Hydrophobic, 
2479 - E PHE 347 CZ   VS E TRP 436 CH2 
Distance: 3.814985 - Hydrophobic, 
2480 - E PHE 347 N    VS E TYR 451 OH  
Distance: 3.421192 - Hydrogen Bonds, 
2481 - E PHE 347 CB   VS E TYR 451 CE1 
Distance: 4.148846 - Hydrophobic, 
2482 - E PHE 347 CG   VS E ARG 509 CG  
Distance: 4.195542 - Hydrophobic, 
2483 - E PHE 347 CD1  VS E ARG 509 CG  
Distance: 4.347784 - Hydrophobic, 
2484 - E PHE 347 CD2  VS E ARG 509 CB  
Distance: 3.985418 - Hydrophobic, 
2485 - E PHE 347 CD2  VS E ARG 509 CG  
Distance: 4.130857 - Hydrophobic, 
2486 - E PHE 347 CE1  VS E ARG 509 CG  
Distance: 4.445359 - Hydrophobic, 
2487 - E PHE 347 CE2  VS E ARG 509 CB  
Distance: 3.733263 - Hydrophobic, 
2488 - E PHE 347 CE2  VS E ARG 509 CG  
Distance: 4.240148 - Hydrophobic, 
2489 - E PHE 347 CZ   VS E ARG 509 CB  
Distance: 4.052187 - Hydrophobic, 
2490 - E PHE 347 CZ   VS E ARG 509 CG  
Distance: 4.391779 - Hydrophobic, 
2491 - E PHE 347 CE2  VS E VAL 511 CG2 
Distance: 4.256339 - Hydrophobic, 
2492 - E PHE 347 CZ   VS E VAL 511 CG2 
Distance: 4.398490 - Hydrophobic, 
2493 - E ALA 348 CB   VS E ASN 354 CB  
Distance: 3.882686 - Hydrophobic, 
2494 - E ALA 348 O    VS E VAL 401 N   
Distance: 3.245903 - Hydrogen Bonds, 
2495 - E SER 349 OG   VS E ASN 450 O   
Distance: 3.630713 - Hydrogen Bonds, 
2496 - E SER 349 OG   VS E LEU 452 N   
Distance: 3.063976 - Hydrogen Bonds, 
2497 - E SER 349 OG   VS E LEU 452 O   
Distance: 3.894134 - Hydrogen Bonds, 
2498 - E VAL 350 CB   VS E PHE 400 CB  
Distance: 3.970180 - Hydrophobic, 
2499 - E VAL 350 CB   VS E PHE 400 CG  
Distance: 4.059806 - Hydrophobic, 
2500 - E VAL 350 CB   VS E PHE 400 CD1 
Distance: 3.870598 - Hydrophobic, 
2501 - E VAL 350 CG2  VS E PHE 400 CB  
Distance: 4.196974 - Hydrophobic, 
2502 - E VAL 350 CG2  VS E PHE 400 CG  
Distance: 3.762820 - Hydrophobic, 
2503 - E VAL 350 CG2  VS E PHE 400 CD1 
Distance: 3.488456 - Hydrophobic, 
2504 - E VAL 350 CG2  VS E PHE 400 CD2 
Distance: 4.363361 - Hydrophobic, 
2505 - E VAL 350 CG2  VS E PHE 400 CE1 
Distance: 3.874229 - Hydrophobic, 
2506 - E VAL 350 CG2  VS E PHE 400 CZ  
Distance: 4.459893 - Hydrophobic, 
2507 - E VAL 350 CB   VS E ILE 402 CG2 
Distance: 3.768562 - Hydrophobic, 
2508 - E VAL 350 CG1  VS E ILE 402 CG2 
Distance: 3.952774 - Hydrophobic, 
2509 - E VAL 350 CG2  VS E ILE 402 CG2 
Distance: 3.846776 - Hydrophobic, 
2510 - E VAL 350 CG1  VS E ILE 418 CD1 
Distance: 4.421174 - Hydrophobic, 
2511 - E VAL 350 CG2  VS E ILE 418 CG2 
Distance: 3.997592 - Hydrophobic, 
2512 - E VAL 350 CB   VS E ASN 422 CB  
Distance: 4.483041 - Hydrophobic, 
2513 - E VAL 350 CG1  VS E ASN 422 CB  
Distance: 4.014119 - Hydrophobic, 
2514 - E VAL 350 CG2  VS E ASN 422 CB  
Distance: 3.877382 - Hydrophobic, 
2515 - E VAL 350 CG2  VS E TYR 423 CB  
Distance: 4.074661 - Hydrophobic, 
2516 - E VAL 350 N    VS E LEU 452 O   
Distance: 3.578638 - Hydrogen Bonds, 
2517 - E VAL 350 CG1  VS E TYR 453 CB  
Distance: 3.726181 - Hydrophobic, 
2518 - E TYR 351 N    VS E ASN 422 OD1 
Distance: 3.578464 - Hydrogen Bonds, 
2519 - E TYR 351 CD1  VS E LEU 452 CB  
Distance: 4.200216 - Hydrophobic, 
2520 - E TYR 351 CE1  VS E LEU 452 CB  
Distance: 4.159578 - Hydrophobic, 
2521 - E TYR 351 CE1  VS E LEU 452 CG  
Distance: 4.498430 - Hydrophobic, 
2522 - E TYR 351 CE1  VS E LEU 452 CD1 
Distance: 4.263808 - Hydrophobic, 
2523 - E TYR 351 CB   VS E ARG 454 CB  
Distance: 4.320309 - Hydrophobic, 
2524 - E TYR 351 CD2  VS E ILE 468 CB  
Distance: 4.435549 - Hydrophobic, 
2525 - E TYR 351 CD2  VS E ILE 468 CG2 
Distance: 4.478074 - Hydrophobic, 
2526 - E TYR 351 CE2  VS E ILE 468 CB  
Distance: 4.050196 - Hydrophobic, 
2527 - E TYR 351 CE2  VS E ILE 468 CG2 
Distance: 4.371429 - Hydrophobic, 
2528 - E TYR 351 CB   VS E LEU 492 CD2 
Distance: 4.326528 - Hydrophobic, 
2529 - E TYR 351 CG   VS E LEU 492 CD1 
Distance: 4.254933 - Hydrophobic, 
2530 - E TYR 351 CG   VS E LEU 492 CD2 
Distance: 4.060740 - Hydrophobic, 
2531 - E TYR 351 CD1  VS E LEU 492 CD1 
Distance: 4.245545 - Hydrophobic, 
2532 - E TYR 351 CD2  VS E LEU 492 CD1 
Distance: 3.881449 - Hydrophobic, 
2533 - E TYR 351 CD2  VS E LEU 492 CD2 
Distance: 3.946021 - Hydrophobic, 
2534 - E TYR 351 CE1  VS E LEU 492 CD1 
Distance: 3.906454 - Hydrophobic, 
2535 - E TYR 351 CE2  VS E LEU 492 CD1 
Distance: 3.501598 - Hydrophobic, 
2536 - E TYR 351 CE2  VS E LEU 492 CD2 
Distance: 4.404693 - Hydrophobic, 
2537 - E ALA 352 CB   VS E ILE 468 CG2 
Distance: 3.966838 - Hydrophobic, 
2538 - E TRP 353 CE3  VS E ARG 355 CB  
Distance: 4.422018 - Hydrophobic, 
2539 - E TRP 353 CZ3  VS E ARG 355 CB  
Distance: 3.979143 - Hydrophobic, 
2540 - E TRP 353 CE3  VS E ASP 398 CB  
Distance: 3.724172 - Hydrophobic, 
2541 - E TRP 353 CZ3  VS E ASP 398 CB  
Distance: 4.040418 - Hydrophobic, 
2542 - E TRP 353 CB   VS E PHE 400 CB  
Distance: 4.294859 - Hydrophobic, 
2543 - E TRP 353 CB   VS E PHE 400 CG  
Distance: 4.401287 - Hydrophobic, 
2544 - E TRP 353 CB   VS E PHE 400 CD2 
Distance: 3.827089 - Hydrophobic, 
2545 - E TRP 353 NE1  VS E ASN 422 O   
Distance: 3.489188 - Hydrogen Bonds, 
2546 - E TRP 353 CB   VS E TYR 423 CD1 
Distance: 4.120274 - Hydrophobic, 
2547 - E TRP 353 CG   VS E TYR 423 CG  
Distance: 4.482669 - Hydrophobic, 
2548 - E TRP 353 CG   VS E TYR 423 CG  
Distance: 4.679541 - Aromatic Stacking, 
2549 - E TRP 353 CG   VS E TYR 423 CD1 
Distance: 3.481368 - Hydrophobic, 
2550 - E TRP 353 CG   VS E TYR 423 CE1 
Distance: 4.091924 - Hydrophobic, 
2551 - E TRP 353 CD2  VS E TYR 423 CD1 
Distance: 3.415036 - Hydrophobic, 
2552 - E TRP 353 CD2  VS E TYR 423 CE1 
Distance: 3.597274 - Hydrophobic, 
2553 - E TRP 353 CE3  VS E TYR 423 CD1 
Distance: 3.939167 - Hydrophobic, 
2554 - E TRP 353 CE3  VS E TYR 423 CE1 
Distance: 3.610781 - Hydrophobic, 
2555 - E TRP 353 CZ2  VS E TYR 423 CD1 
Distance: 4.275702 - Hydrophobic, 
2556 - E TRP 353 CZ2  VS E TYR 423 CE1 
Distance: 4.243002 - Hydrophobic, 
2557 - E TRP 353 CZ3  VS E TYR 423 CE1 
Distance: 3.930704 - Hydrophobic, 
2558 - E TRP 353 CH2  VS E TYR 423 CE1 
Distance: 4.238261 - Hydrophobic, 
2559 - E TRP 353 CH2  VS E PHE 464 CB  
Distance: 4.479640 - Hydrophobic, 
2560 - E TRP 353 NE1  VS E GLU 465 O   
Distance: 2.902034 - Hydrogen Bonds, 
2561 - E TRP 353 O    VS E ARG 466 NE  
Distance: 2.875871 - Hydrogen Bonds, 
2562 - E TRP 353 O    VS E ARG 466 NH2 
Distance: 3.001322 - Hydrogen Bonds, 
2563 - E TRP 353 CZ2  VS E ARG 466 CB  
Distance: 3.891285 - Hydrophobic, 
2564 - E ASN 354 N    VS E SER 399 O   
Distance: 3.153498 - Hydrogen Bonds, 
2565 - E ASN 354 O    VS E SER 399 N   
Distance: 2.949792 - Hydrogen Bonds, 
2566 - E ARG 355 CG   VS E TYR 396 CD1 
Distance: 4.386336 - Hydrophobic, 
2567 - E ARG 355 NE   VS E ASP 398 OD1 
Distance: 2.664322 - Attractive, Hydrogen Bonds, 
2568 - E ARG 355 NE   VS E ASP 398 OD2 
Distance: 3.669640 - Attractive, Hydrogen Bonds, 
2569 - E ARG 355 CZ   VS E ASP 398 OD1 
Distance: 3.414977 - Attractive, 
2570 - E ARG 355 CZ   VS E ASP 398 OD2 
Distance: 3.607016 - Attractive, 
2571 - E ARG 355 NH1  VS E ASP 398 OD1 
Distance: 4.709630 - Attractive, 
2572 - E ARG 355 NH1  VS E ASP 398 OD2 
Distance: 4.852150 - Attractive, 
2573 - E ARG 355 NH2  VS E ASP 398 OD1 
Distance: 3.320545 - Attractive, Hydrogen Bonds, 
2574 - E ARG 355 NH2  VS E ASP 398 OD2 
Distance: 2.705242 - Attractive, Hydrogen Bonds, 
2575 - E ARG 355 NE   VS E ARG 466 NH2 
Distance: 5.549629 - Repulsive, 
2576 - E LYS 356 CG   VS E ILE 358 CD1 
Distance: 3.973512 - Hydrophobic, 
2577 - E LYS 356 CD   VS E ILE 358 CD1 
Distance: 4.144851 - Hydrophobic, 
2578 - E LYS 356 N    VS E ALA 397 O   
Distance: 3.087784 - Hydrogen Bonds, 
2579 - E LYS 356 O    VS E ALA 397 N   
Distance: 2.893927 - Hydrogen Bonds, 
2580 - E ARG 357 NE   VS E SER 359 OG  
Distance: 3.471964 - Hydrogen Bonds, 
2581 - E ARG 357 NE   VS E ASN 394 OD1 
Distance: 3.185482 - Hydrogen Bonds, 
2582 - E ARG 357 NH1  VS E ASN 394 OD1 
Distance: 3.021730 - Hydrogen Bonds, 
2583 - E ARG 357 CB   VS E TYR 396 CD1 
Distance: 4.148392 - Hydrophobic, 
2584 - E ARG 357 CB   VS E TYR 396 CE1 
Distance: 4.143275 - Hydrophobic, 
2585 - E ARG 357 CG   VS E TYR 396 CD1 
Distance: 4.103925 - Hydrophobic, 
2586 - E ARG 357 CG   VS E TYR 396 CE1 
Distance: 3.753273 - Hydrophobic, 
2587 - E ARG 357 NE   VS E GLU 516 OE2 
Distance: 5.915264 - Attractive, 
2588 - E ARG 357 CZ   VS E GLU 516 OE2 
Distance: 5.858098 - Attractive, 
2589 - E ARG 357 NH1  VS E GLU 516 OE2 
Distance: 5.571999 - Attractive, 
2590 - E ILE 358 N    VS E VAL 395 O   
Distance: 2.614872 - Hydrogen Bonds, 
2591 - E ILE 358 O    VS E VAL 395 N   
Distance: 3.228601 - Hydrogen Bonds, 
2592 - E ILE 358 CB   VS E VAL 395 CB  
Distance: 3.806145 - Hydrophobic, 
2593 - E ILE 358 CB   VS E VAL 395 CG1 
Distance: 4.225937 - Hydrophobic, 
2594 - E ILE 358 CG1  VS E VAL 395 CG1 
Distance: 4.417171 - Hydrophobic, 
2595 - E ILE 358 CG2  VS E VAL 395 CB  
Distance: 4.254798 - Hydrophobic, 
2596 - E ILE 358 CG2  VS E VAL 524 CG2 
Distance: 4.489159 - Hydrophobic, 
2597 - E SER 359 O    VS E CYS 361 SG  
Distance: 3.403043 - Hydrogen Bonds, 
2598 - E SER 359 OG   VS E ASN 394 OD1 
Distance: 2.777670 - Hydrogen Bonds, 
2599 - E ASN 360 N    VS E THR 523 O   
Distance: 3.055418 - Hydrogen Bonds, 
2600 - E ASN 360 N    VS E THR 523 OG1 
Distance: 3.247934 - Hydrogen Bonds, 
2601 - E ASN 360 OD1  VS E THR 523 OG1 
Distance: 3.708163 - Hydrogen Bonds, 
2602 - E CYS 361 N    VS E THR 523 O   
Distance: 3.158046 - Hydrogen Bonds, 
2603 - E CYS 361 O    VS E CYS 525 N   
Distance: 3.568981 - Hydrogen Bonds, 
2604 - E ALA 363 CB   VS E TYR 365 CD2 
Distance: 4.102579 - Hydrophobic, 
2605 - E ALA 363 CB   VS E TYR 365 CE1 
Distance: 4.157716 - Hydrophobic, 
2606 - E ALA 363 CB   VS E TYR 365 CE2 
Distance: 3.461507 - Hydrophobic, 
2607 - E ALA 363 CB   VS E VAL 524 CG1 
Distance: 4.305299 - Hydrophobic, 
2608 - E ALA 363 N    VS E CYS 525 O   
Distance: 2.745143 - Hydrogen Bonds, 
2609 - E ASP 364 OD1  VS E SER 366 OG  
Distance: 3.303214 - Hydrogen Bonds, 
2610 - E ASP 364 CB   VS E VAL 367 CG1 
Distance: 4.290190 - Hydrophobic, 
2611 - E ASP 364 OD2  VS E VAL 367 N   
Distance: 3.410579 - Hydrogen Bonds, 
2612 - E ASP 364 OD1  VS E ASN 388 ND2 
Distance: 3.166303 - Hydrogen Bonds, 
2613 - E TYR 365 CB   VS E LEU 387 CD1 
Distance: 3.426758 - Hydrophobic, 
2614 - E TYR 365 CG   VS E LEU 387 CD1 
Distance: 3.358422 - Hydrophobic, 
2615 - E TYR 365 CD1  VS E LEU 387 CD1 
Distance: 3.839716 - Hydrophobic, 
2616 - E TYR 365 CD2  VS E LEU 387 CD1 
Distance: 3.650859 - Hydrophobic, 
2617 - E TYR 365 CE2  VS E LEU 387 CD1 
Distance: 4.345816 - Hydrophobic, 
2618 - E TYR 365 N    VS E ASN 388 OD1 
Distance: 3.812555 - Hydrogen Bonds, 
2619 - E TYR 365 CD1  VS E LEU 513 CD1 
Distance: 4.490973 - Hydrophobic, 
2620 - E TYR 365 CE1  VS E LEU 513 CD1 
Distance: 4.406501 - Hydrophobic, 
2621 - E TYR 365 CG   VS E PHE 515 CG  
Distance: 5.686756 - Aromatic Stacking, 
2622 - E TYR 365 CD1  VS E PHE 515 CZ  
Distance: 4.463589 - Hydrophobic, 
2623 - E TYR 365 CE1  VS E PHE 515 CE1 
Distance: 3.652839 - Hydrophobic, 
2624 - E TYR 365 CE1  VS E PHE 515 CZ  
Distance: 3.978010 - Hydrophobic, 
2625 - E SER 366 O    VS E ASN 370 ND2 
Distance: 2.701587 - Hydrogen Bonds, 
2626 - E SER 366 OG   VS E ASN 388 ND2 
Distance: 2.453919 - Hydrogen Bonds, 
2627 - E LEU 368 CB   VS E PHE 377 CE2 
Distance: 4.137814 - Hydrophobic, 
2628 - E TYR 369 CB   VS E PHE 377 CD2 
Distance: 4.466575 - Hydrophobic, 
2629 - E TYR 369 CB   VS E PHE 377 CE2 
Distance: 4.015242 - Hydrophobic, 
2630 - E TYR 369 CB   VS E PHE 377 CZ  
Distance: 4.236438 - Hydrophobic, 
2631 - E TYR 369 CG   VS E PHE 377 CG  
Distance: 4.877584 - Aromatic Stacking, 
2632 - E TYR 369 CG   VS E PHE 377 CD2 
Distance: 4.470308 - Hydrophobic, 
2633 - E TYR 369 CG   VS E PHE 377 CE2 
Distance: 4.426302 - Hydrophobic, 
2634 - E TYR 369 CD1  VS E PHE 377 CB  
Distance: 4.326806 - Hydrophobic, 
2635 - E TYR 369 CD1  VS E PHE 377 CG  
Distance: 3.950593 - Hydrophobic, 
2636 - E TYR 369 CD1  VS E PHE 377 CD1 
Distance: 4.437769 - Hydrophobic, 
2637 - E TYR 369 CD1  VS E PHE 377 CD2 
Distance: 3.821603 - Hydrophobic, 
2638 - E TYR 369 CD1  VS E PHE 377 CE2 
Distance: 4.200023 - Hydrophobic, 
2639 - E TYR 369 CE1  VS E PHE 377 CB  
Distance: 4.250372 - Hydrophobic, 
2640 - E TYR 369 CE1  VS E PHE 377 CG  
Distance: 4.287607 - Hydrophobic, 
2641 - E TYR 369 CB   VS E PRO 384 CB  
Distance: 4.440015 - Hydrophobic, 
2642 - E TYR 369 CG   VS E PRO 384 CB  
Distance: 4.418083 - Hydrophobic, 
2643 - E TYR 369 CG   VS E PRO 384 CG  
Distance: 4.133383 - Hydrophobic, 
2644 - E TYR 369 CD2  VS E PRO 384 CB  
Distance: 3.951167 - Hydrophobic, 
2645 - E TYR 369 CD2  VS E PRO 384 CG  
Distance: 3.391392 - Hydrophobic, 
2646 - E TYR 369 CE2  VS E PRO 384 CG  
Distance: 3.639398 - Hydrophobic, 
2647 - E SER 371 OG   VS E SER 373 N   
Distance: 3.887107 - Hydrogen Bonds, 
2648 - E SER 371 OG   VS E SER 373 OG  
Distance: 2.452350 - Hydrogen Bonds, 
2649 - E PHE 374 CD2  VS E PHE 377 CD2 
Distance: 3.942412 - Hydrophobic, 
2650 - E PHE 374 CD2  VS E PHE 377 CE2 
Distance: 4.446135 - Hydrophobic, 
2651 - E PHE 374 CE2  VS E PHE 377 CD2 
Distance: 4.444780 - Hydrophobic, 
2652 - E PHE 374 CB   VS E ILE 434 CG2 
Distance: 4.092569 - Hydrophobic, 
2653 - E PHE 374 CG   VS E ILE 434 CG2 
Distance: 3.551714 - Hydrophobic, 
2654 - E PHE 374 CD1  VS E ILE 434 CG2 
Distance: 3.407050 - Hydrophobic, 
2655 - E PHE 374 CD2  VS E ILE 434 CG2 
Distance: 3.934604 - Hydrophobic, 
2656 - E PHE 374 CE1  VS E ILE 434 CG2 
Distance: 3.699747 - Hydrophobic, 
2657 - E PHE 374 CE2  VS E ILE 434 CG2 
Distance: 4.192595 - Hydrophobic, 
2658 - E PHE 374 CZ   VS E ILE 434 CG2 
Distance: 4.083874 - Hydrophobic, 
2659 - E PHE 374 CG   VS E TRP 436 CG  
Distance: 5.566637 - Aromatic Stacking, 
2660 - E PHE 374 CD1  VS E TRP 436 CB  
Distance: 4.075091 - Hydrophobic, 
2661 - E PHE 374 CD1  VS E TRP 436 CG  
Distance: 4.299285 - Hydrophobic, 
2662 - E PHE 374 CD1  VS E TRP 436 CD2 
Distance: 4.006057 - Hydrophobic, 
2663 - E PHE 374 CD1  VS E TRP 436 CE3 
Distance: 3.480472 - Hydrophobic, 
2664 - E PHE 374 CD1  VS E TRP 436 CZ3 
Distance: 4.202435 - Hydrophobic, 
2665 - E PHE 374 CE1  VS E TRP 436 CD2 
Distance: 4.042118 - Hydrophobic, 
2666 - E PHE 374 CE1  VS E TRP 436 CE3 
Distance: 3.480875 - Hydrophobic, 
2667 - E PHE 374 CE1  VS E TRP 436 CZ3 
Distance: 3.792308 - Hydrophobic, 
2668 - E SER 375 N    VS E ALA 435 O   
Distance: 3.112365 - Hydrogen Bonds, 
2669 - E SER 375 OG   VS E ALA 435 O   
Distance: 3.537636 - Hydrogen Bonds, 
2670 - E THR 376 CG2  VS E LYS 378 CG  
Distance: 4.032082 - Hydrophobic, 
2671 - E THR 376 N    VS E ALA 435 O   
Distance: 3.091354 - Hydrogen Bonds, 
2672 - E THR 376 O    VS E ALA 435 N   
Distance: 3.014922 - Hydrogen Bonds, 
2673 - E PHE 377 CE1  VS E CYS 432 CB  
Distance: 4.269052 - Hydrophobic, 
2674 - E PHE 377 N    VS E VAL 433 O   
Distance: 3.850748 - Hydrogen Bonds, 
2675 - E PHE 377 CG   VS E ILE 434 CG1 
Distance: 4.046562 - Hydrophobic, 
2676 - E PHE 377 CD1  VS E ILE 434 CG1 
Distance: 4.092075 - Hydrophobic, 
2677 - E PHE 377 CD2  VS E ILE 434 CG1 
Distance: 4.014816 - Hydrophobic, 
2678 - E PHE 377 CD2  VS E ILE 434 CG2 
Distance: 4.269175 - Hydrophobic, 
2679 - E PHE 377 CD2  VS E ILE 434 CD1 
Distance: 4.373454 - Hydrophobic, 
2680 - E PHE 377 CE1  VS E ILE 434 CG1 
Distance: 4.131043 - Hydrophobic, 
2681 - E PHE 377 CE1  VS E ILE 434 CD1 
Distance: 4.282563 - Hydrophobic, 
2682 - E PHE 377 CE2  VS E ILE 434 CG1 
Distance: 4.050615 - Hydrophobic, 
2683 - E PHE 377 CE2  VS E ILE 434 CD1 
Distance: 3.928827 - Hydrophobic, 
2684 - E PHE 377 CZ   VS E ILE 434 CG1 
Distance: 4.109905 - Hydrophobic, 
2685 - E PHE 377 CZ   VS E ILE 434 CD1 
Distance: 3.879874 - Hydrophobic, 
2686 - E LYS 378 CB   VS E TYR 380 CE1 
Distance: 4.095697 - Hydrophobic, 
2687 - E LYS 378 N    VS E VAL 433 O   
Distance: 3.148044 - Hydrogen Bonds, 
2688 - E LYS 378 O    VS E VAL 433 N   
Distance: 3.222548 - Hydrogen Bonds, 
2689 - E CYS 379 CB   VS E CYS 432 CB  
Distance: 4.043896 - Hydrophobic, 
2690 - E CYS 379 SG   VS E CYS 432 SG  
Distance: 2.043936 - Hydrogen Bonds, 
2691 - E TYR 380 CE2  VS E ALA 411 CB  
Distance: 4.475972 - Hydrophobic, 
2692 - E TYR 380 CD2  VS E PRO 412 CG  
Distance: 3.742372 - Hydrophobic, 
2693 - E TYR 380 CE2  VS E PRO 412 CG  
Distance: 3.805603 - Hydrophobic, 
2694 - E TYR 380 CB   VS E PHE 429 CD2 
Distance: 3.901204 - Hydrophobic, 
2695 - E TYR 380 CB   VS E PHE 429 CE2 
Distance: 4.345140 - Hydrophobic, 
2696 - E TYR 380 CG   VS E PHE 429 CG  
Distance: 5.983653 - Aromatic Stacking, 
2697 - E TYR 380 CG   VS E PHE 429 CD2 
Distance: 4.099249 - Hydrophobic, 
2698 - E TYR 380 CG   VS E PHE 429 CE2 
Distance: 4.461574 - Hydrophobic, 
2699 - E TYR 380 CD1  VS E PHE 429 CD2 
Distance: 4.199738 - Hydrophobic, 
2700 - E TYR 380 CD1  VS E PHE 429 CE2 
Distance: 4.152623 - Hydrophobic, 
2701 - E TYR 380 O    VS E THR 430 N   
Distance: 3.865754 - Hydrogen Bonds, 
2702 - E TYR 380 N    VS E GLY 431 O   
Distance: 2.758556 - Hydrogen Bonds, 
2703 - E TYR 380 O    VS E GLY 431 N   
Distance: 3.474334 - Hydrogen Bonds, 
2704 - E TYR 380 CE1  VS E VAL 433 CG2 
Distance: 4.382463 - Hydrophobic, 
2705 - E VAL 382 CG2  VS E LYS 386 CB  
Distance: 4.301402 - Hydrophobic, 
2706 - E VAL 382 CG1  VS E LEU 387 CB  
Distance: 3.447036 - Hydrophobic, 
2707 - E VAL 382 CG1  VS E LEU 387 CG  
Distance: 3.980144 - Hydrophobic, 
2708 - E VAL 382 CG1  VS E LEU 387 CD2 
Distance: 3.643895 - Hydrophobic, 
2709 - E VAL 382 CG1  VS E LEU 390 CD2 
Distance: 4.475536 - Hydrophobic, 
2710 - E SER 383 OG   VS E THR 385 N   
Distance: 3.441976 - Hydrogen Bonds, 
2711 - E SER 383 OG   VS E THR 385 OG1 
Distance: 2.566938 - Hydrogen Bonds, 
2712 - E SER 383 OG   VS E LYS 386 N   
Distance: 3.889143 - Hydrogen Bonds, 
2713 - E LEU 387 CB   VS E LEU 390 CD2 
Distance: 4.251018 - Hydrophobic, 
2714 - E LEU 387 CD2  VS E PHE 515 CE2 
Distance: 3.960650 - Hydrophobic, 
2715 - E LEU 387 CD2  VS E PHE 515 CZ  
Distance: 4.060808 - Hydrophobic, 
2716 - E LEU 390 CB   VS E PHE 392 CE1 
Distance: 4.158888 - Hydrophobic, 
2717 - E LEU 390 CG   VS E PHE 392 CD1 
Distance: 4.413747 - Hydrophobic, 
2718 - E LEU 390 CG   VS E PHE 392 CE1 
Distance: 3.632612 - Hydrophobic, 
2719 - E LEU 390 CG   VS E PHE 392 CZ  
Distance: 3.793529 - Hydrophobic, 
2720 - E LEU 390 CD2  VS E PHE 392 CE1 
Distance: 3.777270 - Hydrophobic, 
2721 - E LEU 390 CD2  VS E PHE 392 CZ  
Distance: 3.584353 - Hydrophobic, 
2722 - E LEU 390 O    VS E GLY 526 N   
Distance: 3.891376 - Hydrogen Bonds, 
2723 - E CYS 391 CB   VS E ALA 522 CB  
Distance: 3.504809 - Hydrophobic, 
2724 - E CYS 391 CB   VS E CYS 525 CB  
Distance: 4.295555 - Hydrophobic, 
2725 - E CYS 391 SG   VS E CYS 525 SG  
Distance: 2.047073 - Hydrogen Bonds, 
2726 - E PHE 392 CG   VS E PHE 515 CB  
Distance: 3.907755 - Hydrophobic, 
2727 - E PHE 392 CG   VS E PHE 515 CG  
Distance: 4.987383 - Aromatic Stacking, 
2728 - E PHE 392 CG   VS E PHE 515 CD1 
Distance: 4.419354 - Hydrophobic, 
2729 - E PHE 392 CD1  VS E PHE 515 CB  
Distance: 4.029646 - Hydrophobic, 
2730 - E PHE 392 CD1  VS E PHE 515 CG  
Distance: 4.261357 - Hydrophobic, 
2731 - E PHE 392 CD1  VS E PHE 515 CD1 
Distance: 3.886850 - Hydrophobic, 
2732 - E PHE 392 CD2  VS E PHE 515 CB  
Distance: 3.627271 - Hydrophobic, 
2733 - E PHE 392 CE1  VS E PHE 515 CB  
Distance: 3.904625 - Hydrophobic, 
2734 - E PHE 392 CE1  VS E PHE 515 CG  
Distance: 3.995171 - Hydrophobic, 
2735 - E PHE 392 CE1  VS E PHE 515 CD1 
Distance: 3.884163 - Hydrophobic, 
2736 - E PHE 392 CE2  VS E PHE 515 CB  
Distance: 3.485370 - Hydrophobic, 
2737 - E PHE 392 CE2  VS E PHE 515 CG  
Distance: 4.388255 - Hydrophobic, 
2738 - E PHE 392 CZ   VS E PHE 515 CB  
Distance: 3.628113 - Hydrophobic, 
2739 - E PHE 392 CZ   VS E PHE 515 CG  
Distance: 4.058783 - Hydrophobic, 
2740 - E PHE 392 CZ   VS E PHE 515 CD1 
Distance: 4.405545 - Hydrophobic, 
2741 - E PHE 392 CB   VS E LEU 517 CD2 
Distance: 4.445745 - Hydrophobic, 
2742 - E PHE 392 CG   VS E LEU 517 CD2 
Distance: 4.322733 - Hydrophobic, 
2743 - E PHE 392 CD2  VS E LEU 517 CG  
Distance: 3.751943 - Hydrophobic, 
2744 - E PHE 392 CD2  VS E LEU 517 CD2 
Distance: 3.670622 - Hydrophobic, 
2745 - E PHE 392 CE2  VS E LEU 517 CG  
Distance: 4.093321 - Hydrophobic, 
2746 - E PHE 392 CE2  VS E LEU 517 CD2 
Distance: 4.290786 - Hydrophobic, 
2747 - E PHE 392 O    VS E THR 523 N   
Distance: 2.971501 - Hydrogen Bonds, 
2748 - E PHE 392 N    VS E VAL 524 O   
Distance: 2.882112 - Hydrogen Bonds, 
2749 - E PHE 392 O    VS E VAL 524 N   
Distance: 2.899457 - Hydrogen Bonds, 
2750 - E THR 393 N    VS E GLU 516 O   
Distance: 3.295519 - Hydrogen Bonds, 
2751 - E THR 393 CG2  VS E GLU 516 CG  
Distance: 4.339521 - Hydrophobic, 
2752 - E THR 393 CG2  VS E LEU 518 CB  
Distance: 3.910076 - Hydrophobic, 
2753 - E THR 393 CG2  VS E LEU 518 CG  
Distance: 4.009530 - Hydrophobic, 
2754 - E THR 393 CG2  VS E LEU 518 CD1 
Distance: 4.374207 - Hydrophobic, 
2755 - E THR 393 O    VS E THR 523 N   
Distance: 3.810548 - Hydrogen Bonds, 
2756 - E THR 393 O    VS E THR 523 OG1 
Distance: 2.736020 - Hydrogen Bonds, 
2757 - E ASN 394 CB   VS E TYR 396 CE2 
Distance: 4.402761 - Hydrophobic, 
2758 - E ASN 394 N    VS E GLU 516 O   
Distance: 3.728591 - Hydrogen Bonds, 
2759 - E ASN 394 O    VS E GLU 516 N   
Distance: 3.107130 - Hydrogen Bonds, 
2760 - E ASN 394 CB   VS E GLU 516 CG  
Distance: 3.640217 - Hydrophobic, 
2761 - E ASN 394 ND2  VS E GLU 516 OE2 
Distance: 2.850531 - Hydrogen Bonds, 
2762 - E VAL 395 CB   VS E PHE 515 CD1 
Distance: 4.475638 - Hydrophobic, 
2763 - E VAL 395 CG1  VS E PHE 515 CD1 
Distance: 4.175062 - Hydrophobic, 
2764 - E VAL 395 CG1  VS E PHE 515 CE1 
Distance: 4.120668 - Hydrophobic, 
2765 - E VAL 395 CG2  VS E PHE 515 CD1 
Distance: 3.628200 - Hydrophobic, 
2766 - E VAL 395 CG2  VS E PHE 515 CE1 
Distance: 4.040737 - Hydrophobic, 
2767 - E VAL 395 CB   VS E VAL 524 CG2 
Distance: 4.486749 - Hydrophobic, 
2768 - E VAL 395 CG2  VS E VAL 524 CB  
Distance: 3.994511 - Hydrophobic, 
2769 - E VAL 395 CG2  VS E VAL 524 CG1 
Distance: 3.769824 - Hydrophobic, 
2770 - E VAL 395 CG2  VS E VAL 524 CG2 
Distance: 3.980587 - Hydrophobic, 
2771 - E TYR 396 N    VS E SER 514 O   
Distance: 2.882350 - Hydrogen Bonds, 
2772 - E TYR 396 O    VS E SER 514 N   
Distance: 2.808285 - Hydrogen Bonds, 
2773 - E TYR 396 CE2  VS E GLU 516 CG  
Distance: 4.245194 - Hydrophobic, 
2774 - E TYR 396 OH   VS E GLU 516 OE1 
Distance: 3.666854 - Hydrogen Bonds, 
2775 - E TYR 396 OH   VS E GLU 516 OE2 
Distance: 3.128184 - Hydrogen Bonds, 
2776 - E ALA 397 CB   VS E VAL 511 CG1 
Distance: 4.442923 - Hydrophobic, 
2777 - E ALA 397 CB   VS E LEU 513 CD2 
Distance: 3.693920 - Hydrophobic, 
2778 - E ASP 398 CB   VS E TYR 423 CE1 
Distance: 3.804884 - Hydrophobic, 
2779 - E ASP 398 OD2  VS E TYR 423 OH  
Distance: 2.650087 - Hydrogen Bonds, 
2780 - E ASP 398 OD1  VS E ARG 466 NH2 
Distance: 5.800305 - Attractive, 
2781 - E ASP 398 N    VS E VAL 512 O   
Distance: 2.842671 - Hydrogen Bonds, 
2782 - E ASP 398 O    VS E VAL 512 N   
Distance: 2.675236 - Hydrogen Bonds, 
2783 - E ASP 398 CB   VS E VAL 512 CB  
Distance: 4.340054 - Hydrophobic, 
2784 - E PHE 400 CD1  VS E ILE 402 CG2 
Distance: 3.909380 - Hydrophobic, 
2785 - E PHE 400 CE1  VS E ILE 402 CG2 
Distance: 4.067262 - Hydrophobic, 
2786 - E PHE 400 CE1  VS E ILE 402 CD1 
Distance: 4.143739 - Hydrophobic, 
2787 - E PHE 400 CE1  VS E ILE 410 CG1 
Distance: 4.164654 - Hydrophobic, 
2788 - E PHE 400 CE1  VS E ILE 410 CD1 
Distance: 3.924062 - Hydrophobic, 
2789 - E PHE 400 CZ   VS E ILE 410 CG1 
Distance: 4.094057 - Hydrophobic, 
2790 - E PHE 400 CZ   VS E ILE 410 CG2 
Distance: 4.208955 - Hydrophobic, 
2791 - E PHE 400 CZ   VS E ILE 410 CD1 
Distance: 3.803827 - Hydrophobic, 
2792 - E PHE 400 CG   VS E TYR 423 CG  
Distance: 4.976696 - Aromatic Stacking, 
2793 - E PHE 400 CE2  VS E TYR 423 CB  
Distance: 4.385151 - Hydrophobic, 
2794 - E PHE 400 CE2  VS E TYR 423 CG  
Distance: 3.827465 - Hydrophobic, 
2795 - E PHE 400 CE2  VS E TYR 423 CD1 
Distance: 4.041855 - Hydrophobic, 
2796 - E PHE 400 CE2  VS E TYR 423 CD2 
Distance: 3.851399 - Hydrophobic, 
2797 - E PHE 400 CE2  VS E TYR 423 CE1 
Distance: 4.280427 - Hydrophobic, 
2798 - E PHE 400 CE2  VS E TYR 423 CE2 
Distance: 4.105099 - Hydrophobic, 
2799 - E PHE 400 CZ   VS E TYR 423 CB  
Distance: 4.478683 - Hydrophobic, 
2800 - E PHE 400 CZ   VS E TYR 423 CG  
Distance: 4.162817 - Hydrophobic, 
2801 - E PHE 400 CZ   VS E TYR 423 CD2 
Distance: 3.927202 - Hydrophobic, 
2802 - E PHE 400 CZ   VS E TYR 423 CE2 
Distance: 4.374409 - Hydrophobic, 
2803 - E PHE 400 N    VS E VAL 510 O   
Distance: 3.142252 - Hydrogen Bonds, 
2804 - E PHE 400 O    VS E VAL 510 N   
Distance: 2.929653 - Hydrogen Bonds, 
2805 - E PHE 400 CD1  VS E VAL 510 CB  
Distance: 3.990152 - Hydrophobic, 
2806 - E PHE 400 CD1  VS E VAL 510 CG2 
Distance: 4.312163 - Hydrophobic, 
2807 - E PHE 400 CE1  VS E VAL 510 CB  
Distance: 3.594141 - Hydrophobic, 
2808 - E PHE 400 CE1  VS E VAL 510 CG1 
Distance: 3.745535 - Hydrophobic, 
2809 - E PHE 400 CE1  VS E VAL 510 CG2 
Distance: 3.865920 - Hydrophobic, 
2810 - E PHE 400 CE2  VS E VAL 510 CG1 
Distance: 4.230272 - Hydrophobic, 
2811 - E PHE 400 CZ   VS E VAL 510 CB  
Distance: 3.901674 - Hydrophobic, 
2812 - E PHE 400 CZ   VS E VAL 510 CG1 
Distance: 3.562758 - Hydrophobic, 
2813 - E PHE 400 CE2  VS E VAL 512 CG2 
Distance: 4.431058 - Hydrophobic, 
2814 - E VAL 401 CB   VS E TYR 451 CG  
Distance: 4.087355 - Hydrophobic, 
2815 - E VAL 401 CB   VS E TYR 451 CD1 
Distance: 3.497643 - Hydrophobic, 
2816 - E VAL 401 CB   VS E TYR 451 CE1 
Distance: 3.524602 - Hydrophobic, 
2817 - E VAL 401 CG1  VS E TYR 451 CB  
Distance: 4.374320 - Hydrophobic, 
2818 - E VAL 401 CG1  VS E TYR 451 CG  
Distance: 3.875684 - Hydrophobic, 
2819 - E VAL 401 CG1  VS E TYR 451 CD1 
Distance: 3.827710 - Hydrophobic, 
2820 - E VAL 401 CG1  VS E TYR 451 CD2 
Distance: 4.207019 - Hydrophobic, 
2821 - E VAL 401 CG1  VS E TYR 451 CE1 
Distance: 4.099616 - Hydrophobic, 
2822 - E VAL 401 CG1  VS E TYR 451 CE2 
Distance: 4.458871 - Hydrophobic, 
2823 - E VAL 401 CG2  VS E TYR 451 CD1 
Distance: 4.082228 - Hydrophobic, 
2824 - E VAL 401 CG2  VS E TYR 451 CE1 
Distance: 3.571596 - Hydrophobic, 
2825 - E VAL 401 CG1  VS E PHE 497 CE2 
Distance: 3.808864 - Hydrophobic, 
2826 - E VAL 401 CG1  VS E PHE 497 CZ  
Distance: 4.285846 - Hydrophobic, 
2827 - E VAL 401 CG1  VS E PRO 507 CB  
Distance: 4.005422 - Hydrophobic, 
2828 - E VAL 401 CG2  VS E ARG 509 CB  
Distance: 4.473003 - Hydrophobic, 
2829 - E VAL 401 CG2  VS E ARG 509 CG  
Distance: 3.767826 - Hydrophobic, 
2830 - E ILE 402 CB   VS E GLU 406 CB  
Distance: 4.346101 - Hydrophobic, 
2831 - E ILE 402 CG1  VS E GLU 406 CB  
Distance: 4.438820 - Hydrophobic, 
2832 - E ILE 402 CD1  VS E GLU 406 CB  
Distance: 4.092333 - Hydrophobic, 
2833 - E ILE 402 CG1  VS E VAL 407 CG2 
Distance: 4.226750 - Hydrophobic, 
2834 - E ILE 402 CD1  VS E VAL 407 CG2 
Distance: 4.146090 - Hydrophobic, 
2835 - E ILE 402 CD1  VS E ILE 410 CG1 
Distance: 3.677941 - Hydrophobic, 
2836 - E ILE 402 CD1  VS E ILE 410 CD1 
Distance: 3.983666 - Hydrophobic, 
2837 - E ILE 402 CG2  VS E ILE 418 CG1 
Distance: 4.457505 - Hydrophobic, 
2838 - E ILE 402 CG2  VS E ILE 418 CG2 
Distance: 4.229035 - Hydrophobic, 
2839 - E ILE 402 CG2  VS E ILE 418 CD1 
Distance: 4.404580 - Hydrophobic, 
2840 - E ILE 402 N    VS E TYR 508 O   
Distance: 3.131613 - Hydrogen Bonds, 
2841 - E ILE 402 O    VS E TYR 508 N   
Distance: 2.712875 - Hydrogen Bonds, 
2842 - E ILE 402 CG1  VS E VAL 510 CG2 
Distance: 4.005132 - Hydrophobic, 
2843 - E ILE 402 CD1  VS E VAL 510 CG2 
Distance: 4.108252 - Hydrophobic, 
2844 - E ARG 403 NE   VS E ASP 405 OD2 
Distance: 4.665524 - Attractive, 
2845 - E ARG 403 CZ   VS E ASP 405 OD2 
Distance: 4.348736 - Attractive, 
2846 - E ARG 403 NH1  VS E ASP 405 OD2 
Distance: 5.482903 - Attractive, 
2847 - E ARG 403 NH2  VS E ASP 405 OD1 
Distance: 5.104254 - Attractive, 
2848 - E ARG 403 NH2  VS E ASP 405 OD2 
Distance: 3.187764 - Attractive, Hydrogen Bonds, 
2849 - E ARG 403 N    VS E GLU 406 OE1 
Distance: 3.290698 - Hydrogen Bonds, 
2850 - E ARG 403 CB   VS E GLU 406 CB  
Distance: 4.349281 - Hydrophobic, 
2851 - E ARG 403 CB   VS E GLU 406 CG  
Distance: 4.378567 - Hydrophobic, 
2852 - E ARG 403 NE   VS E GLU 406 OE1 
Distance: 4.865485 - Attractive, 
2853 - E ARG 403 NE   VS E GLU 406 OE2 
Distance: 4.871214 - Attractive, 
2854 - E ARG 403 CZ   VS E GLU 406 OE1 
Distance: 5.589156 - Attractive, 
2855 - E ARG 403 CZ   VS E GLU 406 OE2 
Distance: 5.074002 - Attractive, 
2856 - E ARG 403 NH1  VS E GLU 406 OE1 
Distance: 5.828345 - Attractive, 
2857 - E ARG 403 NH1  VS E GLU 406 OE2 
Distance: 4.926502 - Attractive, 
2858 - E ARG 403 NH2  VS E GLU 406 OE2 
Distance: 5.881321 - Attractive, 
2859 - E ARG 403 CB   VS E TYR 495 CE1 
Distance: 4.335233 - Hydrophobic, 
2860 - E ARG 403 CG   VS E TYR 495 CD1 
Distance: 3.913351 - Hydrophobic, 
2861 - E ARG 403 CG   VS E TYR 495 CE1 
Distance: 3.776078 - Hydrophobic, 
2862 - E ARG 403 CG   VS E PHE 497 CE1 
Distance: 4.121391 - Hydrophobic, 
2863 - E ARG 403 CG   VS E PHE 497 CZ  
Distance: 4.461059 - Hydrophobic, 
2864 - E ARG 403 NE   VS E GLY 504 O   
Distance: 3.327273 - Hydrogen Bonds, 
2865 - E ARG 403 NH2  VS E GLY 504 O   
Distance: 3.865049 - Hydrogen Bonds, 
2866 - E ARG 403 NH2  VS E TYR 505 OH  
Distance: 3.771370 - Hydrogen Bonds, 
2867 - E GLY 404 N    VS E GLY 504 O   
Distance: 3.497992 - Hydrogen Bonds, 
2868 - E GLY 404 N    VS E GLN 506 O   
Distance: 2.798360 - Hydrogen Bonds, 
2869 - E ASP 405 O    VS E ARG 408 NH1 
Distance: 3.115086 - Hydrogen Bonds, 
2870 - E ASP 405 OD1  VS E ARG 408 CZ  
Distance: 4.999057 - Attractive, 
2871 - E ASP 405 OD1  VS E ARG 408 NH1 
Distance: 4.577784 - Attractive, 
2872 - E ASP 405 OD1  VS E ARG 408 NH2 
Distance: 4.533814 - Attractive, 
2873 - E ASP 405 OD2  VS E ARG 408 NH1 
Distance: 5.826339 - Attractive, 
2874 - E ASP 405 N    VS E GLY 504 O   
Distance: 2.834739 - Hydrogen Bonds, 
2875 - E GLU 406 CB   VS E ILE 418 CG1 
Distance: 3.962930 - Hydrophobic, 
2876 - E GLU 406 CG   VS E ILE 418 CG1 
Distance: 3.775275 - Hydrophobic, 
2877 - E GLU 406 OE1  VS E TYR 495 OH  
Distance: 2.773159 - Hydrogen Bonds, 
2878 - E GLU 406 OE2  VS E TYR 495 OH  
Distance: 3.889613 - Hydrogen Bonds, 
2879 - E VAL 407 CG1  VS E ALA 435 CB  
Distance: 3.990470 - Hydrophobic, 
2880 - E VAL 407 CG2  VS E ALA 435 CB  
Distance: 4.452065 - Hydrophobic, 
2881 - E VAL 407 CG2  VS E TYR 508 CB  
Distance: 3.863439 - Hydrophobic, 
2882 - E VAL 407 CG2  VS E TYR 508 CG  
Distance: 4.116439 - Hydrophobic, 
2883 - E VAL 407 CG2  VS E TYR 508 CD2 
Distance: 4.331733 - Hydrophobic, 
2884 - E GLN 409 CB   VS E GLN 414 CB  
Distance: 4.478763 - Hydrophobic, 
2885 - E GLN 409 OE1  VS E GLY 416 N   
Distance: 3.845897 - Hydrogen Bonds, 
2886 - E GLN 409 OE1  VS E LYS 417 N   
Distance: 3.473712 - Hydrogen Bonds, 
2887 - E GLN 409 CB   VS E ILE 418 CB  
Distance: 4.303396 - Hydrophobic, 
2888 - E GLN 409 OE1  VS E ILE 418 N   
Distance: 3.101625 - Hydrogen Bonds, 
2889 - E GLN 409 CB   VS E ALA 419 CB  
Distance: 4.134993 - Hydrophobic, 
2890 - E GLN 409 OE1  VS E ALA 419 N   
Distance: 3.145640 - Hydrogen Bonds, 
2891 - E ILE 410 CD1  VS E ILE 418 CG2 
Distance: 3.772842 - Hydrophobic, 
2892 - E ILE 410 CG2  VS E TYR 423 CE2 
Distance: 4.449051 - Hydrophobic, 
2893 - E ILE 410 CD1  VS E TYR 423 CD2 
Distance: 4.431354 - Hydrophobic, 
2894 - E ILE 410 CG2  VS E LEU 425 CD1 
Distance: 4.195296 - Hydrophobic, 
2895 - E ILE 410 CB   VS E VAL 433 CG1 
Distance: 4.048556 - Hydrophobic, 
2896 - E ILE 410 CG2  VS E VAL 433 CB  
Distance: 4.443801 - Hydrophobic, 
2897 - E ILE 410 CG2  VS E VAL 433 CG1 
Distance: 3.607724 - Hydrophobic, 
2898 - E ILE 410 CG2  VS E VAL 433 CG2 
Distance: 3.981435 - Hydrophobic, 
2899 - E ILE 410 CG2  VS E VAL 510 CG1 
Distance: 4.232753 - Hydrophobic, 
2900 - E ILE 410 CG2  VS E VAL 512 CG2 
Distance: 3.677868 - Hydrophobic, 
2901 - E ALA 411 CB   VS E GLN 414 CG  
Distance: 3.814455 - Hydrophobic, 
2902 - E PRO 412 O    VS E GLN 414 NE2 
Distance: 3.734080 - Hydrogen Bonds, 
2903 - E PRO 412 CB   VS E PHE 429 CB  
Distance: 4.412933 - Hydrophobic, 
2904 - E GLY 413 N    VS E ASP 427 OD1 
Distance: 3.855568 - Hydrogen Bonds, 
2905 - E GLN 414 CB   VS E ALA 419 CB  
Distance: 4.325754 - Hydrophobic, 
2906 - E GLN 414 O    VS E LYS 424 NZ  
Distance: 2.858101 - Hydrogen Bonds, 
2907 - E GLY 416 N    VS E ASP 420 OD1 
Distance: 3.450780 - Hydrogen Bonds, 
2908 - E GLY 416 N    VS E ASP 420 OD2 
Distance: 3.431196 - Hydrogen Bonds, 
2909 - E LYS 417 CD   VS E TYR 421 CD2 
Distance: 4.134156 - Hydrophobic, 
2910 - E LYS 417 CD   VS E TYR 421 CE2 
Distance: 4.100852 - Hydrophobic, 
2911 - E LYS 417 O    VS E ASN 422 N   
Distance: 3.731499 - Hydrogen Bonds, 
2912 - E LYS 417 O    VS E ASN 422 ND2 
Distance: 2.889440 - Hydrogen Bonds, 
2913 - E LYS 417 CD   VS E LEU 455 CD1 
Distance: 4.055456 - Hydrophobic, 
2914 - E LYS 417 NZ   VS E LEU 455 O   
Distance: 2.950959 - Hydrogen Bonds, 
2915 - E ILE 418 CG2  VS E ASN 422 CB  
Distance: 4.213038 - Hydrophobic, 
2916 - E ILE 418 O    VS E TYR 423 N   
Distance: 2.966573 - Hydrogen Bonds, 
2917 - E ILE 418 CD1  VS E TYR 453 CB  
Distance: 4.233617 - Hydrophobic, 
2918 - E ALA 419 CB   VS E LYS 424 CD  
Distance: 4.452801 - Hydrophobic, 
2919 - E ASP 420 OD1  VS E LYS 424 NZ  
Distance: 5.510001 - Attractive, 
2920 - E ASP 420 CB   VS E ASN 460 CB  
Distance: 4.496973 - Hydrophobic, 
2921 - E ASP 420 O    VS E LEU 461 N   
Distance: 2.783477 - Hydrogen Bonds, 
2922 - E TYR 421 CB   VS E ARG 454 CB  
Distance: 4.163616 - Hydrophobic, 
2923 - E TYR 421 CB   VS E ARG 454 CG  
Distance: 4.239583 - Hydrophobic, 
2924 - E TYR 421 CB   VS E ARG 457 CB  
Distance: 4.460564 - Hydrophobic, 
2925 - E TYR 421 CG   VS E ARG 457 CB  
Distance: 3.902168 - Hydrophobic, 
2926 - E TYR 421 CD1  VS E ARG 457 CB  
Distance: 3.635483 - Hydrophobic, 
2927 - E TYR 421 CD2  VS E ARG 457 CB  
Distance: 4.346293 - Hydrophobic, 
2928 - E TYR 421 CE1  VS E ARG 457 CB  
Distance: 3.874497 - Hydrophobic, 
2929 - E TYR 421 OH   VS E ARG 457 O   
Distance: 3.695925 - Hydrogen Bonds, 
2930 - E ASN 422 OD1  VS E ARG 454 N   
Distance: 2.629066 - Hydrogen Bonds, 
2931 - E ASN 422 ND2  VS E ARG 454 O   
Distance: 3.095456 - Hydrogen Bonds, 
2932 - E TYR 423 CE2  VS E LEU 425 CG  
Distance: 4.004375 - Hydrophobic, 
2933 - E TYR 423 CE2  VS E LEU 425 CD2 
Distance: 3.872645 - Hydrophobic, 
2934 - E TYR 423 CE1  VS E PHE 464 CD1 
Distance: 4.454277 - Hydrophobic, 
2935 - E TYR 423 CE2  VS E VAL 512 CB  
Distance: 4.390711 - Hydrophobic, 
2936 - E TYR 423 CE2  VS E VAL 512 CG1 
Distance: 4.444241 - Hydrophobic, 
2937 - E TYR 423 CE2  VS E VAL 512 CG2 
Distance: 3.931147 - Hydrophobic, 
2938 - E LYS 424 NZ   VS E ASP 427 OD1 
Distance: 5.564296 - Attractive, 
2939 - E LYS 424 CB   VS E LEU 461 CB  
Distance: 4.118134 - Hydrophobic, 
2940 - E LYS 424 CG   VS E PRO 463 CG  
Distance: 4.432502 - Hydrophobic, 
2941 - E LYS 424 O    VS E PHE 464 N   
Distance: 2.871435 - Hydrogen Bonds, 
2942 - E LEU 425 CD1  VS E PHE 429 CG  
Distance: 4.448330 - Hydrophobic, 
2943 - E LEU 425 CD1  VS E PHE 429 CD2 
Distance: 4.098875 - Hydrophobic, 
2944 - E LEU 425 CD1  VS E PHE 429 CE2 
Distance: 4.089558 - Hydrophobic, 
2945 - E LEU 425 CD1  VS E PHE 429 CZ  
Distance: 4.420689 - Hydrophobic, 
2946 - E LEU 425 CD2  VS E PHE 429 CG  
Distance: 4.122217 - Hydrophobic, 
2947 - E LEU 425 CD2  VS E PHE 429 CD1 
Distance: 3.705577 - Hydrophobic, 
2948 - E LEU 425 CD2  VS E PHE 429 CD2 
Distance: 4.447823 - Hydrophobic, 
2949 - E LEU 425 CD2  VS E PHE 429 CE1 
Distance: 3.668933 - Hydrophobic, 
2950 - E LEU 425 CD2  VS E PHE 429 CE2 
Distance: 4.417443 - Hydrophobic, 
2951 - E LEU 425 CD2  VS E PHE 429 CZ  
Distance: 4.043310 - Hydrophobic, 
2952 - E LEU 425 CD1  VS E VAL 433 CG2 
Distance: 3.833682 - Hydrophobic, 
2953 - E LEU 425 CD2  VS E PHE 464 CE1 
Distance: 3.948039 - Hydrophobic, 
2954 - E LEU 425 CD2  VS E PHE 464 CZ  
Distance: 3.896822 - Hydrophobic, 
2955 - E LEU 425 CD2  VS E VAL 512 CG1 
Distance: 4.154821 - Hydrophobic, 
2956 - E PRO 426 CG   VS E PHE 429 CB  
Distance: 4.026286 - Hydrophobic, 
2957 - E PRO 426 CG   VS E PHE 429 CD1 
Distance: 4.461964 - Hydrophobic, 
2958 - E PRO 426 CB   VS E PRO 463 CB  
Distance: 3.565738 - Hydrophobic, 
2959 - E PRO 426 CB   VS E PRO 463 CG  
Distance: 3.775848 - Hydrophobic, 
2960 - E PRO 426 CG   VS E PRO 463 CB  
Distance: 4.179049 - Hydrophobic, 
2961 - E PRO 426 CG   VS E PHE 464 CD2 
Distance: 4.403904 - Hydrophobic, 
2962 - E PRO 426 CG   VS E PHE 464 CE2 
Distance: 3.780731 - Hydrophobic, 
2963 - E PHE 429 CE2  VS E VAL 433 CG2 
Distance: 4.127283 - Hydrophobic, 
2964 - E PHE 429 CD1  VS E PHE 464 CZ  
Distance: 4.101054 - Hydrophobic, 
2965 - E PHE 429 CE1  VS E PHE 464 CZ  
Distance: 4.049288 - Hydrophobic, 
2966 - E PHE 429 CE1  VS E VAL 512 CG1 
Distance: 4.231201 - Hydrophobic, 
2967 - E PHE 429 CZ   VS E VAL 512 CG1 
Distance: 3.855778 - Hydrophobic, 
2968 - E THR 430 OG1  VS E PHE 515 O   
Distance: 3.714200 - Hydrogen Bonds, 
2969 - E CYS 432 N    VS E LEU 513 O   
Distance: 2.970916 - Hydrogen Bonds, 
2970 - E CYS 432 O    VS E LEU 513 N   
Distance: 2.877143 - Hydrogen Bonds, 
2971 - E VAL 433 CG1  VS E VAL 510 CG1 
Distance: 4.490328 - Hydrophobic, 
2972 - E VAL 433 CG1  VS E VAL 512 CG2 
Distance: 4.455645 - Hydrophobic, 
2973 - E VAL 433 CG2  VS E VAL 512 CG2 
Distance: 4.133656 - Hydrophobic, 
2974 - E ILE 434 CG2  VS E TRP 436 CE3 
Distance: 4.456421 - Hydrophobic, 
2975 - E ILE 434 N    VS E VAL 511 O   
Distance: 2.805870 - Hydrogen Bonds, 
2976 - E ILE 434 O    VS E VAL 511 N   
Distance: 2.854263 - Hydrogen Bonds, 
2977 - E ILE 434 CD1  VS E LEU 513 CD1 
Distance: 4.250125 - Hydrophobic, 
2978 - E ALA 435 CB   VS E VAL 510 CG2 
Distance: 4.002061 - Hydrophobic, 
2979 - E TRP 436 N    VS E ARG 509 O   
Distance: 3.032910 - Hydrogen Bonds, 
2980 - E TRP 436 O    VS E ARG 509 N   
Distance: 3.017041 - Hydrogen Bonds, 
2981 - E TRP 436 CD2  VS E ARG 509 CB  
Distance: 4.118913 - Hydrophobic, 
2982 - E TRP 436 CE3  VS E ARG 509 CB  
Distance: 4.441302 - Hydrophobic, 
2983 - E TRP 436 CZ2  VS E ARG 509 CB  
Distance: 3.518132 - Hydrophobic, 
2984 - E TRP 436 CZ2  VS E ARG 509 CG  
Distance: 4.260646 - Hydrophobic, 
2985 - E TRP 436 CZ3  VS E ARG 509 CB  
Distance: 4.313056 - Hydrophobic, 
2986 - E TRP 436 CH2  VS E ARG 509 CB  
Distance: 3.868804 - Hydrophobic, 
2987 - E TRP 436 CZ3  VS E VAL 511 CG2 
Distance: 4.006701 - Hydrophobic, 
2988 - E TRP 436 CH2  VS E VAL 511 CG2 
Distance: 4.030706 - Hydrophobic, 
2989 - E ASN 437 OD1  VS E ASN 439 N   
Distance: 2.892006 - Hydrogen Bonds, 
2990 - E ASN 437 ND2  VS E GLN 506 OE1 
Distance: 2.860902 - Hydrogen Bonds, 
2991 - E ASN 437 CB   VS E TYR 508 CD2 
Distance: 4.224586 - Hydrophobic, 
2992 - E ASN 437 CB   VS E TYR 508 CE1 
Distance: 4.015011 - Hydrophobic, 
2993 - E ASN 437 CB   VS E TYR 508 CE2 
Distance: 3.613292 - Hydrophobic, 
2994 - E ASN 437 ND2  VS E TYR 508 OH  
Distance: 3.077666 - Hydrogen Bonds, 
2995 - E SER 438 OG   VS E ASP 442 OD2 
Distance: 2.775669 - Hydrogen Bonds, 
2996 - E SER 438 N    VS E PRO 507 O   
Distance: 2.875373 - Hydrogen Bonds, 
2997 - E SER 438 OG   VS E PRO 507 O   
Distance: 3.208008 - Hydrogen Bonds, 
2998 - E SER 438 OG   VS E TYR 508 N   
Distance: 3.808097 - Hydrogen Bonds, 
2999 - E SER 438 OG   VS E ARG 509 N   
Distance: 3.556217 - Hydrogen Bonds, 
3000 - E ASN 439 O    VS E SER 443 OG  
Distance: 2.753890 - Hydrogen Bonds, 
3001 - E ASN 439 OD1  VS E SER 443 OG  
Distance: 2.553253 - Hydrogen Bonds, 
3002 - E ASN 439 ND2  VS E PRO 499 O   
Distance: 3.151877 - Hydrogen Bonds, 
3003 - E ASN 439 CB   VS E GLN 506 CB  
Distance: 4.354391 - Hydrophobic, 
3004 - E ASN 439 CB   VS E GLN 506 CG  
Distance: 4.376544 - Hydrophobic, 
3005 - E ASN 439 ND2  VS E GLN 506 OE1 
Distance: 3.661304 - Hydrogen Bonds, 
3006 - E ASN 439 N    VS E PRO 507 O   
Distance: 3.737731 - Hydrogen Bonds, 
3007 - E ASP 442 O    VS E ASN 448 ND2 
Distance: 2.674007 - Hydrogen Bonds, 
3008 - E ASP 442 CB   VS E TYR 451 CE2 
Distance: 3.908256 - Hydrophobic, 
3009 - E ASP 442 OD1  VS E TYR 451 OH  
Distance: 2.680720 - Hydrogen Bonds, 
3010 - E ASP 442 OD2  VS E TYR 451 OH  
Distance: 3.666341 - Hydrogen Bonds, 
3011 - E ASP 442 CB   VS E PRO 507 CB  
Distance: 3.723933 - Hydrophobic, 
3012 - E ASP 442 CB   VS E PRO 507 CG  
Distance: 3.585077 - Hydrophobic, 
3013 - E ASP 442 OD1  VS E ARG 509 NE  
Distance: 3.961995 - Attractive, 
3014 - E ASP 442 OD1  VS E ARG 509 CZ  
Distance: 4.003057 - Attractive, 
3015 - E ASP 442 OD1  VS E ARG 509 NH1 
Distance: 5.269059 - Attractive, 
3016 - E ASP 442 OD1  VS E ARG 509 NH2 
Distance: 3.134239 - Attractive, Hydrogen Bonds, 
3017 - E ASP 442 OD2  VS E ARG 509 NE  
Distance: 2.865522 - Attractive, Hydrogen Bonds, 
3018 - E ASP 442 OD2  VS E ARG 509 CZ  
Distance: 3.622199 - Attractive, 
3019 - E ASP 442 OD2  VS E ARG 509 NH1 
Distance: 4.904995 - Attractive, 
3020 - E ASP 442 OD2  VS E ARG 509 NH2 
Distance: 3.511199 - Attractive, Hydrogen Bonds, 
3021 - E LYS 444 CG   VS E ASN 448 CB  
Distance: 4.217365 - Hydrophobic, 
3022 - E LYS 444 N    VS E PHE 497 O   
Distance: 3.192753 - Hydrogen Bonds, 
3023 - E VAL 445 CG2  VS E PRO 499 CG  
Distance: 3.966388 - Hydrophobic, 
3024 - E GLY 446 O    VS E GLN 498 NE2 
Distance: 3.864338 - Hydrogen Bonds, 
3025 - E ASN 448 OD1  VS E ASN 450 N   
Distance: 3.058477 - Hydrogen Bonds, 
3026 - E ASN 448 N    VS E PHE 497 O   
Distance: 3.000809 - Hydrogen Bonds, 
3027 - E ASN 448 O    VS E PHE 497 N   
Distance: 3.053660 - Hydrogen Bonds, 
3028 - E ASN 448 CB   VS E PHE 497 CB  
Distance: 4.307995 - Hydrophobic, 
3029 - E TYR 449 O    VS E SER 494 OG  
Distance: 3.209238 - Hydrogen Bonds, 
3030 - E TYR 451 O    VS E SER 494 OG  
Distance: 3.688300 - Hydrogen Bonds, 
3031 - E TYR 451 O    VS E TYR 495 N   
Distance: 2.942920 - Hydrogen Bonds, 
3032 - E TYR 451 CB   VS E TYR 495 CD2 
Distance: 3.976653 - Hydrophobic, 
3033 - E TYR 451 CB   VS E PHE 497 CE2 
Distance: 4.227463 - Hydrophobic, 
3034 - E TYR 451 CD2  VS E PHE 497 CD2 
Distance: 4.260120 - Hydrophobic, 
3035 - E TYR 451 CD2  VS E PHE 497 CE2 
Distance: 4.351364 - Hydrophobic, 
3036 - E TYR 451 OH   VS E ARG 509 NH2 
Distance: 3.832755 - Hydrogen Bonds, 
3037 - E LEU 452 CD1  VS E LEU 492 CB  
Distance: 4.308544 - Hydrophobic, 
3038 - E LEU 452 CD1  VS E LEU 492 CD1 
Distance: 4.174758 - Hydrophobic, 
3039 - E TYR 453 CE2  VS E LEU 455 CB  
Distance: 4.315112 - Hydrophobic, 
3040 - E TYR 453 CE2  VS E LEU 455 CD1 
Distance: 4.357389 - Hydrophobic, 
3041 - E TYR 453 N    VS E GLN 493 O   
Distance: 2.976443 - Hydrogen Bonds, 
3042 - E TYR 453 O    VS E GLN 493 N   
Distance: 3.001206 - Hydrogen Bonds, 
3043 - E TYR 453 CE1  VS E GLN 493 CB A
Distance: 4.266477 - Hydrophobic, 
3044 - E TYR 453 CE2  VS E GLN 493 CB A
Distance: 4.485509 - Hydrophobic, 
3045 - E TYR 453 CB   VS E TYR 495 CE2 
Distance: 4.043060 - Hydrophobic, 
3046 - E TYR 453 CG   VS E TYR 495 CG  
Distance: 4.534152 - Aromatic Stacking, 
3047 - E TYR 453 CG   VS E TYR 495 CE1 
Distance: 4.221205 - Hydrophobic, 
3048 - E TYR 453 CG   VS E TYR 495 CE2 
Distance: 4.228453 - Hydrophobic, 
3049 - E TYR 453 CD1  VS E TYR 495 CG  
Distance: 4.015259 - Hydrophobic, 
3050 - E TYR 453 CD1  VS E TYR 495 CD1 
Distance: 3.772846 - Hydrophobic, 
3051 - E TYR 453 CD1  VS E TYR 495 CD2 
Distance: 3.955279 - Hydrophobic, 
3052 - E TYR 453 CD1  VS E TYR 495 CE1 
Distance: 3.446683 - Hydrophobic, 
3053 - E TYR 453 CD1  VS E TYR 495 CE2 
Distance: 3.640918 - Hydrophobic, 
3054 - E TYR 453 CE1  VS E TYR 495 CG  
Distance: 4.234423 - Hydrophobic, 
3055 - E TYR 453 CE1  VS E TYR 495 CD1 
Distance: 3.759839 - Hydrophobic, 
3056 - E TYR 453 CE1  VS E TYR 495 CE1 
Distance: 3.677768 - Hydrophobic, 
3057 - E ARG 454 NE   VS E ARG 457 NE  
Distance: 4.852105 - Repulsive, 
3058 - E ARG 454 CZ   VS E ARG 457 NE  
Distance: 5.432670 - Repulsive, 
3059 - E ARG 454 NH1  VS E ARG 457 NE  
Distance: 5.764241 - Repulsive, 
3060 - E ARG 454 NE   VS E ASP 467 O   
Distance: 3.826824 - Hydrogen Bonds, 
3061 - E ARG 454 NE   VS E ASP 467 OD1 
Distance: 4.455574 - Attractive, 
3062 - E ARG 454 NE   VS E ASP 467 OD2 
Distance: 3.872819 - Attractive, Hydrogen Bonds, 
3063 - E ARG 454 CZ   VS E ASP 467 OD1 
Distance: 3.931575 - Attractive, 
3064 - E ARG 454 CZ   VS E ASP 467 OD2 
Distance: 3.793743 - Attractive, 
3065 - E ARG 454 NH1  VS E ASP 467 OD1 
Distance: 4.497434 - Attractive, 
3066 - E ARG 454 NH1  VS E ASP 467 OD2 
Distance: 4.169440 - Attractive, 
3067 - E ARG 454 NH2  VS E ASP 467 O   
Distance: 3.025699 - Hydrogen Bonds, 
3068 - E ARG 454 NH2  VS E ASP 467 OD1 
Distance: 3.398002 - Attractive, Hydrogen Bonds, 
3069 - E ARG 454 NH2  VS E ASP 467 OD2 
Distance: 4.010030 - Attractive, 
3070 - E ARG 454 NH1  VS E SER 469 O   
Distance: 3.340687 - Hydrogen Bonds, 
3071 - E ARG 454 NH1  VS E SER 469 OG  
Distance: 3.703746 - Hydrogen Bonds, 
3072 - E ARG 454 NH2  VS E SER 469 O   
Distance: 2.732484 - Hydrogen Bonds, 
3073 - E ARG 454 NH2  VS E SER 469 OG  
Distance: 3.686083 - Hydrogen Bonds, 
3074 - E ARG 454 CB   VS E LEU 492 CD2 
Distance: 3.680353 - Hydrophobic, 
3075 - E ARG 454 CG   VS E LEU 492 CD2 
Distance: 3.846127 - Hydrophobic, 
3076 - E LEU 455 N    VS E PRO 491 O   
Distance: 2.823431 - Hydrogen Bonds, 
3077 - E LEU 455 CD2  VS E GLN 493 CB A
Distance: 4.360462 - Hydrophobic, 
3078 - E LEU 455 CD2  VS E GLN 493 CG A
Distance: 4.155287 - Hydrophobic, 
3079 - E PHE 456 CB   VS E TYR 473 CB  
Distance: 4.169678 - Hydrophobic, 
3080 - E PHE 456 CB   VS E TYR 473 CG  
Distance: 3.675707 - Hydrophobic, 
3081 - E PHE 456 CB   VS E TYR 473 CD1 
Distance: 3.989695 - Hydrophobic, 
3082 - E PHE 456 CB   VS E TYR 473 CD2 
Distance: 3.654823 - Hydrophobic, 
3083 - E PHE 456 CB   VS E TYR 473 CE1 
Distance: 4.278219 - Hydrophobic, 
3084 - E PHE 456 CB   VS E TYR 473 CE2 
Distance: 3.975583 - Hydrophobic, 
3085 - E PHE 456 CG   VS E TYR 473 CG  
Distance: 4.353510 - Hydrophobic, 
3086 - E PHE 456 CG   VS E TYR 473 CG  
Distance: 5.433750 - Aromatic Stacking, 
3087 - E PHE 456 CG   VS E TYR 473 CD2 
Distance: 3.957958 - Hydrophobic, 
3088 - E PHE 456 CG   VS E TYR 473 CE2 
Distance: 4.327931 - Hydrophobic, 
3089 - E PHE 456 CD2  VS E TYR 473 CD2 
Distance: 4.295692 - Hydrophobic, 
3090 - E PHE 456 CG   VS E TYR 489 CG  
Distance: 5.444413 - Aromatic Stacking, 
3091 - E PHE 456 CD2  VS E TYR 489 CB  
Distance: 4.215687 - Hydrophobic, 
3092 - E PHE 456 CE2  VS E TYR 489 CB  
Distance: 3.818918 - Hydrophobic, 
3093 - E PHE 456 CE2  VS E TYR 489 CG  
Distance: 4.079014 - Hydrophobic, 
3094 - E PHE 456 CE2  VS E TYR 489 CD2 
Distance: 4.070768 - Hydrophobic, 
3095 - E PHE 456 CZ   VS E TYR 489 CD2 
Distance: 4.402626 - Hydrophobic, 
3096 - E PHE 456 N    VS E PRO 491 O   
Distance: 3.572026 - Hydrogen Bonds, 
3097 - E ARG 457 NH1  VS E SER 459 O   
Distance: 3.081968 - Hydrogen Bonds, 
3098 - E ARG 457 NH1  VS E SER 459 OG  
Distance: 3.553701 - Hydrogen Bonds, 
3099 - E ARG 457 NH1  VS E ASN 460 O   
Distance: 3.567824 - Hydrogen Bonds, 
3100 - E ARG 457 NE   VS E GLU 465 OE2 
Distance: 5.648843 - Attractive, 
3101 - E ARG 457 CZ   VS E GLU 465 OE1 
Distance: 5.010972 - Attractive, 
3102 - E ARG 457 CZ   VS E GLU 465 OE2 
Distance: 4.635900 - Attractive, 
3103 - E ARG 457 NH1  VS E GLU 465 OE1 
Distance: 4.868674 - Attractive, 
3104 - E ARG 457 NH1  VS E GLU 465 OE2 
Distance: 4.960266 - Attractive, 
3105 - E ARG 457 NH2  VS E GLU 465 OE1 
Distance: 4.532711 - Attractive, 
3106 - E ARG 457 NH2  VS E GLU 465 OE2 
Distance: 3.636894 - Attractive, Hydrogen Bonds, 
3107 - E ARG 457 NE   VS E ASP 467 OD1 
Distance: 4.909416 - Attractive, 
3108 - E ARG 457 NE   VS E ASP 467 OD2 
Distance: 2.817858 - Attractive, Hydrogen Bonds, 
3109 - E ARG 457 CZ   VS E ASP 467 OD1 
Distance: 5.522748 - Attractive, 
3110 - E ARG 457 CZ   VS E ASP 467 OD2 
Distance: 3.587090 - Attractive, 
3111 - E ARG 457 NH1  VS E ASP 467 OD2 
Distance: 4.870043 - Attractive, 
3112 - E ARG 457 NH2  VS E ASP 467 OD1 
Distance: 5.080647 - Attractive, 
3113 - E ARG 457 NH2  VS E ASP 467 OD2 
Distance: 3.499468 - Attractive, Hydrogen Bonds, 
3114 - E LYS 458 NZ   VS E GLU 471 OE1 
Distance: 5.788470 - Attractive, 
3115 - E LYS 458 NZ   VS E GLU 471 OE2 
Distance: 4.094298 - Attractive, 
3116 - E LYS 458 CG   VS E TYR 473 CE1 
Distance: 4.018431 - Hydrophobic, 
3117 - E LEU 461 CB   VS E GLU 465 CB  
Distance: 4.406665 - Hydrophobic, 
3118 - E LEU 461 CD2  VS E GLU 465 CB  
Distance: 4.091357 - Hydrophobic, 
3119 - E LEU 461 CD2  VS E GLU 465 CG  
Distance: 4.242564 - Hydrophobic, 
3120 - E LEU 461 CD2  VS E ASP 467 CB  
Distance: 4.297970 - Hydrophobic, 
3121 - E LYS 462 N    VS E GLU 465 OE1 
Distance: 2.746280 - Hydrogen Bonds, 
3122 - E LYS 462 CB   VS E GLU 465 CB  
Distance: 4.410791 - Hydrophobic, 
3123 - E LYS 462 NZ   VS E GLU 465 OE1 
Distance: 5.451744 - Attractive, 
3124 - E LYS 462 NZ   VS E GLU 465 OE2 
Distance: 5.899014 - Attractive, 
3125 - E ARG 466 CG   VS E ILE 468 CG2 
Distance: 3.746984 - Hydrophobic, 
3126 - E ASP 467 OD1  VS E SER 469 N   
Distance: 2.865773 - Hydrogen Bonds, 
3127 - E ASP 467 OD1  VS E SER 469 OG  
Distance: 2.797003 - Hydrogen Bonds, 
3128 - E ASP 467 OD2  VS E SER 469 OG  
Distance: 3.593122 - Hydrogen Bonds, 
3129 - E ILE 472 CB   VS E CYS 480 CB  
Distance: 4.038384 - Hydrophobic, 
3130 - E ILE 472 CG2  VS E CYS 480 CB  
Distance: 3.822166 - Hydrophobic, 
3131 - E ILE 472 CD1  VS E GLU 484 CG  
Distance: 4.277777 - Hydrophobic, 
3132 - E ILE 472 CG2  VS E CYS 488 CB  
Distance: 3.909276 - Hydrophobic, 
3133 - E ILE 472 CD1  VS E PHE 490 CB  
Distance: 4.223356 - Hydrophobic, 
3134 - E ILE 472 CD1  VS E PHE 490 CD1 
Distance: 3.968803 - Hydrophobic, 
3135 - E TYR 473 CD2  VS E ALA 475 CB  
Distance: 4.200368 - Hydrophobic, 
3136 - E TYR 473 CE2  VS E ALA 475 CB  
Distance: 4.035795 - Hydrophobic, 
3137 - E TYR 473 N    VS E TYR 489 O   
Distance: 2.763906 - Hydrogen Bonds, 
3138 - E TYR 473 O    VS E TYR 489 N   
Distance: 3.143456 - Hydrogen Bonds, 
3139 - E TYR 473 CD2  VS E TYR 489 CD2 
Distance: 4.491239 - Hydrophobic, 
3140 - E TYR 473 CB   VS E PRO 491 CB  
Distance: 4.401943 - Hydrophobic, 
3141 - E GLN 474 NE2  VS E GLY 476 O   
Distance: 3.167406 - Hydrogen Bonds, 
3142 - E GLN 474 NE2  VS E SER 477 O   
Distance: 3.353483 - Hydrogen Bonds, 
3143 - E ALA 475 N    VS E ASN 487 O   
Distance: 2.740245 - Hydrogen Bonds, 
3144 - E ALA 475 CB   VS E ASN 487 CB  
Distance: 4.277346 - Hydrophobic, 
3145 - E ALA 475 CB   VS E TYR 489 CD2 
Distance: 4.139212 - Hydrophobic, 
3146 - E ALA 475 CB   VS E TYR 489 CE2 
Distance: 3.542712 - Hydrophobic, 
3147 - E GLY 476 N    VS E ASN 487 O   
Distance: 3.512866 - Hydrogen Bonds, 
3148 - E CYS 480 CB   VS E CYS 488 CB  
Distance: 3.827973 - Hydrophobic, 
3149 - E CYS 480 SG   VS E CYS 488 SG  
Distance: 2.065565 - Hydrogen Bonds, 
3150 - E GLU 484 CG   VS E PHE 490 CB  
Distance: 3.960859 - Hydrophobic, 
3151 - E GLU 484 OE1  VS E PHE 490 N   
Distance: 3.114086 - Hydrogen Bonds, 
3152 - E PHE 486 O    VS E CYS 488 SG  
Distance: 3.880296 - Hydrogen Bonds, 
3153 - E ASN 487 OD1  VS E TYR 489 OH  
Distance: 3.521050 - Hydrogen Bonds, 
3154 - E PHE 490 CD2  VS E LEU 492 CB  
Distance: 4.298007 - Hydrophobic, 
3155 - E PHE 490 CE2  VS E LEU 492 CB  
Distance: 3.748384 - Hydrophobic, 
3156 - E PHE 490 CE2  VS E LEU 492 CG  
Distance: 4.414411 - Hydrophobic, 
3157 - E PHE 490 CZ   VS E LEU 492 CB  
Distance: 4.366833 - Hydrophobic, 
3158 - E TYR 495 CB   VS E PHE 497 CG  
Distance: 4.415220 - Hydrophobic, 
3159 - E TYR 495 CB   VS E PHE 497 CD1 
Distance: 4.497264 - Hydrophobic, 
3160 - E TYR 495 CB   VS E PHE 497 CD2 
Distance: 3.932830 - Hydrophobic, 
3161 - E TYR 495 CB   VS E PHE 497 CE1 
Distance: 4.147393 - Hydrophobic, 
3162 - E TYR 495 CB   VS E PHE 497 CE2 
Distance: 3.522511 - Hydrophobic, 
3163 - E TYR 495 CB   VS E PHE 497 CZ  
Distance: 3.650062 - Hydrophobic, 
3164 - E TYR 495 CG   VS E PHE 497 CG  
Distance: 5.044924 - Aromatic Stacking, 
3165 - E TYR 495 CG   VS E PHE 497 CE1 
Distance: 4.324669 - Hydrophobic, 
3166 - E TYR 495 CG   VS E PHE 497 CE2 
Distance: 3.773589 - Hydrophobic, 
3167 - E TYR 495 CG   VS E PHE 497 CZ  
Distance: 3.591533 - Hydrophobic, 
3168 - E TYR 495 CD1  VS E PHE 497 CE1 
Distance: 4.486499 - Hydrophobic, 
3169 - E TYR 495 CD1  VS E PHE 497 CZ  
Distance: 4.013587 - Hydrophobic, 
3170 - E TYR 495 CD2  VS E PHE 497 CE2 
Distance: 3.817590 - Hydrophobic, 
3171 - E TYR 495 CD2  VS E PHE 497 CZ  
Distance: 3.862888 - Hydrophobic, 
3172 - E GLY 496 O    VS E ASN 501 ND2 
Distance: 3.407169 - Hydrogen Bonds, 
3173 - E PHE 497 CB   VS E PRO 507 CG  
Distance: 4.295702 - Hydrophobic, 
3174 - E PHE 497 CG   VS E PRO 507 CB  
Distance: 3.752196 - Hydrophobic, 
3175 - E PHE 497 CG   VS E PRO 507 CG  
Distance: 3.880051 - Hydrophobic, 
3176 - E PHE 497 CD1  VS E PRO 507 CB  
Distance: 3.793577 - Hydrophobic, 
3177 - E PHE 497 CD1  VS E PRO 507 CG  
Distance: 3.977477 - Hydrophobic, 
3178 - E PHE 497 CD2  VS E PRO 507 CB  
Distance: 3.601624 - Hydrophobic, 
3179 - E PHE 497 CD2  VS E PRO 507 CG  
Distance: 4.144484 - Hydrophobic, 
3180 - E PHE 497 CE1  VS E PRO 507 CB  
Distance: 3.700476 - Hydrophobic, 
3181 - E PHE 497 CE1  VS E PRO 507 CG  
Distance: 4.326115 - Hydrophobic, 
3182 - E PHE 497 CE2  VS E PRO 507 CB  
Distance: 3.494779 - Hydrophobic, 
3183 - E PHE 497 CE2  VS E PRO 507 CG  
Distance: 4.475416 - Hydrophobic, 
3184 - E PHE 497 CZ   VS E PRO 507 CB  
Distance: 3.541108 - Hydrophobic, 
3185 - E GLN 498 N    VS E ASN 501 OD1 
Distance: 3.838936 - Hydrogen Bonds, 
3186 - E GLN 498 O    VS E ASN 501 ND2 
Distance: 3.489480 - Hydrogen Bonds, 
3187 - E ASN 501 CB   VS E TYR 505 CB  
Distance: 3.741840 - Hydrophobic, 
3188 - E ASN 501 ND2  VS E TYR 505 O   
Distance: 3.500178 - Hydrogen Bonds, 
3189 - E ASN 501 O    VS E GLN 506 NE2 
Distance: 2.902288 - Hydrogen Bonds, 
3190 - E ASN 501 CB   VS E GLN 506 CG  
Distance: 4.249757 - Hydrophobic, 
3191 - E VAL 503 CG1  VS E TYR 508 CE1 
Distance: 4.376012 - Hydrophobic, 
3192 - E GLN 506 CB   VS E TYR 508 CE1 
Distance: 4.420114 - Hydrophobic, 
3193 - E VAL 510 CG1  VS E VAL 512 CG2 
Distance: 4.101411 - Hydrophobic, 
3194 - E VAL 511 CG1  VS E LEU 513 CG  
Distance: 4.445198 - Hydrophobic, 
3195 - E VAL 511 CG1  VS E LEU 513 CD2 
Distance: 4.005875 - Hydrophobic, 
3196 - E LEU 513 CB   VS E PHE 515 CE2 
Distance: 4.267270 - Hydrophobic, 
3197 - E LEU 513 CB   VS E PHE 515 CZ  
Distance: 4.001988 - Hydrophobic, 
3198 - E LEU 513 CD1  VS E PHE 515 CZ  
Distance: 4.245954 - Hydrophobic, 
3199 - E ALA 522 O    VS E CYS 525 SG  
Distance: 3.787371 - Hydrogen Bonds, 
3200 - A GLN 24 OE1  VS E ASN 487 ND2 
Distance: 2.687454 - Hydrogen Bonds, 
3201 - A THR 27 CG2  VS E PHE 456 CD1 
Distance: 3.833905 - Hydrophobic, 
3202 - A THR 27 CG2  VS E PHE 456 CE1 
Distance: 3.489755 - Hydrophobic, 
3203 - A THR 27 CG2  VS E PHE 456 CZ  
Distance: 3.984818 - Hydrophobic, 
3204 - A THR 27 CG2  VS E TYR 473 CE2 
Distance: 4.235350 - Hydrophobic, 
3205 - A THR 27 CG2  VS E ALA 475 CB  
Distance: 3.973382 - Hydrophobic, 
3206 - A THR 27 CG2  VS E TYR 489 CD2 
Distance: 4.124612 - Hydrophobic, 
3207 - A THR 27 CG2  VS E TYR 489 CE2 
Distance: 3.659708 - Hydrophobic, 
3208 - A PHE 28 N    VS E TYR 489 OH  
Distance: 3.629564 - Hydrogen Bonds, 
3209 - A ASP 30 OD1  VS E LYS 417 NZ  
Distance: 4.028301 - Attractive, 
3210 - A ASP 30 OD2  VS E LYS 417 NZ  
Distance: 2.905020 - Attractive, Hydrogen Bonds, 
3211 - A ASP 30 CB   VS E PHE 456 CE1 
Distance: 3.928692 - Hydrophobic, 
3212 - A ASP 30 CB   VS E PHE 456 CZ  
Distance: 4.378724 - Hydrophobic, 
3213 - A LYS 31 CB   VS E PHE 456 CZ  
Distance: 4.030721 - Hydrophobic, 
3214 - A LYS 31 NZ   VS E GLU 484 OE1 
Distance: 4.394013 - Attractive, 
3215 - A LYS 31 NZ   VS E GLU 484 OE2 
Distance: 5.746178 - Attractive, 
3216 - A LYS 31 CB   VS E TYR 489 CD1 
Distance: 4.178659 - Hydrophobic, 
3217 - A LYS 31 CB   VS E TYR 489 CE1 
Distance: 4.243945 - Hydrophobic, 
3218 - A LYS 31 CG   VS E TYR 489 CD1 
Distance: 3.985125 - Hydrophobic, 
3219 - A LYS 31 CG   VS E TYR 489 CE1 
Distance: 4.254745 - Hydrophobic, 
3220 - A LYS 31 CD   VS E TYR 489 CD1 
Distance: 4.409898 - Hydrophobic, 
3221 - A LYS 31 NZ   VS E GLN 493 OE1A
Distance: 3.616693 - Hydrogen Bonds, 
3222 - A HIS 34 NE2  VS E TYR 453 OH  
Distance: 3.758047 - Hydrogen Bonds, 
3223 - A GLU 35 OE2  VS E GLN 493 NE2A
Distance: 3.495412 - Hydrogen Bonds, 
3224 - A GLU 37 OE2  VS E ARG 403 NH1 
Distance: 5.632215 - Attractive, 
3225 - A GLU 37 OE1  VS E TYR 505 OH  
Distance: 3.899638 - Hydrogen Bonds, 
3226 - A GLU 37 OE2  VS E TYR 505 OH  
Distance: 3.456953 - Hydrogen Bonds, 
3227 - A ASP 38 OD1  VS E TYR 449 OH  
Distance: 3.178438 - Hydrogen Bonds, 
3228 - A ASP 38 OD2  VS E TYR 449 OH  
Distance: 2.694988 - Hydrogen Bonds, 
3229 - A TYR 41 CE2  VS E GLN 498 CB  
Distance: 4.105698 - Hydrophobic, 
3230 - A TYR 41 CE2  VS E GLN 498 CG  
Distance: 4.032287 - Hydrophobic, 
3231 - A TYR 41 OH   VS E THR 500 O   
Distance: 3.505394 - Hydrogen Bonds, 
3232 - A TYR 41 OH   VS E THR 500 OG1 
Distance: 2.707671 - Hydrogen Bonds, 
3233 - A TYR 41 OH   VS E ASN 501 N   
Distance: 3.669093 - Hydrogen Bonds, 
3234 - A TYR 41 OH   VS E ASN 501 OD1 
Distance: 3.429900 - Hydrogen Bonds, 
3235 - A GLN 42 NE2  VS E GLY 446 O   
Distance: 3.244119 - Hydrogen Bonds, 
3236 - A GLN 42 NE2  VS E TYR 449 OH  
Distance: 2.787406 - Hydrogen Bonds, 
3237 - A GLN 42 OE1  VS E GLN 498 NE2 
Distance: 3.378942 - Hydrogen Bonds, 
3238 - A LEU 79 CD2  VS E PHE 486 CD1 
Distance: 3.774131 - Hydrophobic, 
3239 - A MET 82 CB   VS E PHE 486 CD1 
Distance: 4.427295 - Hydrophobic, 
3240 - A MET 82 CB   VS E PHE 486 CE1 
Distance: 3.579141 - Hydrophobic, 
3241 - A MET 82 CB   VS E PHE 486 CZ  
Distance: 3.990171 - Hydrophobic, 
3242 - A MET 82 CG   VS E PHE 486 CE1 
Distance: 4.297240 - Hydrophobic, 
3243 - A TYR 83 CG   VS E PHE 486 CG  
Distance: 5.148602 - Aromatic Stacking, 
3244 - A TYR 83 CD1  VS E PHE 486 CE1 
Distance: 4.437740 - Hydrophobic, 
3245 - A TYR 83 CE1  VS E PHE 486 CE1 
Distance: 3.660796 - Hydrophobic, 
3246 - A TYR 83 CE1  VS E PHE 486 CZ  
Distance: 4.066086 - Hydrophobic, 
3247 - A TYR 83 CE2  VS E PHE 486 CE1 
Distance: 4.346232 - Hydrophobic, 
3248 - A TYR 83 CE2  VS E PHE 486 CZ  
Distance: 3.977396 - Hydrophobic, 
3249 - A TYR 83 OH   VS E ASN 487 OD1 
Distance: 2.787716 - Hydrogen Bonds, 
3250 - A TYR 83 OH   VS E TYR 489 OH  
Distance: 3.545611 - Hydrogen Bonds, 
3251 - A LYS 353 NZ   VS E GLY 496 O   
Distance: 3.084667 - Hydrogen Bonds, 
3252 - A LYS 353 O    VS E GLY 502 N   
Distance: 2.783245 - Hydrogen Bonds, 
3253 - A LYS 353 CB   VS E TYR 505 CB  
Distance: 4.104248 - Hydrophobic, 
3254 - A LYS 353 CB   VS E TYR 505 CG  
Distance: 3.748809 - Hydrophobic, 
3255 - A LYS 353 CB   VS E TYR 505 CD1 
Distance: 4.292638 - Hydrophobic, 
3256 - A LYS 353 CB   VS E TYR 505 CD2 
Distance: 3.639236 - Hydrophobic, 
3257 - A LYS 353 CB   VS E TYR 505 CE2 
Distance: 4.099903 - Hydrophobic, 
3258 - A LYS 353 CG   VS E TYR 505 CD2 
Distance: 4.121768 - Hydrophobic, 
3259 - A LYS 353 CG   VS E TYR 505 CE2 
Distance: 4.308645 - Hydrophobic, 
3260 - A GLY 354 O    VS E GLY 502 N   
Distance: 3.611184 - Hydrogen Bonds, 
3261 - A ASP 355 OD2  VS E THR 500 OG1 
Distance: 3.855185 - Hydrogen Bonds, 
3262 - A ARG 357 NH1  VS E THR 500 OG1 
Distance: 3.708004 - Hydrogen Bonds, 
3263 - A ARG 393 NH2  VS E TYR 505 OH  
Distance: 3.734956 - Hydrogen Bonds, 
