# Supplementary material for: VTR: A Web Tool for Identifying Analogous Contacts on Protein Structures and Their Complexes
Source: Front Bioinform. 2021 Nov 8;1:730350. doi: 10.3389/fbinf.2021.730350 (PMC9581016; doi:10.3389/fbinf.2021.730350)
Supplement: Supplementary file 2 [file DataSheet2.ZIP › contacts/case_study_2/contact_match_6m0jx2ajf-dAEAE2.txt]

Rotate Protein: 6M0J
VIRAL PROTEIN/HYDROLASE                 21-FEB-20   6M0J             

Static Protein: 2AJF
HYDROLASE/VIRAL PROTEIN                 01-AUG-05   2AJF             
A LYS 353 CB   2728 ----------- E TYR 505 CD1  6254
A LYS 353 CB   2721 ----------- E TYR 491 CD1  11045
AVD: 0.3016656232933618            Contact types: Hydrophobic,  / Hydrophobic, 

A TYR 41 OH   196 ----------- E THR 500 OG1  6223
A TYR 41 OH   196 ----------- E THR 486 OG1  11014
AVD: 0.3104919111816462            Contact types: Hydrogen Bonds,  / Hydrogen Bonds, 

A PHE 28 N    70 ----------- E TYR 489 OH   6127
A PHE 28 N    70 ----------- E TYR 475 OH   10917
AVD: 0.31213605573123887            Contact types: Hydrogen Bonds,  / Hydrogen Bonds, 

A LYS 353 CB   2728 ----------- E TYR 505 CG   6253
A LYS 353 CB   2721 ----------- E TYR 491 CG   11044
AVD: 0.3537792846796606            Contact types: Hydrophobic,  / Hydrophobic, 

A TYR 41 OH   196 ----------- E ASN 501 N    6225
A TYR 41 OH   196 ----------- E THR 487 N    11016
AVD: 0.3268384242781973            Contact types: Hydrogen Bonds,  / Hydrogen Bonds, 

A LYS 353 CB   2728 ----------- E TYR 505 CB   6252
A LYS 353 CB   2721 ----------- E TYR 491 CB   11043
AVD: 0.3625682677380694            Contact types: Hydrophobic,  / Hydrophobic, 

A LYS 353 O    2727 ----------- E GLY 502 N    6233
A LYS 353 O    2720 ----------- E GLY 488 N    11023
AVD: 0.3747886865058465            Contact types: Hydrogen Bonds,  / Hydrogen Bonds, 

A GLY 354 O    2736 ----------- E GLY 502 N    6233
A GLY 354 O    2729 ----------- E GLY 488 N    11023
AVD: 0.4035841733987401            Contact types: Hydrogen Bonds,  / Hydrogen Bonds, 

A THR 27 CG2  69 ----------- E TYR 489 CE2  6125
A THR 27 CG2  69 ----------- E TYR 475 CE1  10914
AVD: 0.44666690489249067            Contact types: Hydrophobic,  / Hydrophobic, 

A LYS 353 CB   2728 ----------- E TYR 505 CD2  6255
A LYS 353 CB   2721 ----------- E TYR 491 CD2  11046
AVD: 0.45329580402303116            Contact types: Hydrophobic,  / Hydrophobic, 

A THR 27 CG2  69 ----------- E TYR 489 CD2  6123
A THR 27 CG2  69 ----------- E TYR 475 CD1  10912
AVD: 0.47821057899660085            Contact types: Hydrophobic,  / Hydrophobic, 

A LYS 353 CB   2728 ----------- E TYR 505 CE2  6257
A LYS 353 CB   2721 ----------- E TYR 491 CE2  11048
AVD: 0.4692354760805331            Contact types: Hydrophobic,  / Hydrophobic, 

A GLU 37 OE2  157 ----------- E TYR 505 OH   6259
A GLU 37 OE1  156 ----------- E TYR 491 OH   11050
AVD: 0.5018100965631331            Contact types: Hydrogen Bonds,  / Hydrogen Bonds, 

A LYS 31 CB   101 ----------- E TYR 489 CE1  6124
A LYS 31 CB   101 ----------- E TYR 475 CE2  10915
AVD: 0.5340610837860033            Contact types: Hydrophobic,  / Hydrophobic, 

A LYS 31 CB   101 ----------- E TYR 489 CD1  6122
A LYS 31 CB   101 ----------- E TYR 475 CD2  10913
AVD: 0.5973932045142395            Contact types: Hydrophobic,  / Hydrophobic, 

A THR 27 CG2  69 ----------- E PHE 456 CD1  5863
A THR 27 CG2  69 ----------- E LEU 443 CD2  10664
AVD: 0.6553274324478473            Contact types: Hydrophobic,  / Hydrophobic, 

A ASP 38 OD2  165 ----------- E TYR 449 OH   5797
A ASP 38 OD2  165 ----------- E TYR 436 OH   10592
AVD: 0.6653198527316168            Contact types: Hydrogen Bonds,  / Hydrogen Bonds, 

A LYS 353 CG   2729 ----------- E TYR 505 CD2  6255
A LYS 353 CG   2722 ----------- E TYR 491 CD2  11046
AVD: 0.695228787533185            Contact types: Hydrophobic,  / Hydrophobic, 

A TYR 41 CE2  194 ----------- E GLN 498 CB   6206
A TYR 41 CE2  194 ----------- E TYR 484 CB   10994
AVD: 0.7308428372310763            Contact types: Hydrophobic,  / Hydrophobic, 

A TYR 83 OH   534 ----------- E TYR 489 OH   6127
A TYR 83 OH   534 ----------- E TYR 475 OH   10917
AVD: 0.7712740073147004            Contact types: Hydrogen Bonds,  / Hydrogen Bonds, 

A TYR 41 CE2  194 ----------- E GLN 498 CG   6207
A TYR 41 CE2  194 ----------- E TYR 484 CD2  10997
AVD: 0.7717700564344964            Contact types: Hydrophobic,  / Hydrophobic, 

A LYS 31 CG   102 ----------- E TYR 489 CE1  6124
A LYS 31 CG   102 ----------- E TYR 475 CE2  10915
AVD: 0.7957614790418244            Contact types: Hydrophobic,  / Hydrophobic, 

A ASP 38 OD1  164 ----------- E TYR 449 OH   5797
A ASP 38 OD1  164 ----------- E TYR 436 OH   10592
AVD: 0.8399585489277079            Contact types: Hydrogen Bonds,  / Hydrogen Bonds, 

A LYS 31 CG   102 ----------- E TYR 489 CD1  6122
A LYS 31 CG   102 ----------- E TYR 475 CD2  10913
AVD: 0.8590935997700606            Contact types: Hydrophobic,  / Hydrophobic, 

A TYR 83 OH   534 ----------- E ASN 487 OD1  6108
A TYR 83 OH   534 ----------- E ASN 473 ND2  10899
AVD: 1.0564624102153295            Contact types: Hydrogen Bonds,  / Hydrogen Bonds, 

A HIS 34 NE2  134 ----------- E TYR 453 OH   5837
A HIS 34 NE2  134 ----------- E TYR 440 OH   10633
AVD: 1.1068367847440352            Contact types: Hydrogen Bonds,  / Hydrogen Bonds, 

A GLN 24 OE1  47 ----------- E ASN 487 ND2  6109
A GLN 24 OE1  47 ----------- E ASN 473 ND2  10899
AVD: 1.1348132624278933            Contact types: Hydrogen Bonds,  / Hydrogen Bonds, 

A LYS 31 CB   101 ----------- E PHE 456 CZ   5867
A LYS 31 CB   101 ----------- E TYR 442 CE1  10653
AVD: 1.1894793042148466            Contact types: Hydrophobic,  / Hydrophobic, 

A THR 27 CG2  69 ----------- E PHE 456 CZ   5867
A THR 27 CG2  69 ----------- E LEU 443 CD1  10663
AVD: 1.3274472798203745            Contact types: Hydrophobic,  / Hydrophobic, 

A LYS 353 CG   2729 ----------- E TYR 505 CE2  6257
A LYS 353 CD   2723 ----------- E TYR 491 CE2  11048
AVD: 1.4469090824865025            Contact types: Hydrophobic,  / Hydrophobic, 

A TYR 41 OH   196 ----------- E ASN 501 OD1  6231
A TYR 41 CE2  194 ----------- E THR 487 CG2  11022
AVD: 1.5853684683500997            Contact types: Hydrogen Bonds,  / Hydrophobic, 

A GLN 42 NE2  205 ----------- E TYR 449 OH   5797
A GLN 42 OE1  204 ----------- E TYR 436 OH   10592
AVD: 1.7071499288484944            Contact types: Hydrogen Bonds,  / Hydrogen Bonds, 
