# Supplementary material for: VTR: A Web Tool for Identifying Analogous Contacts on Protein Structures and Their Complexes
Source: Front Bioinform. 2021 Nov 8;1:730350. doi: 10.3389/fbinf.2021.730350 (PMC9581016; doi:10.3389/fbinf.2021.730350)
Supplement: Supplementary file 2 [file DataSheet2.ZIP › contacts/case_study_3/bgl1a_rotate____Contacts.txt]

:

0 -   MET 1 SD   VS   TYR 328 OH  
Distance: 3.568544 - Hydrogen Bonds, 
1 -   THR 2 CG2  VS   PRO 329 CB  
Distance: 3.961991 - Hydrophobic, 
2 -   THR 2 CG2  VS   PRO 329 CG  
Distance: 3.146637 - Hydrophobic, 
3 -   THR 2 CG2  VS   LYS 330 CG  
Distance: 3.861089 - Hydrophobic, 
4 -   THR 2 CG2  VS   LYS 330 CD  
Distance: 3.621921 - Hydrophobic, 
5 -   ILE 4 CB   VS   LEU 6 CB  
Distance: 4.374075 - Hydrophobic, 
6 -   ILE 4 CG2  VS   LEU 6 CB  
Distance: 3.180443 - Hydrophobic, 
7 -   ILE 4 CG2  VS   LEU 6 CG  
Distance: 3.620945 - Hydrophobic, 
8 -   ILE 4 CG2  VS   LEU 6 CD1 
Distance: 4.330270 - Hydrophobic, 
9 -   PRO 11 CB   VS   HIS 383 CB  
Distance: 4.059166 - Hydrophobic, 
10 -   LEU 12 O    VS   HIS 383 ND1 
Distance: 3.470445 - Hydrogen Bonds, 
11 -   LEU 13 CB   VS   PHE 17 CB  
Distance: 4.008434 - Hydrophobic, 
12 -   LEU 13 CB   VS   PHE 17 CG  
Distance: 4.063816 - Hydrophobic, 
13 -   LEU 13 CB   VS   PHE 17 CD2 
Distance: 4.257377 - Hydrophobic, 
14 -   LEU 13 CG   VS   PHE 17 CG  
Distance: 4.457042 - Hydrophobic, 
15 -   LEU 13 CG   VS   PHE 17 CD2 
Distance: 4.273302 - Hydrophobic, 
16 -   LEU 13 N    VS   ARG 442 O   
Distance: 3.009881 - Hydrogen Bonds, 
17 -   THR 14 OG1  VS   GLU 16 N   
Distance: 3.714207 - Hydrogen Bonds, 
18 -   THR 14 CG2  VS   GLU 16 CB  
Distance: 4.380930 - Hydrophobic, 
19 -   THR 14 CG2  VS   PHE 17 CB  
Distance: 3.160457 - Hydrophobic, 
20 -   THR 14 CG2  VS   PHE 17 CG  
Distance: 3.988481 - Hydrophobic, 
21 -   THR 14 CG2  VS   PHE 17 CD1 
Distance: 3.842282 - Hydrophobic, 
22 -   LYS 15 NZ   VS   ARG 442 CZ  
Distance: 5.740696 - Repulsive, 
23 -   LYS 15 NZ   VS   ARG 442 NH2 
Distance: 4.627722 - Repulsive, 
24 -   PHE 17 CZ   VS   VAL 382 CG1 
Distance: 4.298549 - Hydrophobic, 
25 -   PHE 17 CD1  VS   ILE 392 CD1 
Distance: 4.366377 - Hydrophobic, 
26 -   PHE 17 CE1  VS   ILE 392 CG1 
Distance: 4.312771 - Hydrophobic, 
27 -   PHE 17 CE1  VS   ILE 392 CG2 
Distance: 3.934369 - Hydrophobic, 
28 -   PHE 17 CE1  VS   ILE 392 CD1 
Distance: 3.179103 - Hydrophobic, 
29 -   PHE 17 CZ   VS   ILE 392 CD1 
Distance: 3.340987 - Hydrophobic, 
30 -   PHE 17 CE2  VS   TYR 395 CB  
Distance: 3.620114 - Hydrophobic, 
31 -   PHE 17 CZ   VS   TYR 395 CB  
Distance: 3.887078 - Hydrophobic, 
32 -   ILE 18 CG1  VS   ALA 80 CB  
Distance: 3.652316 - Hydrophobic, 
33 -   ILE 18 CD1  VS   ALA 80 CB  
Distance: 3.687582 - Hydrophobic, 
34 -   ILE 18 CG2  VS   PHE 349 CD1 
Distance: 4.071318 - Hydrophobic, 
35 -   ILE 18 CG2  VS   PHE 349 CE1 
Distance: 4.031475 - Hydrophobic, 
36 -   ILE 18 N    VS   ASP 393 O   
Distance: 3.002246 - Hydrogen Bonds, 
37 -   ILE 18 O    VS   TYR 395 N   
Distance: 2.746373 - Hydrogen Bonds, 
38 -   ILE 18 CG1  VS   PHE 396 CZ  
Distance: 4.276742 - Hydrophobic, 
39 -   ILE 18 CG2  VS   PHE 396 CE1 
Distance: 4.101292 - Hydrophobic, 
40 -   ILE 18 CD1  VS   PHE 396 CZ  
Distance: 4.151253 - Hydrophobic, 
41 -   TYR 19 CD2  VS   VAL 78 CB  
Distance: 4.473553 - Hydrophobic, 
42 -   TYR 19 CD2  VS   VAL 78 CG1 
Distance: 4.252916 - Hydrophobic, 
43 -   TYR 19 CE2  VS   VAL 78 CB  
Distance: 4.322848 - Hydrophobic, 
44 -   TYR 19 CE2  VS   VAL 78 CG1 
Distance: 3.637392 - Hydrophobic, 
45 -   TYR 19 N    VS   ASP 79 OD1 
Distance: 3.782194 - Hydrogen Bonds, 
46 -   TYR 19 O    VS   ASP 79 N   
Distance: 3.739432 - Hydrogen Bonds, 
47 -   TYR 19 O    VS   ALA 80 N   
Distance: 3.211936 - Hydrogen Bonds, 
48 -   TYR 19 CG   VS   TYR 435 CG  
Distance: 5.410277 - Aromatic Stacking, 
49 -   TYR 19 CD1  VS   TYR 435 CD2 
Distance: 4.329817 - Hydrophobic, 
50 -   TYR 19 CD1  VS   TYR 435 CE2 
Distance: 4.438176 - Hydrophobic, 
51 -   TYR 19 CE1  VS   TYR 435 CG  
Distance: 4.316969 - Hydrophobic, 
52 -   TYR 19 CE1  VS   TYR 435 CD2 
Distance: 3.189494 - Hydrophobic, 
53 -   TYR 19 CE1  VS   TYR 435 CE2 
Distance: 3.418330 - Hydrophobic, 
54 -   TYR 19 CB   VS   ILE 439 CG1 
Distance: 3.907268 - Hydrophobic, 
55 -   TYR 19 CG   VS   ILE 439 CG1 
Distance: 3.985571 - Hydrophobic, 
56 -   TYR 19 CD2  VS   ILE 439 CB  
Distance: 4.309929 - Hydrophobic, 
57 -   TYR 19 CD2  VS   ILE 439 CG1 
Distance: 3.797477 - Hydrophobic, 
58 -   GLY 20 N    VS   TYR 395 O   
Distance: 3.075558 - Hydrogen Bonds, 
59 -   GLY 20 O    VS   ALA 397 N   
Distance: 2.899209 - Hydrogen Bonds, 
60 -   VAL 21 CB   VS   ILE 73 CD1 
Distance: 4.251010 - Hydrophobic, 
61 -   VAL 21 CG2  VS   ILE 73 CD1 
Distance: 3.922198 - Hydrophobic, 
62 -   VAL 21 CG2  VS   VAL 78 CG1 
Distance: 4.014109 - Hydrophobic, 
63 -   VAL 21 N    VS   ALA 80 O   
Distance: 3.344243 - Hydrogen Bonds, 
64 -   VAL 21 O    VS   ARG 82 N   
Distance: 3.067937 - Hydrogen Bonds, 
65 -   VAL 21 CB   VS   LEU 400 CB  
Distance: 3.966763 - Hydrophobic, 
66 -   VAL 21 CB   VS   LEU 400 CG  
Distance: 4.465495 - Hydrophobic, 
67 -   VAL 21 CG1  VS   LEU 400 CB  
Distance: 3.089449 - Hydrophobic, 
68 -   VAL 21 CG1  VS   LEU 400 CG  
Distance: 4.037393 - Hydrophobic, 
69 -   VAL 21 CG2  VS   ILE 416 CD1 
Distance: 4.471338 - Hydrophobic, 
70 -   ALA 22 CB   VS   ARG 82 CB  
Distance: 3.819244 - Hydrophobic, 
71 -   ALA 22 CB   VS   ARG 82 CG  
Distance: 4.069025 - Hydrophobic, 
72 -   ALA 22 CB   VS   GLU 352 CG  
Distance: 4.454535 - Hydrophobic, 
73 -   ALA 22 N    VS   ALA 397 O   
Distance: 3.246735 - Hydrogen Bonds, 
74 -   ALA 22 CB   VS   TRP 398 CE3 
Distance: 3.954919 - Hydrophobic, 
75 -   ALA 22 CB   VS   TRP 398 CZ3 
Distance: 4.160249 - Hydrophobic, 
76 -   ALA 22 O    VS   SER 399 N   
Distance: 3.103627 - Hydrogen Bonds, 
77 -   ALA 22 O    VS   LEU 400 N   
Distance: 3.407141 - Hydrogen Bonds, 
78 -   THR 23 CG2  VS   ILE 28 CG2 
Distance: 4.297720 - Hydrophobic, 
79 -   THR 23 CG2  VS   ILE 28 CD1 
Distance: 4.323567 - Hydrophobic, 
80 -   THR 23 OG1  VS   TYR 81 OH  
Distance: 2.691585 - Hydrogen Bonds, 
81 -   THR 23 CG2  VS   TYR 81 CE1 
Distance: 4.060542 - Hydrophobic, 
82 -   THR 23 N    VS   ARG 82 O   
Distance: 3.102708 - Hydrogen Bonds, 
83 -   THR 23 OG1  VS   ARG 82 O   
Distance: 3.842694 - Hydrogen Bonds, 
84 -   THR 23 CG2  VS   LEU 400 CB  
Distance: 4.068916 - Hydrophobic, 
85 -   THR 23 CG2  VS   MET 401 CE  
Distance: 4.114011 - Hydrophobic, 
86 -   ALA 24 CB   VS   GLN 27 CG  
Distance: 4.353372 - Hydrophobic, 
87 -   ALA 24 CB   VS   HIS 125 CB  
Distance: 3.908536 - Hydrophobic, 
88 -   ALA 24 CB   VS   TRP 398 CH2 
Distance: 4.418718 - Hydrophobic, 
89 -   SER 25 OG   VS   SER 86 N   
Distance: 3.568512 - Hydrogen Bonds, 
90 -   SER 25 OG   VS   SER 86 OG  
Distance: 2.654220 - Hydrogen Bonds, 
91 -   SER 25 OG   VS   ASP 127 OD2 
Distance: 2.955719 - Hydrogen Bonds, 
92 -   PHE 26 CD1  VS   TRP 40 CB  
Distance: 4.495797 - Hydrophobic, 
93 -   PHE 26 CD2  VS   TRP 40 CB  
Distance: 4.176698 - Hydrophobic, 
94 -   PHE 26 CE1  VS   TRP 40 CB  
Distance: 4.116611 - Hydrophobic, 
95 -   PHE 26 CE2  VS   TRP 40 CB  
Distance: 3.763598 - Hydrophobic, 
96 -   PHE 26 CE2  VS   TRP 40 CG  
Distance: 4.491634 - Hydrophobic, 
97 -   PHE 26 CZ   VS   TRP 40 CB  
Distance: 3.733173 - Hydrophobic, 
98 -   PHE 26 N    VS   ASP 127 OD2 
Distance: 3.193214 - Hydrogen Bonds, 
99 -   PHE 26 CG   VS   PHE 404 CG  
Distance: 5.486303 - Aromatic Stacking, 
100 -   PHE 26 CD2  VS   PHE 404 CD2 
Distance: 3.947298 - Hydrophobic, 
101 -   PHE 26 CD2  VS   PHE 404 CE2 
Distance: 4.289728 - Hydrophobic, 
102 -   PHE 26 CE2  VS   PHE 404 CG  
Distance: 4.372823 - Hydrophobic, 
103 -   PHE 26 CE2  VS   PHE 404 CD2 
Distance: 3.656029 - Hydrophobic, 
104 -   PHE 26 CE2  VS   PHE 404 CE2 
Distance: 3.688400 - Hydrophobic, 
105 -   PHE 26 CE2  VS   PHE 404 CZ  
Distance: 4.417472 - Hydrophobic, 
106 -   PHE 26 CB   VS   TRP 406 CH2 
Distance: 4.403935 - Hydrophobic, 
107 -   PHE 26 CD2  VS   TRP 406 CZ3 
Distance: 4.008086 - Hydrophobic, 
108 -   PHE 26 CD2  VS   TRP 406 CH2 
Distance: 4.441755 - Hydrophobic, 
109 -   GLN 27 CB   VS   ASN 403 CB  
Distance: 3.846298 - Hydrophobic, 
110 -   GLN 27 NE2  VS   ASN 403 OD1 
Distance: 2.892166 - Hydrogen Bonds, 
111 -   GLN 27 CB   VS   PHE 404 CB  
Distance: 4.355292 - Hydrophobic, 
112 -   GLN 27 NE2  VS   PHE 404 O   
Distance: 2.888456 - Hydrogen Bonds, 
113 -   GLN 27 O    VS   PHE 404 N   
Distance: 3.128905 - Hydrogen Bonds, 
114 -   GLN 27 NE2  VS   GLU 405 OE1 
Distance: 3.887113 - Hydrogen Bonds, 
115 -   GLN 27 CG   VS   TRP 406 CZ2 
Distance: 3.712741 - Hydrophobic, 
116 -   GLN 27 CG   VS   TRP 406 CH2 
Distance: 4.091155 - Hydrophobic, 
117 -   ILE 28 CB   VS   CYS 60 CB  
Distance: 4.225866 - Hydrophobic, 
118 -   ILE 28 O    VS   CYS 60 N   
Distance: 3.199957 - Hydrogen Bonds, 
119 -   ILE 28 O    VS   ASP 61 N   
Distance: 3.229057 - Hydrogen Bonds, 
120 -   ILE 28 CB   VS   HIS 62 CB  
Distance: 4.006586 - Hydrophobic, 
121 -   ILE 28 CG1  VS   HIS 62 CB  
Distance: 3.972930 - Hydrophobic, 
122 -   ILE 28 CD1  VS   HIS 62 CB  
Distance: 3.913658 - Hydrophobic, 
123 -   ILE 28 O    VS   HIS 62 N   
Distance: 3.186270 - Hydrogen Bonds, 
124 -   ILE 28 CB   VS   MET 401 CE  
Distance: 3.968150 - Hydrophobic, 
125 -   ILE 28 CG2  VS   MET 401 CE  
Distance: 3.638395 - Hydrophobic, 
126 -   ILE 28 CD1  VS   MET 401 CE  
Distance: 3.917222 - Hydrophobic, 
127 -   ILE 28 CG2  VS   ASN 403 CB  
Distance: 3.858040 - Hydrophobic, 
128 -   GLU 29 O    VS   ASP 61 N   
Distance: 3.836860 - Hydrogen Bonds, 
129 -   GLU 29 OE2  VS   HIS 62 ND1 
Distance: 5.718190 - Attractive, 
130 -   GLU 29 O    VS   HIS 62 N   
Distance: 3.155648 - Hydrogen Bonds, 
131 -   GLU 29 O    VS   TYR 63 N   
Distance: 2.857367 - Hydrogen Bonds, 
132 -   GLU 29 OE1  VS   ARG 89 NE  
Distance: 2.656480 - Attractive, Hydrogen Bonds, 
133 -   GLU 29 OE1  VS   ARG 89 CZ  
Distance: 2.986869 - Attractive, 
134 -   GLU 29 OE1  VS   ARG 89 NH1 
Distance: 3.960668 - Attractive, 
135 -   GLU 29 OE1  VS   ARG 89 NH2 
Distance: 3.091739 - Attractive, Hydrogen Bonds, 
136 -   GLU 29 OE2  VS   ARG 89 NE  
Distance: 4.191532 - Attractive, 
137 -   GLU 29 OE2  VS   ARG 89 CZ  
Distance: 4.976970 - Attractive, 
138 -   GLU 29 OE2  VS   ARG 89 NH1 
Distance: 5.974663 - Attractive, 
139 -   GLU 29 OE2  VS   ARG 89 NH2 
Distance: 5.154384 - Attractive, 
140 -   GLU 29 OE1  VS   TYR 105 OH  
Distance: 3.719696 - Hydrogen Bonds, 
141 -   GLU 29 OE2  VS   TYR 105 OH  
Distance: 2.660903 - Hydrogen Bonds, 
142 -   GLY 30 N    VS   VAL 58 O   
Distance: 3.693156 - Hydrogen Bonds, 
143 -   GLY 30 O    VS   ARG 89 NH2 
Distance: 2.734558 - Hydrogen Bonds, 
144 -   GLY 31 O    VS   ARG 89 NH1 
Distance: 2.960203 - Hydrogen Bonds, 
145 -   GLY 31 O    VS   ARG 89 NH2 
Distance: 2.662502 - Hydrogen Bonds, 
146 -   SER 32 OG   VS   ARG 35 NH2 
Distance: 3.842172 - Hydrogen Bonds, 
147 -   ALA 33 CB   VS   TYR 63 CE1 
Distance: 4.266688 - Hydrophobic, 
148 -   ALA 33 CB   VS   TYR 63 CE2 
Distance: 4.121670 - Hydrophobic, 
149 -   HIS 34 O    VS   THR 92 OG1 
Distance: 2.579996 - Hydrogen Bonds, 
150 -   HIS 34 NE2  VS   GLU 96 OE2 
Distance: 4.266179 - Attractive, 
151 -   HIS 34 ND1  VS   GLU 100 OE1 
Distance: 5.277453 - Attractive, 
152 -   HIS 34 CB   VS   GLU 100 CB  
Distance: 3.808056 - Hydrophobic, 
153 -   HIS 34 CB   VS   GLU 100 CG  
Distance: 3.983166 - Hydrophobic, 
154 -   ARG 35 NE   VS   ASP 41 OD1 
Distance: 4.988337 - Attractive, 
155 -   ARG 35 NE   VS   ASP 41 OD2 
Distance: 4.968616 - Attractive, 
156 -   ARG 35 CZ   VS   ASP 41 OD1 
Distance: 3.635460 - Attractive, 
157 -   ARG 35 CZ   VS   ASP 41 OD2 
Distance: 3.882903 - Attractive, 
158 -   ARG 35 NH1  VS   ASP 41 OD1 
Distance: 3.359537 - Attractive, Hydrogen Bonds, 
159 -   ARG 35 NH1  VS   ASP 41 OD2 
Distance: 4.355434 - Attractive, 
160 -   ARG 35 NH2  VS   ASP 41 OD1 
Distance: 3.005918 - Attractive, Hydrogen Bonds, 
161 -   ARG 35 NH2  VS   ASP 41 OD2 
Distance: 2.659643 - Attractive, Hydrogen Bonds, 
162 -   ARG 35 NH2  VS   HIS 57 ND1 
Distance: 5.889353 - Repulsive, 
163 -   ARG 35 NH2  VS   HIS 57 NE2 
Distance: 5.912971 - Repulsive, 
164 -   ARG 35 CG   VS   PRO 88 CB  
Distance: 3.307459 - Hydrophobic, 
165 -   ARG 35 CB   VS   ARG 89 CG  
Distance: 3.896332 - Hydrophobic, 
166 -   ARG 35 CG   VS   ARG 89 CG  
Distance: 3.827790 - Hydrophobic, 
167 -   ARG 35 NE   VS   ARG 89 NE  
Distance: 4.666535 - Repulsive, 
168 -   ARG 35 NE   VS   ARG 89 CZ  
Distance: 4.414219 - Repulsive, 
169 -   ARG 35 NE   VS   ARG 89 NH1 
Distance: 5.046702 - Repulsive, 
170 -   ARG 35 NE   VS   ARG 89 NH2 
Distance: 4.097853 - Repulsive, 
171 -   ARG 35 CZ   VS   ARG 89 NE  
Distance: 5.737291 - Repulsive, 
172 -   ARG 35 CZ   VS   ARG 89 CZ  
Distance: 5.573750 - Repulsive, 
173 -   ARG 35 CZ   VS   ARG 89 NH2 
Distance: 5.081301 - Repulsive, 
174 -   ARG 35 NH1  VS   ARG 89 NH2 
Distance: 5.869048 - Repulsive, 
175 -   ARG 35 NH2  VS   ARG 89 NH2 
Distance: 5.635423 - Repulsive, 
176 -   ARG 35 CZ   VS   ASP 127 OD2 
Distance: 5.939444 - Attractive, 
177 -   ARG 35 NH1  VS   ASP 127 OD2 
Distance: 4.958941 - Attractive, 
178 -   LEU 36 CB   VS   THR 92 CG2 
Distance: 2.953929 - Hydrophobic, 
179 -   LEU 36 CG   VS   THR 92 CG2 
Distance: 4.044842 - Hydrophobic, 
180 -   LEU 36 CD1  VS   THR 92 CG2 
Distance: 4.416230 - Hydrophobic, 
181 -   LEU 36 CD2  VS   THR 92 CG2 
Distance: 4.353680 - Hydrophobic, 
182 -   LEU 36 CD2  VS   LYS 93 CG  
Distance: 4.357457 - Hydrophobic, 
183 -   LEU 36 CD2  VS   HIS 131 CB  
Distance: 4.423174 - Hydrophobic, 
184 -   PRO 37 CB   VS   ASP 41 CB  
Distance: 3.565587 - Hydrophobic, 
185 -   PRO 37 O    VS   GLN 130 N   
Distance: 3.034541 - Hydrogen Bonds, 
186 -   CYS 38 SG   VS   TRP 40 N   
Distance: 2.986378 - Hydrogen Bonds, 
187 -   CYS 38 N    VS   ASP 41 OD1 
Distance: 3.304640 - Hydrogen Bonds, 
188 -   CYS 38 SG   VS   ASP 41 N   
Distance: 3.279046 - Hydrogen Bonds, 
189 -   CYS 38 SG   VS   ASP 41 OD1 
Distance: 2.863911 - Hydrogen Bonds, 
190 -   CYS 38 O    VS   THR 42 OG1 
Distance: 3.726739 - Hydrogen Bonds, 
191 -   CYS 38 CB   VS   PRO 88 CG  
Distance: 3.639440 - Hydrophobic, 
192 -   CYS 38 CB   VS   ASP 127 CB  
Distance: 3.842900 - Hydrophobic, 
193 -   CYS 38 O    VS   GLN 130 NE2 
Distance: 3.367082 - Hydrogen Bonds, 
194 -   ILE 39 N    VS   LEU 128 O   
Distance: 2.820126 - Hydrogen Bonds, 
195 -   ILE 39 CG2  VS   LEU 128 CB  
Distance: 4.230301 - Hydrophobic, 
196 -   ILE 39 CG1  VS   GLU 133 CG  
Distance: 4.426287 - Hydrophobic, 
197 -   ILE 39 CD1  VS   GLU 133 CB  
Distance: 4.476365 - Hydrophobic, 
198 -   ILE 39 CD1  VS   GLU 133 CG  
Distance: 4.004518 - Hydrophobic, 
199 -   ILE 39 CB   VS   ALA 185 CB  
Distance: 3.898084 - Hydrophobic, 
200 -   ILE 39 CG1  VS   ALA 185 CB  
Distance: 3.276232 - Hydrophobic, 
201 -   ILE 39 CG2  VS   ALA 185 CB  
Distance: 3.678623 - Hydrophobic, 
202 -   ILE 39 CD1  VS   ALA 185 CB  
Distance: 3.833490 - Hydrophobic, 
203 -   ILE 39 CG1  VS   PRO 186 CB  
Distance: 3.616545 - Hydrophobic, 
204 -   ILE 39 CD1  VS   PRO 186 CB  
Distance: 3.018975 - Hydrophobic, 
205 -   ILE 39 CD1  VS   PRO 186 CG  
Distance: 3.458345 - Hydrophobic, 
206 -   TRP 40 CG   VS   PHE 43 CG  
Distance: 5.735122 - Aromatic Stacking, 
207 -   TRP 40 CE3  VS   PHE 43 CB  
Distance: 4.349997 - Hydrophobic, 
208 -   TRP 40 CE3  VS   PHE 43 CG  
Distance: 4.419323 - Hydrophobic, 
209 -   TRP 40 CE3  VS   PHE 43 CD2 
Distance: 3.672939 - Hydrophobic, 
210 -   TRP 40 CE3  VS   PHE 43 CE2 
Distance: 4.458069 - Hydrophobic, 
211 -   TRP 40 CZ3  VS   PHE 43 CG  
Distance: 4.410937 - Hydrophobic, 
212 -   TRP 40 CZ3  VS   PHE 43 CD2 
Distance: 3.369490 - Hydrophobic, 
213 -   TRP 40 CZ3  VS   PHE 43 CE2 
Distance: 3.735963 - Hydrophobic, 
214 -   TRP 40 CH2  VS   PHE 43 CD2 
Distance: 4.050835 - Hydrophobic, 
215 -   TRP 40 CH2  VS   PHE 43 CE2 
Distance: 4.136260 - Hydrophobic, 
216 -   TRP 40 O    VS   CYS 44 SG  
Distance: 3.426544 - Hydrogen Bonds, 
217 -   TRP 40 NE1  VS   TRP 126 O   
Distance: 3.538186 - Hydrogen Bonds, 
218 -   TRP 40 CZ2  VS   HIS 184 CB  
Distance: 3.459709 - Hydrophobic, 
219 -   TRP 40 CH2  VS   HIS 184 CB  
Distance: 3.871665 - Hydrophobic, 
220 -   TRP 40 CG   VS   ALA 185 CB  
Distance: 4.023105 - Hydrophobic, 
221 -   TRP 40 CD2  VS   ALA 185 CB  
Distance: 3.895583 - Hydrophobic, 
222 -   TRP 40 CE3  VS   ALA 185 CB  
Distance: 4.423700 - Hydrophobic, 
223 -   TRP 40 CZ2  VS   ALA 185 CB  
Distance: 4.361746 - Hydrophobic, 
224 -   TRP 40 CE3  VS   PHE 404 CE2 
Distance: 4.331637 - Hydrophobic, 
225 -   TRP 40 CG   VS   TRP 406 CG  
Distance: 4.982940 - Aromatic Stacking, 
226 -   TRP 40 CG   VS   TRP 406 CE3 
Distance: 4.194262 - Hydrophobic, 
227 -   TRP 40 CG   VS   TRP 406 CZ3 
Distance: 3.678813 - Hydrophobic, 
228 -   TRP 40 CD2  VS   TRP 406 CE3 
Distance: 3.567335 - Hydrophobic, 
229 -   TRP 40 CD2  VS   TRP 406 CZ3 
Distance: 3.543718 - Hydrophobic, 
230 -   TRP 40 CE3  VS   TRP 406 CE3 
Distance: 3.914632 - Hydrophobic, 
231 -   TRP 40 CE3  VS   TRP 406 CZ3 
Distance: 4.255097 - Hydrophobic, 
232 -   TRP 40 CZ2  VS   TRP 406 CB  
Distance: 4.456823 - Hydrophobic, 
233 -   TRP 40 CZ2  VS   TRP 406 CD2 
Distance: 4.098545 - Hydrophobic, 
234 -   TRP 40 CZ2  VS   TRP 406 CE3 
Distance: 3.357473 - Hydrophobic, 
235 -   TRP 40 CZ2  VS   TRP 406 CZ3 
Distance: 3.871071 - Hydrophobic, 
236 -   TRP 40 CZ3  VS   TRP 406 CB  
Distance: 4.464547 - Hydrophobic, 
237 -   TRP 40 CZ3  VS   TRP 406 CE3 
Distance: 3.946463 - Hydrophobic, 
238 -   TRP 40 CH2  VS   TRP 406 CB  
Distance: 3.995269 - Hydrophobic, 
239 -   TRP 40 CH2  VS   TRP 406 CD2 
Distance: 4.387159 - Hydrophobic, 
240 -   TRP 40 CH2  VS   TRP 406 CE3 
Distance: 3.687414 - Hydrophobic, 
241 -   ASP 41 O    VS   CYS 44 SG  
Distance: 2.874143 - Hydrogen Bonds, 
242 -   ASP 41 OD1  VS   HIS 57 NE2 
Distance: 5.988038 - Attractive, 
243 -   ASP 41 OD2  VS   HIS 57 ND1 
Distance: 4.814338 - Attractive, 
244 -   ASP 41 OD2  VS   HIS 57 NE2 
Distance: 3.934441 - Attractive, 
245 -   THR 42 OG1  VS   GLN 130 NE2 
Distance: 2.925394 - Hydrogen Bonds, 
246 -   PHE 43 CD1  VS   THR 46 CG2 
Distance: 4.247611 - Hydrophobic, 
247 -   PHE 43 CE1  VS   THR 46 CG2 
Distance: 4.309855 - Hydrophobic, 
248 -   PHE 43 CD1  VS   LYS 49 CB  
Distance: 4.439277 - Hydrophobic, 
249 -   PHE 43 CD1  VS   LYS 49 CG  
Distance: 4.284982 - Hydrophobic, 
250 -   PHE 43 CD2  VS   LYS 49 CB  
Distance: 4.106874 - Hydrophobic, 
251 -   PHE 43 CE1  VS   LYS 49 CB  
Distance: 3.740315 - Hydrophobic, 
252 -   PHE 43 CE1  VS   LYS 49 CG  
Distance: 3.443245 - Hydrophobic, 
253 -   PHE 43 CE1  VS   LYS 49 CD  
Distance: 3.746065 - Hydrophobic, 
254 -   PHE 43 CE2  VS   LYS 49 CB  
Distance: 3.333888 - Hydrophobic, 
255 -   PHE 43 CE2  VS   LYS 49 CG  
Distance: 4.016687 - Hydrophobic, 
256 -   PHE 43 CE2  VS   LYS 49 CD  
Distance: 4.492644 - Hydrophobic, 
257 -   PHE 43 CZ   VS   LYS 49 CB  
Distance: 3.109843 - Hydrophobic, 
258 -   PHE 43 CZ   VS   LYS 49 CG  
Distance: 3.275154 - Hydrophobic, 
259 -   PHE 43 CZ   VS   LYS 49 CD  
Distance: 3.473313 - Hydrophobic, 
260 -   PHE 43 CB   VS   ALA 185 CB  
Distance: 3.378669 - Hydrophobic, 
261 -   PHE 43 CG   VS   ALA 185 CB  
Distance: 3.722785 - Hydrophobic, 
262 -   PHE 43 CD1  VS   ALA 185 CB  
Distance: 4.156173 - Hydrophobic, 
263 -   PHE 43 CD2  VS   ALA 185 CB  
Distance: 4.291816 - Hydrophobic, 
264 -   CYS 44 CB   VS   ASN 55 CB  
Distance: 3.875134 - Hydrophobic, 
265 -   THR 46 CG2  VS   LYS 49 CB  
Distance: 3.442911 - Hydrophobic, 
266 -   THR 46 CG2  VS   LYS 49 CG  
Distance: 2.934691 - Hydrophobic, 
267 -   THR 46 CG2  VS   LYS 49 CD  
Distance: 4.326192 - Hydrophobic, 
268 -   ILE 50 CG1  VS   PHE 404 CE1 
Distance: 4.475701 - Hydrophobic, 
269 -   ILE 50 CG1  VS   PHE 404 CZ  
Distance: 4.338521 - Hydrophobic, 
270 -   ILE 50 CD1  VS   PHE 404 CD1 
Distance: 4.122631 - Hydrophobic, 
271 -   ILE 50 CD1  VS   PHE 404 CE1 
Distance: 2.960302 - Hydrophobic, 
272 -   ILE 50 CD1  VS   PHE 404 CE2 
Distance: 4.102475 - Hydrophobic, 
273 -   ILE 50 CD1  VS   PHE 404 CZ  
Distance: 2.947469 - Hydrophobic, 
274 -   ALA 51 O    VS   SER 54 OG  
Distance: 3.401774 - Hydrogen Bonds, 
275 -   ALA 51 N    VS   ALA 407 O   
Distance: 3.087590 - Hydrogen Bonds, 
276 -   ALA 51 CB   VS   LEU 411 CD2 
Distance: 4.280015 - Hydrophobic, 
277 -   ASP 52 CB   VS   LEU 411 CD2 
Distance: 4.323916 - Hydrophobic, 
278 -   ASN 55 O    VS   TYR 410 OH  
Distance: 2.576571 - Hydrogen Bonds, 
279 -   HIS 57 O    VS   TYR 410 OH  
Distance: 3.370121 - Hydrogen Bonds, 
280 -   VAL 58 CG1  VS   ASP 61 CB  
Distance: 4.349180 - Hydrophobic, 
281 -   ALA 59 N    VS   TYR 410 OH  
Distance: 3.635945 - Hydrogen Bonds, 
282 -   ALA 59 O    VS   GLN 424 NE2 
Distance: 3.144781 - Hydrogen Bonds, 
283 -   CYS 60 O    VS   ASN 65 ND2 
Distance: 3.347775 - Hydrogen Bonds, 
284 -   CYS 60 SG   VS   ASP 402 O   
Distance: 2.865332 - Hydrogen Bonds, 
285 -   CYS 60 O    VS   ARG 426 NH1 
Distance: 3.084955 - Hydrogen Bonds, 
286 -   CYS 60 O    VS   ARG 426 NH2 
Distance: 2.766059 - Hydrogen Bonds, 
287 -   ASP 61 OD1  VS   ASN 64 N   
Distance: 3.256493 - Hydrogen Bonds, 
288 -   ASP 61 OD1  VS   ASN 64 ND2 
Distance: 3.172159 - Hydrogen Bonds, 
289 -   ASP 61 OD2  VS   ASN 64 ND2 
Distance: 3.547104 - Hydrogen Bonds, 
290 -   ASP 61 O    VS   ASN 65 ND2 
Distance: 3.077449 - Hydrogen Bonds, 
291 -   ASP 61 CB   VS   GLN 424 CG  
Distance: 4.445077 - Hydrophobic, 
292 -   HIS 62 N    VS   ASN 65 OD1 
Distance: 3.790048 - Hydrogen Bonds, 
293 -   HIS 62 ND1  VS   ASP 69 OD2 
Distance: 4.687999 - Attractive, 
294 -   HIS 62 NE2  VS   ASP 69 OD1 
Distance: 5.330394 - Attractive, 
295 -   HIS 62 NE2  VS   ASP 69 OD2 
Distance: 3.544211 - Attractive, Hydrogen Bonds, 
296 -   TYR 63 O    VS   TRP 66 NE1 
Distance: 3.230563 - Hydrogen Bonds, 
297 -   TYR 63 CG   VS   PHE 104 CG  
Distance: 4.568399 - Aromatic Stacking, 
298 -   TYR 63 CG   VS   PHE 104 CD1 
Distance: 4.417189 - Hydrophobic, 
299 -   TYR 63 CG   VS   PHE 104 CE1 
Distance: 4.145953 - Hydrophobic, 
300 -   TYR 63 CD1  VS   PHE 104 CG  
Distance: 4.212137 - Hydrophobic, 
301 -   TYR 63 CD1  VS   PHE 104 CD1 
Distance: 3.741489 - Hydrophobic, 
302 -   TYR 63 CD1  VS   PHE 104 CE1 
Distance: 3.691197 - Hydrophobic, 
303 -   TYR 63 CD1  VS   PHE 104 CZ  
Distance: 4.113572 - Hydrophobic, 
304 -   TYR 63 CE1  VS   PHE 104 CB  
Distance: 4.097594 - Hydrophobic, 
305 -   TYR 63 CE1  VS   PHE 104 CG  
Distance: 3.748463 - Hydrophobic, 
306 -   TYR 63 CE1  VS   PHE 104 CD1 
Distance: 3.476868 - Hydrophobic, 
307 -   TYR 63 CE1  VS   PHE 104 CD2 
Distance: 4.385365 - Hydrophobic, 
308 -   TYR 63 CE1  VS   PHE 104 CE1 
Distance: 3.929839 - Hydrophobic, 
309 -   ASN 64 O    VS   TRP 66 NE1 
Distance: 3.593077 - Hydrogen Bonds, 
310 -   ASN 65 OD1  VS   ARG 426 NH2 
Distance: 2.674757 - Hydrogen Bonds, 
311 -   TRP 66 CB   VS   PHE 104 CZ  
Distance: 4.449173 - Hydrophobic, 
312 -   TRP 66 CG   VS   PHE 104 CE1 
Distance: 4.218578 - Hydrophobic, 
313 -   TRP 66 CB   VS   ILE 108 CD1 
Distance: 3.081597 - Hydrophobic, 
314 -   TRP 66 CG   VS   ILE 108 CD1 
Distance: 3.978794 - Hydrophobic, 
315 -   TRP 66 CD2  VS   ILE 108 CD1 
Distance: 4.336036 - Hydrophobic, 
316 -   TRP 66 CE3  VS   ILE 108 CD1 
Distance: 4.120875 - Hydrophobic, 
317 -   TRP 66 CE3  VS   GLU 111 CB  
Distance: 4.217837 - Hydrophobic, 
318 -   TRP 66 CE3  VS   GLU 111 CG  
Distance: 3.427176 - Hydrophobic, 
319 -   TRP 66 CZ3  VS   GLU 111 CB  
Distance: 4.123238 - Hydrophobic, 
320 -   TRP 66 CZ3  VS   GLU 111 CG  
Distance: 2.937625 - Hydrophobic, 
321 -   TRP 66 CH2  VS   GLU 111 CG  
Distance: 4.077308 - Hydrophobic, 
322 -   LYS 67 NZ   VS   ASP 71 OD2 
Distance: 5.742584 - Attractive, 
323 -   LYS 67 CB   VS   GLU 111 CG  
Distance: 4.085839 - Hydrophobic, 
324 -   LYS 67 CG   VS   GLU 111 CG  
Distance: 3.645422 - Hydrophobic, 
325 -   LYS 67 NZ   VS   GLU 111 OE1 
Distance: 3.424607 - Attractive, Hydrogen Bonds, 
326 -   LYS 67 NZ   VS   GLU 111 OE2 
Distance: 3.644110 - Attractive, Hydrogen Bonds, 
327 -   ASP 69 OD1  VS   ARG 426 NE  
Distance: 2.882828 - Attractive, Hydrogen Bonds, 
328 -   ASP 69 OD1  VS   ARG 426 CZ  
Distance: 3.772143 - Attractive, 
329 -   ASP 69 OD1  VS   ARG 426 NH1 
Distance: 5.034732 - Attractive, 
330 -   ASP 69 OD1  VS   ARG 426 NH2 
Distance: 3.826548 - Attractive, Hydrogen Bonds, 
331 -   ASP 69 OD2  VS   ARG 426 NE  
Distance: 3.722155 - Attractive, Hydrogen Bonds, 
332 -   ASP 69 OD2  VS   ARG 426 CZ  
Distance: 3.849276 - Attractive, 
333 -   ASP 69 OD2  VS   ARG 426 NH1 
Distance: 5.145269 - Attractive, 
334 -   ASP 69 OD2  VS   ARG 426 NH2 
Distance: 3.119572 - Attractive, Hydrogen Bonds, 
335 -   ILE 70 CG2  VS   ILE 73 CG2 
Distance: 4.235541 - Hydrophobic, 
336 -   ILE 70 CG1  VS   ILE 108 CD1 
Distance: 4.013674 - Hydrophobic, 
337 -   ILE 70 CD1  VS   ILE 108 CG1 
Distance: 3.753635 - Hydrophobic, 
338 -   ILE 70 CD1  VS   ILE 108 CD1 
Distance: 3.265043 - Hydrophobic, 
339 -   ILE 70 CB   VS   GLU 111 CB  
Distance: 4.450745 - Hydrophobic, 
340 -   ILE 70 CG1  VS   GLU 111 CB  
Distance: 4.295986 - Hydrophobic, 
341 -   ILE 70 CD1  VS   GLU 111 CB  
Distance: 3.050625 - Hydrophobic, 
342 -   ILE 70 CD1  VS   GLU 111 CG  
Distance: 4.140666 - Hydrophobic, 
343 -   ILE 70 CB   VS   LEU 112 CD2 
Distance: 4.007789 - Hydrophobic, 
344 -   ILE 70 CG1  VS   LEU 112 CG  
Distance: 4.470281 - Hydrophobic, 
345 -   ILE 70 CG1  VS   LEU 112 CD2 
Distance: 3.314353 - Hydrophobic, 
346 -   ILE 70 CG2  VS   LEU 112 CD2 
Distance: 3.542037 - Hydrophobic, 
347 -   ILE 70 CD1  VS   LEU 112 CG  
Distance: 3.928879 - Hydrophobic, 
348 -   ILE 70 CD1  VS   LEU 112 CD2 
Distance: 3.265043 - Hydrophobic, 
349 -   ILE 70 CG2  VS   ARG 115 CB  
Distance: 3.576514 - Hydrophobic, 
350 -   ILE 70 CG2  VS   ARG 115 CG  
Distance: 3.891267 - Hydrophobic, 
351 -   ASP 71 OD1  VS   GLU 74 OE1 
Distance: 4.274684 - Repulsive, 
352 -   ASP 71 OD1  VS   GLU 74 OE2 
Distance: 4.243750 - Repulsive, 
353 -   ASP 71 OD1  VS   SER 75 OG  
Distance: 3.706073 - Hydrogen Bonds, 
354 -   ASP 71 O    VS   SER 75 OG  
Distance: 3.424000 - Hydrogen Bonds, 
355 -   LEU 72 CD2  VS   LEU 76 CB  
Distance: 4.469579 - Hydrophobic, 
356 -   LEU 72 CD2  VS   LEU 76 CG  
Distance: 3.061649 - Hydrophobic, 
357 -   LEU 72 CD2  VS   LEU 76 CD1 
Distance: 3.224485 - Hydrophobic, 
358 -   LEU 72 CD2  VS   LEU 76 CD2 
Distance: 3.307049 - Hydrophobic, 
359 -   LEU 72 CD1  VS   VAL 417 CG1 
Distance: 4.150801 - Hydrophobic, 
360 -   LEU 72 CD1  VS   VAL 417 CG2 
Distance: 4.298396 - Hydrophobic, 
361 -   LEU 72 CD1  VS   ARG 426 CB  
Distance: 3.896107 - Hydrophobic, 
362 -   LEU 72 CD1  VS   ARG 426 CG  
Distance: 4.247796 - Hydrophobic, 
363 -   ILE 73 CD1  VS   LEU 76 CD1 
Distance: 3.943410 - Hydrophobic, 
364 -   ILE 73 CB   VS   VAL 78 CG2 
Distance: 3.463318 - Hydrophobic, 
365 -   ILE 73 CG1  VS   VAL 78 CB  
Distance: 3.674027 - Hydrophobic, 
366 -   ILE 73 CG1  VS   VAL 78 CG1 
Distance: 3.534305 - Hydrophobic, 
367 -   ILE 73 CG1  VS   VAL 78 CG2 
Distance: 2.918836 - Hydrophobic, 
368 -   ILE 73 CG2  VS   VAL 78 CG2 
Distance: 3.255488 - Hydrophobic, 
369 -   ILE 73 CD1  VS   VAL 78 CB  
Distance: 4.442745 - Hydrophobic, 
370 -   ILE 73 CD1  VS   VAL 78 CG1 
Distance: 3.756866 - Hydrophobic, 
371 -   ILE 73 CD1  VS   VAL 78 CG2 
Distance: 4.106564 - Hydrophobic, 
372 -   ILE 73 O    VS   VAL 78 N   
Distance: 3.295023 - Hydrogen Bonds, 
373 -   ILE 73 CG2  VS   ILE 117 CD1 
Distance: 3.864251 - Hydrophobic, 
374 -   ILE 73 CB   VS   LEU 400 CD1 
Distance: 4.079392 - Hydrophobic, 
375 -   ILE 73 CG1  VS   LEU 400 CG  
Distance: 4.382007 - Hydrophobic, 
376 -   ILE 73 CG1  VS   LEU 400 CD1 
Distance: 3.746712 - Hydrophobic, 
377 -   ILE 73 CD1  VS   LEU 400 CB  
Distance: 4.225618 - Hydrophobic, 
378 -   ILE 73 CD1  VS   LEU 400 CG  
Distance: 3.122196 - Hydrophobic, 
379 -   ILE 73 CD1  VS   LEU 400 CD1 
Distance: 2.946786 - Hydrophobic, 
380 -   ILE 73 CD1  VS   LEU 400 CD2 
Distance: 4.035874 - Hydrophobic, 
381 -   GLU 74 CB   VS   ARG 115 CB  
Distance: 4.372674 - Hydrophobic, 
382 -   GLU 74 CB   VS   ARG 115 CG  
Distance: 2.949909 - Hydrophobic, 
383 -   GLU 74 CG   VS   ARG 115 CG  
Distance: 3.415354 - Hydrophobic, 
384 -   GLU 74 OE1  VS   ARG 115 NE  
Distance: 3.876810 - Attractive, Hydrogen Bonds, 
385 -   GLU 74 OE1  VS   ARG 115 CZ  
Distance: 5.012230 - Attractive, 
386 -   GLU 74 OE1  VS   ARG 115 NH2 
Distance: 5.449340 - Attractive, 
387 -   GLU 74 OE2  VS   ARG 115 NE  
Distance: 4.987572 - Attractive, 
388 -   GLU 74 OE2  VS   ARG 115 CZ  
Distance: 5.856055 - Attractive, 
389 -   GLU 74 OE2  VS   ARG 115 NH2 
Distance: 5.770610 - Attractive, 
390 -   SER 75 O    VS   LYS 436 NZ  
Distance: 3.609278 - Hydrogen Bonds, 
391 -   LEU 76 CB   VS   VAL 78 CG1 
Distance: 4.293513 - Hydrophobic, 
392 -   LEU 76 CD1  VS   ILE 416 CD1 
Distance: 3.681185 - Hydrophobic, 
393 -   LEU 76 CD1  VS   VAL 417 CG2 
Distance: 4.109507 - Hydrophobic, 
394 -   LEU 76 CG   VS   ILE 428 CD1 
Distance: 4.482815 - Hydrophobic, 
395 -   LEU 76 CD1  VS   ILE 428 CD1 
Distance: 3.741055 - Hydrophobic, 
396 -   LEU 76 CD2  VS   ILE 428 CB  
Distance: 4.485538 - Hydrophobic, 
397 -   LEU 76 CD2  VS   ILE 428 CG1 
Distance: 4.070646 - Hydrophobic, 
398 -   LEU 76 CD2  VS   ILE 428 CD1 
Distance: 3.952841 - Hydrophobic, 
399 -   VAL 78 O    VS   ARG 115 NE  
Distance: 3.651626 - Hydrogen Bonds, 
400 -   VAL 78 O    VS   ARG 115 NH1 
Distance: 2.958010 - Hydrogen Bonds, 
401 -   VAL 78 O    VS   ARG 115 NH2 
Distance: 2.918830 - Hydrogen Bonds, 
402 -   VAL 78 CG2  VS   ILE 117 CD1 
Distance: 3.917609 - Hydrophobic, 
403 -   ASP 79 OD2  VS   LYS 118 NZ  
Distance: 5.399478 - Attractive, 
404 -   ASP 79 O    VS   LYS 118 N   
Distance: 2.753245 - Hydrogen Bonds, 
405 -   ALA 80 CB   VS   PHE 396 CD2 
Distance: 4.433429 - Hydrophobic, 
406 -   ALA 80 CB   VS   PHE 396 CE2 
Distance: 3.264983 - Hydrophobic, 
407 -   ALA 80 CB   VS   PHE 396 CZ  
Distance: 3.365015 - Hydrophobic, 
408 -   TYR 81 CD2  VS   LEU 83 CB  
Distance: 3.832138 - Hydrophobic, 
409 -   TYR 81 CD2  VS   LEU 83 CD1 
Distance: 4.368840 - Hydrophobic, 
410 -   TYR 81 CE1  VS   LEU 83 CB  
Distance: 4.417073 - Hydrophobic, 
411 -   TYR 81 CE2  VS   LEU 83 CB  
Distance: 3.109132 - Hydrophobic, 
412 -   TYR 81 CE2  VS   LEU 83 CG  
Distance: 3.750857 - Hydrophobic, 
413 -   TYR 81 CE2  VS   LEU 83 CD1 
Distance: 3.214645 - Hydrophobic, 
414 -   TYR 81 CD2  VS   LEU 112 CD1 
Distance: 3.911523 - Hydrophobic, 
415 -   TYR 81 CD2  VS   LEU 112 CD2 
Distance: 3.943780 - Hydrophobic, 
416 -   TYR 81 CB   VS   ILE 117 CG1 
Distance: 3.948354 - Hydrophobic, 
417 -   TYR 81 CB   VS   ILE 117 CD1 
Distance: 3.011677 - Hydrophobic, 
418 -   TYR 81 CG   VS   ILE 117 CD1 
Distance: 4.181418 - Hydrophobic, 
419 -   TYR 81 N    VS   LYS 118 O   
Distance: 2.957774 - Hydrogen Bonds, 
420 -   TYR 81 O    VS   PHE 120 N   
Distance: 2.998819 - Hydrogen Bonds, 
421 -   ARG 82 CB   VS   PHE 120 CB  
Distance: 3.842146 - Hydrophobic, 
422 -   ARG 82 CB   VS   PHE 120 CG  
Distance: 3.952195 - Hydrophobic, 
423 -   ARG 82 CB   VS   PHE 120 CD1 
Distance: 3.553583 - Hydrophobic, 
424 -   ARG 82 CB   VS   PHE 120 CE1 
Distance: 4.367402 - Hydrophobic, 
425 -   ARG 82 CG   VS   PHE 120 CB  
Distance: 4.173445 - Hydrophobic, 
426 -   ARG 82 CG   VS   PHE 120 CG  
Distance: 3.840345 - Hydrophobic, 
427 -   ARG 82 CG   VS   PHE 120 CD1 
Distance: 2.943182 - Hydrophobic, 
428 -   ARG 82 CG   VS   PHE 120 CE1 
Distance: 3.450143 - Hydrophobic, 
429 -   ARG 82 NE   VS   THR 122 OG1 
Distance: 3.152871 - Hydrogen Bonds, 
430 -   ARG 82 NH2  VS   THR 122 OG1 
Distance: 3.464469 - Hydrogen Bonds, 
431 -   ARG 82 CZ   VS   HIS 125 NE2 
Distance: 4.977090 - Repulsive, 
432 -   ARG 82 NH1  VS   HIS 125 NE2 
Distance: 4.679867 - Repulsive, 
433 -   ARG 82 NH2  VS   HIS 125 NE2 
Distance: 4.529165 - Repulsive, 
434 -   ARG 82 NH1  VS   THR 351 O   
Distance: 3.702866 - Hydrogen Bonds, 
435 -   ARG 82 NE   VS   GLU 352 OE2 
Distance: 5.081616 - Attractive, 
436 -   ARG 82 CZ   VS   GLU 352 OE1 
Distance: 5.788197 - Attractive, 
437 -   ARG 82 CZ   VS   GLU 352 OE2 
Distance: 3.800702 - Attractive, 
438 -   ARG 82 NH1  VS   GLU 352 OE1 
Distance: 4.752407 - Attractive, 
439 -   ARG 82 NH1  VS   GLU 352 OE2 
Distance: 2.832594 - Attractive, Hydrogen Bonds, 
440 -   ARG 82 NH2  VS   GLU 352 OE1 
Distance: 5.892604 - Attractive, 
441 -   ARG 82 NH2  VS   GLU 352 OE2 
Distance: 3.885745 - Attractive, Hydrogen Bonds, 
442 -   ARG 82 CB   VS   PHE 396 CD2 
Distance: 4.184028 - Hydrophobic, 
443 -   ARG 82 CB   VS   PHE 396 CE2 
Distance: 4.323684 - Hydrophobic, 
444 -   LEU 83 CD2  VS   ILE 85 CG2 
Distance: 4.456514 - Hydrophobic, 
445 -   LEU 83 CD2  VS   TYR 105 CD1 
Distance: 4.270625 - Hydrophobic, 
446 -   LEU 83 CD2  VS   TYR 105 CE1 
Distance: 3.978379 - Hydrophobic, 
447 -   LEU 83 CD1  VS   ILE 108 CG1 
Distance: 4.477558 - Hydrophobic, 
448 -   LEU 83 N    VS   PHE 120 O   
Distance: 3.004185 - Hydrogen Bonds, 
449 -   LEU 83 O    VS   THR 122 N   
Distance: 2.773137 - Hydrogen Bonds, 
450 -   LEU 83 O    VS   THR 122 OG1 
Distance: 3.686290 - Hydrogen Bonds, 
451 -   SER 84 O    VS   TYR 105 OH  
Distance: 3.861888 - Hydrogen Bonds, 
452 -   SER 84 OG   VS   THR 122 O   
Distance: 2.824351 - Hydrogen Bonds, 
453 -   SER 84 OG   VS   HIS 125 N   
Distance: 3.564350 - Hydrogen Bonds, 
454 -   ILE 85 CB   VS   TYR 105 CE1 
Distance: 4.201308 - Hydrophobic, 
455 -   ILE 85 CB   VS   TYR 105 CE2 
Distance: 4.239528 - Hydrophobic, 
456 -   ILE 85 CG2  VS   TYR 105 CG  
Distance: 4.010973 - Hydrophobic, 
457 -   ILE 85 CG2  VS   TYR 105 CD1 
Distance: 3.719192 - Hydrophobic, 
458 -   ILE 85 CG2  VS   TYR 105 CD2 
Distance: 4.255104 - Hydrophobic, 
459 -   ILE 85 CG2  VS   TYR 105 CE1 
Distance: 3.706292 - Hydrophobic, 
460 -   ILE 85 CG2  VS   TYR 105 CE2 
Distance: 4.242626 - Hydrophobic, 
461 -   ILE 85 N    VS   THR 122 O   
Distance: 3.093087 - Hydrogen Bonds, 
462 -   ILE 85 CG1  VS   LEU 123 CD2 
Distance: 4.272892 - Hydrophobic, 
463 -   ILE 85 CD1  VS   LEU 123 CD2 
Distance: 3.388277 - Hydrophobic, 
464 -   ILE 85 CG1  VS   TYR 150 CE2 
Distance: 4.173590 - Hydrophobic, 
465 -   ILE 85 CD1  VS   TYR 150 CE1 
Distance: 4.359169 - Hydrophobic, 
466 -   ILE 85 CD1  VS   TYR 150 CE2 
Distance: 3.722962 - Hydrophobic, 
467 -   ILE 85 O    VS   TYR 150 OH  
Distance: 3.316243 - Hydrogen Bonds, 
468 -   ILE 85 CD1  VS   ILE 154 CB  
Distance: 4.131182 - Hydrophobic, 
469 -   ILE 85 CD1  VS   ILE 154 CG1 
Distance: 3.369424 - Hydrophobic, 
470 -   ILE 85 CD1  VS   ILE 154 CG2 
Distance: 3.900322 - Hydrophobic, 
471 -   ILE 85 CD1  VS   ILE 154 CD1 
Distance: 3.631384 - Hydrophobic, 
472 -   SER 86 OG   VS   ARG 89 NE  
Distance: 3.640441 - Hydrogen Bonds, 
473 -   SER 86 N    VS   TYR 105 OH  
Distance: 2.691203 - Hydrogen Bonds, 
474 -   SER 86 OG   VS   TYR 105 OH  
Distance: 3.475769 - Hydrogen Bonds, 
475 -   SER 86 OG   VS   ASP 127 OD2 
Distance: 3.729401 - Hydrogen Bonds, 
476 -   SER 86 O    VS   TYR 150 OH  
Distance: 3.842512 - Hydrogen Bonds, 
477 -   TRP 87 CG   VS   ILE 91 CG2 
Distance: 4.259768 - Hydrophobic, 
478 -   TRP 87 CE3  VS   TYR 124 CD1 
Distance: 3.625819 - Hydrophobic, 
479 -   TRP 87 CE3  VS   TYR 124 CE1 
Distance: 3.795971 - Hydrophobic, 
480 -   TRP 87 CZ3  VS   TYR 124 CD1 
Distance: 3.914469 - Hydrophobic, 
481 -   TRP 87 CZ3  VS   TYR 124 CE1 
Distance: 4.052447 - Hydrophobic, 
482 -   TRP 87 CD2  VS   LEU 128 CD1 
Distance: 4.472711 - Hydrophobic, 
483 -   TRP 87 CE3  VS   LEU 128 CD1 
Distance: 3.832619 - Hydrophobic, 
484 -   TRP 87 CZ3  VS   LEU 128 CD1 
Distance: 3.484546 - Hydrophobic, 
485 -   TRP 87 CH2  VS   LEU 128 CD1 
Distance: 3.887745 - Hydrophobic, 
486 -   TRP 87 CB   VS   PRO 129 CG  
Distance: 3.855404 - Hydrophobic, 
487 -   TRP 87 CG   VS   PRO 129 CG  
Distance: 3.421076 - Hydrophobic, 
488 -   TRP 87 CD2  VS   PRO 129 CG  
Distance: 3.806937 - Hydrophobic, 
489 -   TRP 87 CZ3  VS   TRP 138 CZ2 
Distance: 4.039793 - Hydrophobic, 
490 -   TRP 87 CZ3  VS   TRP 138 CH2 
Distance: 4.218078 - Hydrophobic, 
491 -   TRP 87 CZ2  VS   ALA 146 CB  
Distance: 4.142179 - Hydrophobic, 
492 -   TRP 87 CZ2  VS   PHE 147 CB  
Distance: 4.428608 - Hydrophobic, 
493 -   TRP 87 CZ2  VS   PHE 147 CD1 
Distance: 4.405409 - Hydrophobic, 
494 -   TRP 87 CZ3  VS   PHE 147 CD1 
Distance: 3.793633 - Hydrophobic, 
495 -   TRP 87 CH2  VS   PHE 147 CB  
Distance: 3.891746 - Hydrophobic, 
496 -   TRP 87 CH2  VS   PHE 147 CG  
Distance: 4.281266 - Hydrophobic, 
497 -   TRP 87 CH2  VS   PHE 147 CD1 
Distance: 3.678108 - Hydrophobic, 
498 -   TRP 87 N    VS   TYR 150 OH  
Distance: 3.487583 - Hydrogen Bonds, 
499 -   TRP 87 CB   VS   TYR 150 CE1 
Distance: 4.134040 - Hydrophobic, 
500 -   TRP 87 CB   VS   TYR 150 CE2 
Distance: 4.168486 - Hydrophobic, 
501 -   TRP 87 CG   VS   TYR 150 CG  
Distance: 3.945874 - Hydrophobic, 
502 -   TRP 87 CG   VS   TYR 150 CG  
Distance: 4.212068 - Aromatic Stacking, 
503 -   TRP 87 CG   VS   TYR 150 CD1 
Distance: 3.884972 - Hydrophobic, 
504 -   TRP 87 CG   VS   TYR 150 CD2 
Distance: 4.035554 - Hydrophobic, 
505 -   TRP 87 CG   VS   TYR 150 CE1 
Distance: 3.940921 - Hydrophobic, 
506 -   TRP 87 CG   VS   TYR 150 CE2 
Distance: 4.088977 - Hydrophobic, 
507 -   TRP 87 CD2  VS   TYR 150 CB  
Distance: 4.361941 - Hydrophobic, 
508 -   TRP 87 CD2  VS   TYR 150 CG  
Distance: 4.034099 - Hydrophobic, 
509 -   TRP 87 CD2  VS   TYR 150 CD1 
Distance: 4.427440 - Hydrophobic, 
510 -   TRP 87 CD2  VS   TYR 150 CD2 
Distance: 3.979848 - Hydrophobic, 
511 -   TRP 87 CD2  VS   TYR 150 CE2 
Distance: 4.350773 - Hydrophobic, 
512 -   TRP 87 CE3  VS   TYR 150 CD2 
Distance: 4.433210 - Hydrophobic, 
513 -   TRP 87 CZ2  VS   TYR 150 CB  
Distance: 3.921503 - Hydrophobic, 
514 -   TRP 87 CZ2  VS   TYR 150 CG  
Distance: 4.437181 - Hydrophobic, 
515 -   PRO 88 O    VS   THR 92 OG1 
Distance: 3.328313 - Hydrogen Bonds, 
516 -   PRO 88 CG   VS   ASP 127 CB  
Distance: 4.444613 - Hydrophobic, 
517 -   PRO 88 CB   VS   PRO 129 CG  
Distance: 4.492251 - Hydrophobic, 
518 -   PRO 88 CG   VS   PRO 129 CB  
Distance: 4.155235 - Hydrophobic, 
519 -   PRO 88 CG   VS   PRO 129 CG  
Distance: 3.899429 - Hydrophobic, 
520 -   ARG 89 O    VS   ASN 98 ND2 
Distance: 2.741814 - Hydrogen Bonds, 
521 -   VAL 90 CG1  VS   LEU 97 CD2 
Distance: 3.883570 - Hydrophobic, 
522 -   VAL 90 O    VS   LEU 97 N   
Distance: 3.779333 - Hydrogen Bonds, 
523 -   VAL 90 O    VS   ASN 98 N   
Distance: 2.847391 - Hydrogen Bonds, 
524 -   VAL 90 CB   VS   TYR 150 CD1 
Distance: 3.558872 - Hydrophobic, 
525 -   VAL 90 CB   VS   TYR 150 CE1 
Distance: 3.138191 - Hydrophobic, 
526 -   VAL 90 CG1  VS   TYR 150 CD1 
Distance: 3.584813 - Hydrophobic, 
527 -   VAL 90 CG1  VS   TYR 150 CE1 
Distance: 3.656979 - Hydrophobic, 
528 -   VAL 90 CG2  VS   TYR 150 CD1 
Distance: 3.909765 - Hydrophobic, 
529 -   VAL 90 CG2  VS   TYR 150 CE1 
Distance: 3.035527 - Hydrophobic, 
530 -   VAL 90 CG2  VS   ILE 154 CD1 
Distance: 3.726069 - Hydrophobic, 
531 -   ILE 91 CG2  VS   PRO 129 CG  
Distance: 4.418095 - Hydrophobic, 
532 -   THR 92 OG1  VS   ASN 98 OD1 
Distance: 2.710953 - Hydrogen Bonds, 
533 -   THR 92 O    VS   HIS 131 ND1 
Distance: 3.716732 - Hydrogen Bonds, 
534 -   GLU 96 CG   VS   ASN 98 CB  
Distance: 4.467311 - Hydrophobic, 
535 -   LEU 97 CB   VS   LEU 153 CD1 
Distance: 3.855572 - Hydrophobic, 
536 -   LEU 97 CG   VS   LEU 153 CD1 
Distance: 3.433555 - Hydrophobic, 
537 -   LEU 97 CD2  VS   LEU 153 CB  
Distance: 4.260714 - Hydrophobic, 
538 -   LEU 97 CD2  VS   LEU 153 CG  
Distance: 4.136488 - Hydrophobic, 
539 -   LEU 97 CD2  VS   LEU 153 CD1 
Distance: 2.952728 - Hydrophobic, 
540 -   PRO 99 CB   VS   VAL 102 CG1 
Distance: 4.310622 - Hydrophobic, 
541 -   GLU 100 OE1  VS   LYS 103 NZ  
Distance: 4.139514 - Attractive, 
542 -   GLU 100 OE2  VS   LYS 103 NZ  
Distance: 3.658990 - Attractive, Hydrogen Bonds, 
543 -   VAL 102 O    VS   THR 106 OG1 
Distance: 2.890176 - Hydrogen Bonds, 
544 -   VAL 102 CG2  VS   ALA 157 CB  
Distance: 4.153491 - Hydrophobic, 
545 -   VAL 102 CG2  VS   PHE 158 CE2 
Distance: 3.960037 - Hydrophobic, 
546 -   VAL 102 CG2  VS   PHE 158 CZ  
Distance: 4.129340 - Hydrophobic, 
547 -   TYR 105 CB   VS   ILE 108 CG2 
Distance: 4.195260 - Hydrophobic, 
548 -   TYR 105 CD1  VS   ILE 108 CG2 
Distance: 4.144260 - Hydrophobic, 
549 -   TYR 105 CB   VS   PHE 158 CZ  
Distance: 4.213524 - Hydrophobic, 
550 -   THR 106 CG2  VS   PHE 158 CE1 
Distance: 4.423384 - Hydrophobic, 
551 -   THR 106 O    VS   ARG 161 NH1 
Distance: 3.308931 - Hydrogen Bonds, 
552 -   ASP 107 OD1  VS   ASP 110 OD2 
Distance: 4.784067 - Repulsive, 
553 -   ASP 107 OD1  VS   GLU 111 OE2 
Distance: 5.059149 - Repulsive, 
554 -   LEU 109 CD2  VS   LEU 112 CD1 
Distance: 3.902197 - Hydrophobic, 
555 -   LEU 109 CD2  VS   ALA 119 CB  
Distance: 4.211783 - Hydrophobic, 
556 -   LEU 109 CG   VS   PHE 158 CD1 
Distance: 4.403038 - Hydrophobic, 
557 -   LEU 109 CG   VS   PHE 158 CE1 
Distance: 4.206100 - Hydrophobic, 
558 -   LEU 109 CD1  VS   PHE 158 CG  
Distance: 3.888452 - Hydrophobic, 
559 -   LEU 109 CD1  VS   PHE 158 CD1 
Distance: 2.973786 - Hydrophobic, 
560 -   LEU 109 CD1  VS   PHE 158 CE1 
Distance: 3.090435 - Hydrophobic, 
561 -   LEU 109 CD1  VS   PHE 158 CZ  
Distance: 4.070584 - Hydrophobic, 
562 -   LEU 109 CD1  VS   ARG 161 CB  
Distance: 4.126399 - Hydrophobic, 
563 -   LEU 109 CD1  VS   ARG 161 CG  
Distance: 4.470867 - Hydrophobic, 
564 -   ASP 110 OD1  VS   LYS 113 NZ  
Distance: 5.731564 - Attractive, 
565 -   ASP 110 OD1  VS   ARG 161 NE  
Distance: 4.370800 - Attractive, 
566 -   ASP 110 OD1  VS   ARG 161 CZ  
Distance: 3.382240 - Attractive, 
567 -   ASP 110 OD1  VS   ARG 161 NH1 
Distance: 3.435132 - Attractive, Hydrogen Bonds, 
568 -   ASP 110 OD1  VS   ARG 161 NH2 
Distance: 3.001543 - Attractive, Hydrogen Bonds, 
569 -   ASP 110 OD2  VS   ARG 161 CZ  
Distance: 5.050688 - Attractive, 
570 -   ASP 110 OD2  VS   ARG 161 NH1 
Distance: 4.892998 - Attractive, 
571 -   ASP 110 OD2  VS   ARG 161 NH2 
Distance: 4.364939 - Attractive, 
572 -   LEU 112 CB   VS   ILE 117 CB  
Distance: 4.487529 - Hydrophobic, 
573 -   LEU 112 CB   VS   ILE 117 CG2 
Distance: 2.951211 - Hydrophobic, 
574 -   LEU 112 CG   VS   ILE 117 CG2 
Distance: 3.729864 - Hydrophobic, 
575 -   LEU 112 CD1  VS   ILE 117 CG2 
Distance: 4.353455 - Hydrophobic, 
576 -   LEU 112 CD2  VS   ILE 117 CG2 
Distance: 3.564300 - Hydrophobic, 
577 -   LEU 112 O    VS   ILE 117 N   
Distance: 2.915529 - Hydrogen Bonds, 
578 -   LEU 112 CD1  VS   ALA 119 CB  
Distance: 3.772742 - Hydrophobic, 
579 -   LYS 118 CG   VS   HIS 163 CB  
Distance: 3.586763 - Hydrophobic, 
580 -   LYS 118 CD   VS   HIS 163 CB  
Distance: 3.832495 - Hydrophobic, 
581 -   LYS 118 NZ   VS   HIS 163 ND1 
Distance: 5.789939 - Repulsive, 
582 -   ALA 119 O    VS   HIS 163 N   
Distance: 3.843189 - Hydrogen Bonds, 
583 -   ALA 119 O    VS   SER 164 N   
Distance: 3.438672 - Hydrogen Bonds, 
584 -   ALA 119 O    VS   SER 164 OG  
Distance: 2.999151 - Hydrogen Bonds, 
585 -   PHE 120 N    VS   SER 164 OG  
Distance: 3.528157 - Hydrogen Bonds, 
586 -   PHE 120 CD1  VS   ALA 166 CB  
Distance: 3.910834 - Hydrophobic, 
587 -   PHE 120 CE1  VS   ALA 166 CB  
Distance: 2.926818 - Hydrophobic, 
588 -   PHE 120 CE2  VS   ALA 166 CB  
Distance: 4.318676 - Hydrophobic, 
589 -   PHE 120 CZ   VS   ALA 166 CB  
Distance: 3.194237 - Hydrophobic, 
590 -   PHE 120 CG   VS   TYR 292 CD1 
Distance: 5.866288 - Aromatic Stacking, 
591 -   PHE 120 CE2  VS   TYR 292 CE1 
Distance: 4.428848 - Hydrophobic, 
592 -   PHE 120 CE2  VS   TYR 292 CE2 
Distance: 3.969328 - Hydrophobic, 
593 -   PHE 120 CZ   VS   TYR 292 CE2 
Distance: 4.080897 - Hydrophobic, 
594 -   PHE 120 CE1  VS   THR 351 CG2 
Distance: 4.322080 - Hydrophobic, 
595 -   PHE 120 CE2  VS   THR 351 CG2 
Distance: 4.469077 - Hydrophobic, 
596 -   PHE 120 CZ   VS   THR 351 CG2 
Distance: 3.839770 - Hydrophobic, 
597 -   VAL 121 CB   VS   VAL 162 CG1 
Distance: 4.372097 - Hydrophobic, 
598 -   VAL 121 CB   VS   VAL 162 CG2 
Distance: 4.495640 - Hydrophobic, 
599 -   VAL 121 CG1  VS   VAL 162 CG1 
Distance: 4.156880 - Hydrophobic, 
600 -   VAL 121 CG1  VS   VAL 162 CG2 
Distance: 3.773930 - Hydrophobic, 
601 -   VAL 121 CG2  VS   VAL 162 CB  
Distance: 4.266575 - Hydrophobic, 
602 -   VAL 121 CG2  VS   VAL 162 CG1 
Distance: 3.519501 - Hydrophobic, 
603 -   VAL 121 CG2  VS   VAL 162 CG2 
Distance: 3.986700 - Hydrophobic, 
604 -   VAL 121 N    VS   SER 164 O   
Distance: 2.890559 - Hydrogen Bonds, 
605 -   VAL 121 CG2  VS   TYR 165 CG  
Distance: 3.928313 - Hydrophobic, 
606 -   VAL 121 CG2  VS   TYR 165 CD1 
Distance: 4.416985 - Hydrophobic, 
607 -   VAL 121 CG2  VS   TYR 165 CD2 
Distance: 3.455351 - Hydrophobic, 
608 -   VAL 121 CG2  VS   TYR 165 CE1 
Distance: 4.494211 - Hydrophobic, 
609 -   VAL 121 CG2  VS   TYR 165 CE2 
Distance: 3.551404 - Hydrophobic, 
610 -   VAL 121 O    VS   ALA 166 N   
Distance: 2.847301 - Hydrogen Bonds, 
611 -   THR 122 CG2  VS   ALA 166 CB  
Distance: 4.128048 - Hydrophobic, 
612 -   THR 122 CG2  VS   ASN 169 CB  
Distance: 4.093921 - Hydrophobic, 
613 -   LEU 123 CB   VS   PHE 147 CZ  
Distance: 4.398555 - Hydrophobic, 
614 -   LEU 123 CD1  VS   PHE 147 CZ  
Distance: 4.098537 - Hydrophobic, 
615 -   LEU 123 CD1  VS   VAL 151 CB  
Distance: 3.897088 - Hydrophobic, 
616 -   LEU 123 CD1  VS   VAL 151 CG1 
Distance: 3.462984 - Hydrophobic, 
617 -   LEU 123 CD1  VS   VAL 151 CG2 
Distance: 3.426447 - Hydrophobic, 
618 -   LEU 123 CD2  VS   ILE 154 CB  
Distance: 4.196007 - Hydrophobic, 
619 -   LEU 123 CD2  VS   ILE 154 CG1 
Distance: 4.372658 - Hydrophobic, 
620 -   LEU 123 CD2  VS   ILE 154 CG2 
Distance: 4.026056 - Hydrophobic, 
621 -   LEU 123 N    VS   ALA 166 O   
Distance: 2.951272 - Hydrogen Bonds, 
622 -   LEU 123 N    VS   THR 167 O   
Distance: 3.617641 - Hydrogen Bonds, 
623 -   LEU 123 CD1  VS   ALA 208 CB  
Distance: 4.136535 - Hydrophobic, 
624 -   TYR 124 CE2  VS   TRP 126 CB  
Distance: 4.493644 - Hydrophobic, 
625 -   TYR 124 OH   VS   TRP 126 O   
Distance: 3.294227 - Hydrogen Bonds, 
626 -   TYR 124 CE1  VS   LEU 128 CB  
Distance: 4.076148 - Hydrophobic, 
627 -   TYR 124 CE1  VS   LEU 128 CD1 
Distance: 4.451700 - Hydrophobic, 
628 -   TYR 124 OH   VS   LEU 128 N   
Distance: 3.316957 - Hydrogen Bonds, 
629 -   TYR 124 CG   VS   TRP 138 CG  
Distance: 5.207809 - Aromatic Stacking, 
630 -   TYR 124 CD1  VS   TRP 138 CZ2 
Distance: 4.322467 - Hydrophobic, 
631 -   TYR 124 CD2  VS   TRP 138 CZ2 
Distance: 4.352081 - Hydrophobic, 
632 -   TYR 124 CE1  VS   TRP 138 CZ2 
Distance: 3.972311 - Hydrophobic, 
633 -   TYR 124 CE2  VS   TRP 138 CZ2 
Distance: 4.004288 - Hydrophobic, 
634 -   TYR 124 OH   VS   TRP 138 NE1 
Distance: 3.070303 - Hydrogen Bonds, 
635 -   TYR 124 CB   VS   PHE 147 CE1 
Distance: 4.447052 - Hydrophobic, 
636 -   TYR 124 N    VS   THR 167 O   
Distance: 3.168353 - Hydrogen Bonds, 
637 -   TYR 124 CB   VS   LEU 168 CD2 
Distance: 3.168589 - Hydrophobic, 
638 -   TYR 124 CG   VS   LEU 168 CD2 
Distance: 3.445768 - Hydrophobic, 
639 -   TYR 124 CD2  VS   LEU 168 CG  
Distance: 4.328538 - Hydrophobic, 
640 -   TYR 124 CD2  VS   LEU 168 CD2 
Distance: 2.945869 - Hydrophobic, 
641 -   TYR 124 CE2  VS   LEU 168 CD2 
Distance: 4.026994 - Hydrophobic, 
642 -   TYR 124 O    VS   ASN 169 N   
Distance: 3.069945 - Hydrogen Bonds, 
643 -   HIS 125 ND1  VS   ASP 127 OD1 
Distance: 5.140283 - Attractive, 
644 -   HIS 125 NE2  VS   ASN 169 OD1 
Distance: 3.721346 - Hydrogen Bonds, 
645 -   HIS 125 NE2  VS   ASN 169 ND2 
Distance: 3.857439 - Hydrogen Bonds, 
646 -   HIS 125 ND1  VS   GLU 352 OE2 
Distance: 5.853807 - Attractive, 
647 -   HIS 125 NE2  VS   GLU 352 OE1 
Distance: 5.524065 - Attractive, 
648 -   HIS 125 NE2  VS   GLU 352 OE2 
Distance: 3.800152 - Attractive, Hydrogen Bonds, 
649 -   TRP 126 NE1  VS   ASN 169 OD1 
Distance: 3.470332 - Hydrogen Bonds, 
650 -   TRP 126 NE1  VS   ASN 169 O   
Distance: 2.694359 - Hydrogen Bonds, 
651 -   TRP 126 NE1  VS   GLU 170 O   
Distance: 3.431794 - Hydrogen Bonds, 
652 -   TRP 126 CZ2  VS   GLU 170 CB  
Distance: 3.803975 - Hydrophobic, 
653 -   TRP 126 CZ2  VS   GLU 170 CG  
Distance: 4.463937 - Hydrophobic, 
654 -   TRP 126 CD2  VS   CYS 173 CB  
Distance: 4.448973 - Hydrophobic, 
655 -   TRP 126 CZ2  VS   CYS 173 CB  
Distance: 3.003053 - Hydrophobic, 
656 -   TRP 126 CZ3  VS   CYS 173 CB  
Distance: 4.125987 - Hydrophobic, 
657 -   TRP 126 CH2  VS   CYS 173 CB  
Distance: 3.277716 - Hydrophobic, 
658 -   TRP 126 NE1  VS   SER 174 OG  
Distance: 3.136849 - Hydrogen Bonds, 
659 -   TRP 126 CG   VS   HIS 184 ND1 
Distance: 5.989719 - Aromatic Stacking, 
660 -   TRP 126 CB   VS   TRP 406 CH2 
Distance: 4.291902 - Hydrophobic, 
661 -   TRP 126 CG   VS   TRP 406 CG  
Distance: 5.270802 - Aromatic Stacking, 
662 -   TRP 126 CD2  VS   TRP 406 CZ2 
Distance: 4.278014 - Hydrophobic, 
663 -   TRP 126 CE3  VS   TRP 406 CD2 
Distance: 3.920972 - Hydrophobic, 
664 -   TRP 126 CE3  VS   TRP 406 CE3 
Distance: 4.312088 - Hydrophobic, 
665 -   TRP 126 CE3  VS   TRP 406 CZ2 
Distance: 3.490241 - Hydrophobic, 
666 -   TRP 126 CE3  VS   TRP 406 CZ3 
Distance: 4.272956 - Hydrophobic, 
667 -   TRP 126 CE3  VS   TRP 406 CH2 
Distance: 3.887741 - Hydrophobic, 
668 -   TRP 126 CZ3  VS   TRP 406 CG  
Distance: 4.023842 - Hydrophobic, 
669 -   TRP 126 CZ3  VS   TRP 406 CD2 
Distance: 3.850977 - Hydrophobic, 
670 -   TRP 126 CZ3  VS   TRP 406 CZ2 
Distance: 3.884309 - Hydrophobic, 
671 -   LEU 128 CG   VS   LEU 132 CB  
Distance: 4.009753 - Hydrophobic, 
672 -   LEU 128 CG   VS   LEU 132 CG  
Distance: 4.226450 - Hydrophobic, 
673 -   LEU 128 CG   VS   LEU 132 CD1 
Distance: 4.117002 - Hydrophobic, 
674 -   LEU 128 CD1  VS   LEU 132 CB  
Distance: 3.990184 - Hydrophobic, 
675 -   LEU 128 CD1  VS   LEU 132 CG  
Distance: 3.858162 - Hydrophobic, 
676 -   LEU 128 CD1  VS   LEU 132 CD1 
Distance: 4.042074 - Hydrophobic, 
677 -   LEU 128 CD2  VS   LEU 132 CB  
Distance: 4.121211 - Hydrophobic, 
678 -   LEU 128 CD2  VS   LEU 132 CG  
Distance: 4.083976 - Hydrophobic, 
679 -   LEU 128 CD2  VS   LEU 132 CD1 
Distance: 3.425278 - Hydrophobic, 
680 -   LEU 128 CD2  VS   GLU 133 CB  
Distance: 4.310132 - Hydrophobic, 
681 -   LEU 128 CD1  VS   TRP 138 CZ2 
Distance: 4.096737 - Hydrophobic, 
682 -   HIS 131 NE2  VS   GLU 135 OE1 
Distance: 4.836031 - Attractive, 
683 -   LEU 132 O    VS   GLY 137 N   
Distance: 3.112904 - Hydrogen Bonds, 
684 -   LEU 132 CG   VS   THR 143 CG2 
Distance: 3.559942 - Hydrophobic, 
685 -   LEU 132 CD1  VS   THR 143 CG2 
Distance: 3.361502 - Hydrophobic, 
686 -   LEU 132 CD2  VS   THR 143 CG2 
Distance: 3.770665 - Hydrophobic, 
687 -   LEU 132 CD2  VS   ALA 146 CB  
Distance: 3.965568 - Hydrophobic, 
688 -   GLU 133 OE2  VS   GLY 137 N   
Distance: 3.888714 - Hydrogen Bonds, 
689 -   GLU 133 OE1  VS   TYR 179 OH  
Distance: 3.130612 - Hydrogen Bonds, 
690 -   GLU 133 OE2  VS   TYR 179 OH  
Distance: 3.172273 - Hydrogen Bonds, 
691 -   GLU 133 CG   VS   PRO 186 CB  
Distance: 4.057836 - Hydrophobic, 
692 -   GLU 135 OE1  VS   GLU 142 OE1 
Distance: 5.556247 - Repulsive, 
693 -   GLU 135 OE2  VS   GLU 142 OE1 
Distance: 3.889109 - Repulsive, 
694 -   GLU 135 OE2  VS   GLU 142 OE2 
Distance: 5.785114 - Repulsive, 
695 -   GLY 137 N    VS   ASN 140 OD1 
Distance: 3.482628 - Hydrogen Bonds, 
696 -   GLY 137 O    VS   THR 143 OG1 
Distance: 2.565615 - Hydrogen Bonds, 
697 -   TRP 138 CE3  VS   THR 143 CG2 
Distance: 4.165269 - Hydrophobic, 
698 -   TRP 138 CZ3  VS   THR 143 CG2 
Distance: 3.996804 - Hydrophobic, 
699 -   TRP 138 CH2  VS   THR 143 CG2 
Distance: 4.308038 - Hydrophobic, 
700 -   TRP 138 N    VS   TYR 179 OH  
Distance: 3.028224 - Hydrogen Bonds, 
701 -   TRP 138 CB   VS   TYR 179 CE2 
Distance: 3.646454 - Hydrophobic, 
702 -   TRP 138 CG   VS   TYR 179 CE2 
Distance: 4.132166 - Hydrophobic, 
703 -   TRP 138 CB   VS   ALA 197 CB  
Distance: 3.598257 - Hydrophobic, 
704 -   TRP 138 CE3  VS   HIS 200 CB  
Distance: 4.252819 - Hydrophobic, 
705 -   TRP 138 O    VS   HIS 200 ND1 
Distance: 2.652329 - Hydrogen Bonds, 
706 -   TRP 138 CG   VS   LEU 201 CG  
Distance: 4.197347 - Hydrophobic, 
707 -   TRP 138 CG   VS   LEU 201 CD2 
Distance: 3.786112 - Hydrophobic, 
708 -   TRP 138 CD2  VS   LEU 201 CG  
Distance: 3.774486 - Hydrophobic, 
709 -   TRP 138 CD2  VS   LEU 201 CD2 
Distance: 2.942697 - Hydrophobic, 
710 -   TRP 138 CE3  VS   LEU 201 CG  
Distance: 3.807202 - Hydrophobic, 
711 -   TRP 138 CE3  VS   LEU 201 CD2 
Distance: 2.992857 - Hydrophobic, 
712 -   TRP 138 CZ2  VS   LEU 201 CG  
Distance: 4.455904 - Hydrophobic, 
713 -   TRP 138 CZ2  VS   LEU 201 CD2 
Distance: 3.003653 - Hydrophobic, 
714 -   TRP 138 CZ3  VS   LEU 201 CG  
Distance: 4.144040 - Hydrophobic, 
715 -   TRP 138 CZ3  VS   LEU 201 CD2 
Distance: 3.000447 - Hydrophobic, 
716 -   TRP 138 CH2  VS   LEU 201 CG  
Distance: 4.450948 - Hydrophobic, 
717 -   TRP 138 CH2  VS   LEU 201 CD2 
Distance: 3.006626 - Hydrophobic, 
718 -   LEU 139 CG   VS   TYR 179 CD1 
Distance: 4.164414 - Hydrophobic, 
719 -   LEU 139 CG   VS   TYR 179 CE1 
Distance: 3.855291 - Hydrophobic, 
720 -   LEU 139 CD1  VS   TYR 179 CE1 
Distance: 4.372976 - Hydrophobic, 
721 -   LEU 139 CD2  VS   TYR 179 CG  
Distance: 4.209706 - Hydrophobic, 
722 -   LEU 139 CD2  VS   TYR 179 CD1 
Distance: 3.571785 - Hydrophobic, 
723 -   LEU 139 CD2  VS   TYR 179 CE1 
Distance: 3.712584 - Hydrophobic, 
724 -   LEU 139 CD1  VS   LYS 188 CD  
Distance: 4.316095 - Hydrophobic, 
725 -   LEU 139 CB   VS   TYR 193 CD2 
Distance: 4.422498 - Hydrophobic, 
726 -   LEU 139 CG   VS   TYR 193 CB  
Distance: 4.109732 - Hydrophobic, 
727 -   LEU 139 CG   VS   TYR 193 CG  
Distance: 4.364816 - Hydrophobic, 
728 -   LEU 139 CG   VS   TYR 193 CD2 
Distance: 3.651104 - Hydrophobic, 
729 -   LEU 139 CD1  VS   TYR 193 CB  
Distance: 4.148452 - Hydrophobic, 
730 -   LEU 139 CD1  VS   TYR 193 CG  
Distance: 3.935517 - Hydrophobic, 
731 -   LEU 139 CD1  VS   TYR 193 CD2 
Distance: 2.948215 - Hydrophobic, 
732 -   LEU 139 CD1  VS   TYR 193 CE2 
Distance: 3.604920 - Hydrophobic, 
733 -   LEU 139 CD2  VS   TYR 193 CB  
Distance: 2.946220 - Hydrophobic, 
734 -   LEU 139 CD2  VS   TYR 193 CG  
Distance: 3.619670 - Hydrophobic, 
735 -   LEU 139 CD2  VS   TYR 193 CD2 
Distance: 3.375231 - Hydrophobic, 
736 -   LEU 139 O    VS   HIS 200 ND1 
Distance: 3.427544 - Hydrogen Bonds, 
737 -   ASN 140 ND2  VS   GLU 142 OE1 
Distance: 3.558301 - Hydrogen Bonds, 
738 -   ASN 140 OD1  VS   THR 143 OG1 
Distance: 2.675221 - Hydrogen Bonds, 
739 -   ASN 140 ND2  VS   THR 143 OG1 
Distance: 3.685397 - Hydrogen Bonds, 
740 -   ASN 140 O    VS   THR 143 OG1 
Distance: 3.389563 - Hydrogen Bonds, 
741 -   ASN 140 N    VS   HIS 200 ND1 
Distance: 3.716268 - Hydrogen Bonds, 
742 -   ASN 140 O    VS   HIS 200 ND1 
Distance: 3.460029 - Hydrogen Bonds, 
743 -   ARG 141 NE   VS   HIS 199 NE2 
Distance: 5.556934 - Repulsive, 
744 -   ARG 141 CZ   VS   HIS 199 NE2 
Distance: 5.012843 - Repulsive, 
745 -   ARG 141 NH1  VS   HIS 199 NE2 
Distance: 4.321375 - Repulsive, 
746 -   ARG 141 NH2  VS   HIS 199 NE2 
Distance: 5.600751 - Repulsive, 
747 -   ARG 141 N    VS   HIS 200 ND1 
Distance: 3.779245 - Hydrogen Bonds, 
748 -   ARG 141 NE   VS   HIS 200 ND1 
Distance: 5.401786 - Repulsive, 
749 -   ARG 141 NE   VS   HIS 200 NE2 
Distance: 4.272781 - Repulsive, 
750 -   ARG 141 CZ   VS   HIS 200 NE2 
Distance: 5.018274 - Repulsive, 
751 -   ARG 141 NH1  VS   HIS 200 NE2 
Distance: 4.773752 - Repulsive, 
752 -   ARG 141 NE   VS   HIS 279 NE2 
Distance: 5.373991 - Repulsive, 
753 -   ARG 141 CZ   VS   HIS 279 ND1 
Distance: 5.102996 - Repulsive, 
754 -   ARG 141 CZ   VS   HIS 279 NE2 
Distance: 4.651533 - Repulsive, 
755 -   ARG 141 NH1  VS   HIS 279 ND1 
Distance: 4.534431 - Repulsive, 
756 -   ARG 141 NH1  VS   HIS 279 NE2 
Distance: 3.954936 - Repulsive, 
757 -   ARG 141 NH2  VS   HIS 279 ND1 
Distance: 4.999146 - Repulsive, 
758 -   ARG 141 NH2  VS   HIS 279 NE2 
Distance: 5.101700 - Repulsive, 
759 -   ARG 141 NE   VS   ASP 282 OD1 
Distance: 5.092068 - Attractive, 
760 -   ARG 141 NE   VS   ASP 282 OD2 
Distance: 4.730304 - Attractive, 
761 -   ARG 141 CZ   VS   ASP 282 OD1 
Distance: 3.916527 - Attractive, 
762 -   ARG 141 CZ   VS   ASP 282 OD2 
Distance: 3.590403 - Attractive, 
763 -   ARG 141 NH1  VS   ASP 282 OD1 
Distance: 3.889181 - Attractive, Hydrogen Bonds, 
764 -   ARG 141 NH1  VS   ASP 282 OD2 
Distance: 2.839104 - Attractive, Hydrogen Bonds, 
765 -   ARG 141 NH2  VS   ASP 282 OD1 
Distance: 3.247370 - Attractive, Hydrogen Bonds, 
766 -   ARG 141 NH2  VS   ASP 282 OD2 
Distance: 3.716575 - Attractive, Hydrogen Bonds, 
767 -   GLU 142 CB   VS   TYR 145 CD1 
Distance: 4.185589 - Hydrophobic, 
768 -   PHE 147 CE1  VS   TYR 150 CD2 
Distance: 4.445846 - Hydrophobic, 
769 -   PHE 147 CG   VS   VAL 151 CG2 
Distance: 3.847963 - Hydrophobic, 
770 -   PHE 147 CD1  VS   VAL 151 CG2 
Distance: 3.861497 - Hydrophobic, 
771 -   PHE 147 CD2  VS   VAL 151 CG2 
Distance: 3.417730 - Hydrophobic, 
772 -   PHE 147 CE1  VS   VAL 151 CG2 
Distance: 3.446840 - Hydrophobic, 
773 -   PHE 147 CE2  VS   VAL 151 CB  
Distance: 4.256017 - Hydrophobic, 
774 -   PHE 147 CE2  VS   VAL 151 CG2 
Distance: 2.939013 - Hydrophobic, 
775 -   PHE 147 CZ   VS   VAL 151 CB  
Distance: 4.447298 - Hydrophobic, 
776 -   PHE 147 CZ   VS   VAL 151 CG2 
Distance: 2.952399 - Hydrophobic, 
777 -   PHE 147 CG   VS   ALA 204 CB  
Distance: 4.022523 - Hydrophobic, 
778 -   PHE 147 CD1  VS   ALA 204 CB  
Distance: 4.453927 - Hydrophobic, 
779 -   PHE 147 CD2  VS   ALA 204 CB  
Distance: 3.517408 - Hydrophobic, 
780 -   PHE 147 CE1  VS   ALA 204 CB  
Distance: 4.468053 - Hydrophobic, 
781 -   PHE 147 CE2  VS   ALA 204 CB  
Distance: 3.524522 - Hydrophobic, 
782 -   PHE 147 CZ   VS   ALA 204 CB  
Distance: 4.031789 - Hydrophobic, 
783 -   PHE 147 CB   VS   LEU 207 CD2 
Distance: 3.904353 - Hydrophobic, 
784 -   PHE 147 CG   VS   LEU 207 CD2 
Distance: 3.998984 - Hydrophobic, 
785 -   PHE 147 CD2  VS   LEU 207 CB  
Distance: 4.172164 - Hydrophobic, 
786 -   PHE 147 CD2  VS   LEU 207 CG  
Distance: 4.131371 - Hydrophobic, 
787 -   PHE 147 CD2  VS   LEU 207 CD2 
Distance: 3.238493 - Hydrophobic, 
788 -   PHE 147 CE2  VS   LEU 207 CB  
Distance: 4.458777 - Hydrophobic, 
789 -   PHE 147 CE2  VS   LEU 207 CD2 
Distance: 4.132409 - Hydrophobic, 
790 -   PHE 147 CE2  VS   ALA 208 CB  
Distance: 4.229887 - Hydrophobic, 
791 -   ALA 148 CB   VS   LEU 207 CG  
Distance: 3.866042 - Hydrophobic, 
792 -   ALA 148 CB   VS   LEU 207 CD1 
Distance: 3.666594 - Hydrophobic, 
793 -   ALA 148 CB   VS   LEU 207 CD2 
Distance: 3.186332 - Hydrophobic, 
794 -   TYR 150 CD1  VS   ILE 154 CG1 
Distance: 4.443896 - Hydrophobic, 
795 -   TYR 150 CE1  VS   ILE 154 CG1 
Distance: 4.096062 - Hydrophobic, 
796 -   TYR 150 CE1  VS   ILE 154 CD1 
Distance: 4.287544 - Hydrophobic, 
797 -   TYR 150 CE2  VS   ILE 154 CG1 
Distance: 4.468190 - Hydrophobic, 
798 -   VAL 151 CG1  VS   ALA 208 CB  
Distance: 4.027233 - Hydrophobic, 
799 -   VAL 151 CG1  VS   VAL 211 CG2 
Distance: 3.561472 - Hydrophobic, 
800 -   ILE 154 CG2  VS   PHE 158 CD2 
Distance: 4.212064 - Hydrophobic, 
801 -   PHE 158 CB   VS   VAL 162 CG2 
Distance: 4.175003 - Hydrophobic, 
802 -   GLY 159 N    VS   TYR 165 OH  
Distance: 3.026128 - Hydrogen Bonds, 
803 -   VAL 162 CB   VS   TYR 165 CD1 
Distance: 3.849506 - Hydrophobic, 
804 -   VAL 162 CB   VS   TYR 165 CE1 
Distance: 3.017821 - Hydrophobic, 
805 -   VAL 162 CB   VS   TYR 165 CE2 
Distance: 4.252495 - Hydrophobic, 
806 -   VAL 162 CG1  VS   TYR 165 CG  
Distance: 3.990301 - Hydrophobic, 
807 -   VAL 162 CG1  VS   TYR 165 CD1 
Distance: 3.288280 - Hydrophobic, 
808 -   VAL 162 CG1  VS   TYR 165 CD2 
Distance: 4.392370 - Hydrophobic, 
809 -   VAL 162 CG1  VS   TYR 165 CE1 
Distance: 3.033230 - Hydrophobic, 
810 -   VAL 162 CG1  VS   TYR 165 CE2 
Distance: 4.210941 - Hydrophobic, 
811 -   VAL 162 CG2  VS   TYR 165 CE1 
Distance: 3.935289 - Hydrophobic, 
812 -   VAL 162 CG2  VS   TYR 165 CE2 
Distance: 4.380806 - Hydrophobic, 
813 -   HIS 163 O    VS   LEU 220 N   
Distance: 2.877273 - Hydrogen Bonds, 
814 -   TYR 165 CD1  VS   THR 219 CG2 
Distance: 3.758438 - Hydrophobic, 
815 -   TYR 165 CE1  VS   THR 219 CG2 
Distance: 3.270151 - Hydrophobic, 
816 -   TYR 165 N    VS   LEU 220 O   
Distance: 2.617466 - Hydrogen Bonds, 
817 -   TYR 165 CB   VS   ASN 221 CB  
Distance: 4.283939 - Hydrophobic, 
818 -   TYR 165 O    VS   ASN 221 ND2 
Distance: 2.710420 - Hydrogen Bonds, 
819 -   TYR 165 O    VS   GLY 222 N   
Distance: 2.876263 - Hydrogen Bonds, 
820 -   TYR 165 O    VS   TYR 292 OH  
Distance: 2.884899 - Hydrogen Bonds, 
821 -   ALA 166 CB   VS   VAL 224 CG2 
Distance: 4.173575 - Hydrophobic, 
822 -   ALA 166 N    VS   TYR 292 OH  
Distance: 3.711051 - Hydrogen Bonds, 
823 -   THR 167 OG1  VS   HIS 205 NE2 
Distance: 3.694819 - Hydrogen Bonds, 
824 -   THR 167 CG2  VS   ALA 208 CB  
Distance: 3.681556 - Hydrophobic, 
825 -   THR 167 N    VS   GLY 222 O   
Distance: 2.876685 - Hydrogen Bonds, 
826 -   THR 167 OG1  VS   GLY 222 O   
Distance: 3.650254 - Hydrogen Bonds, 
827 -   LEU 168 CB   VS   PRO 171 CG  
Distance: 4.272220 - Hydrophobic, 
828 -   LEU 168 CG   VS   PRO 171 CG  
Distance: 3.919789 - Hydrophobic, 
829 -   LEU 168 CD1  VS   PRO 171 CB  
Distance: 3.952639 - Hydrophobic, 
830 -   LEU 168 CD1  VS   PRO 171 CG  
Distance: 3.338810 - Hydrophobic, 
831 -   LEU 168 CB   VS   ILE 223 CG1 
Distance: 4.100585 - Hydrophobic, 
832 -   LEU 168 CB   VS   ILE 223 CD1 
Distance: 4.279939 - Hydrophobic, 
833 -   LEU 168 O    VS   VAL 224 N   
Distance: 3.017019 - Hydrogen Bonds, 
834 -   ASN 169 ND2  VS   GLU 352 OE2 
Distance: 3.095612 - Hydrogen Bonds, 
835 -   GLU 170 CB   VS   CYS 173 CB  
Distance: 4.335892 - Hydrophobic, 
836 -   GLU 170 OE1  VS   CYS 173 SG  
Distance: 2.869959 - Hydrogen Bonds, 
837 -   GLU 170 O    VS   SER 174 OG  
Distance: 3.726480 - Hydrogen Bonds, 
838 -   GLU 170 N    VS   VAL 224 O   
Distance: 2.948674 - Hydrogen Bonds, 
839 -   GLU 170 CB   VS   ASN 226 CB  
Distance: 4.346990 - Hydrophobic, 
840 -   GLU 170 CG   VS   ASN 226 CB  
Distance: 3.465310 - Hydrophobic, 
841 -   GLU 170 OE2  VS   ASN 296 ND2 
Distance: 2.762411 - Hydrogen Bonds, 
842 -   GLU 170 OE1  VS   GLU 352 OE1 
Distance: 5.700176 - Repulsive, 
843 -   GLU 170 OE2  VS   GLU 352 OE1 
Distance: 3.636786 - Repulsive, 
844 -   GLU 170 OE2  VS   GLU 352 OE2 
Distance: 4.469386 - Repulsive, 
845 -   PRO 171 CB   VS   LEU 202 CD2 
Distance: 3.948287 - Hydrophobic, 
846 -   PRO 171 CG   VS   LEU 202 CD2 
Distance: 4.057546 - Hydrophobic, 
847 -   PRO 171 CG   VS   ILE 223 CG1 
Distance: 4.428314 - Hydrophobic, 
848 -   PRO 171 CG   VS   ILE 223 CD1 
Distance: 3.793033 - Hydrophobic, 
849 -   PRO 171 CB   VS   LEU 225 CD2 
Distance: 4.488395 - Hydrophobic, 
850 -   PRO 171 CG   VS   LEU 225 CD2 
Distance: 3.562798 - Hydrophobic, 
851 -   PRO 171 CB   VS   TYR 254 CD1 
Distance: 3.656572 - Hydrophobic, 
852 -   PRO 171 CB   VS   TYR 254 CE1 
Distance: 3.507138 - Hydrophobic, 
853 -   PRO 171 CG   VS   TYR 254 CD1 
Distance: 4.425387 - Hydrophobic, 
854 -   PRO 171 O    VS   TYR 254 OH  
Distance: 3.465770 - Hydrogen Bonds, 
855 -   PHE 172 CG   VS   PHE 176 CB  
Distance: 4.486861 - Hydrophobic, 
856 -   PHE 172 CG   VS   PHE 176 CG  
Distance: 5.288624 - Aromatic Stacking, 
857 -   PHE 172 CD1  VS   PHE 176 CB  
Distance: 4.031778 - Hydrophobic, 
858 -   PHE 172 CE1  VS   PHE 176 CB  
Distance: 3.725237 - Hydrophobic, 
859 -   PHE 172 CE1  VS   PHE 176 CG  
Distance: 3.992476 - Hydrophobic, 
860 -   PHE 172 CE1  VS   PHE 176 CD2 
Distance: 4.171519 - Hydrophobic, 
861 -   PHE 172 CE2  VS   PHE 176 CB  
Distance: 4.384834 - Hydrophobic, 
862 -   PHE 172 CE2  VS   PHE 176 CD2 
Distance: 4.207226 - Hydrophobic, 
863 -   PHE 172 CZ   VS   PHE 176 CB  
Distance: 3.921480 - Hydrophobic, 
864 -   PHE 172 CZ   VS   PHE 176 CG  
Distance: 3.937213 - Hydrophobic, 
865 -   PHE 172 CZ   VS   PHE 176 CD2 
Distance: 3.652254 - Hydrophobic, 
866 -   PHE 172 CZ   VS   PHE 176 CE2 
Distance: 4.392238 - Hydrophobic, 
867 -   PHE 172 CE2  VS   LEU 177 CG  
Distance: 4.304742 - Hydrophobic, 
868 -   PHE 172 CE2  VS   LEU 177 CD2 
Distance: 4.409169 - Hydrophobic, 
869 -   PHE 172 O    VS   LEU 177 N   
Distance: 3.740798 - Hydrogen Bonds, 
870 -   PHE 172 CG   VS   TYR 249 CG  
Distance: 5.407399 - Aromatic Stacking, 
871 -   PHE 172 CD1  VS   TYR 249 CD2 
Distance: 4.036639 - Hydrophobic, 
872 -   PHE 172 CD1  VS   TYR 249 CE2 
Distance: 3.704373 - Hydrophobic, 
873 -   PHE 172 CE1  VS   TYR 249 CG  
Distance: 4.464128 - Hydrophobic, 
874 -   PHE 172 CE1  VS   TYR 249 CD2 
Distance: 3.181787 - Hydrophobic, 
875 -   PHE 172 CE1  VS   TYR 249 CE2 
Distance: 2.966024 - Hydrophobic, 
876 -   PHE 172 CZ   VS   TYR 249 CD2 
Distance: 4.055036 - Hydrophobic, 
877 -   PHE 172 CZ   VS   TYR 249 CE2 
Distance: 3.862300 - Hydrophobic, 
878 -   PHE 172 CD1  VS   LEU 250 CB  
Distance: 4.327431 - Hydrophobic, 
879 -   PHE 172 CD1  VS   LEU 250 CG  
Distance: 4.213416 - Hydrophobic, 
880 -   PHE 172 CE1  VS   LEU 250 CB  
Distance: 4.227305 - Hydrophobic, 
881 -   PHE 172 CE1  VS   LEU 250 CG  
Distance: 3.661298 - Hydrophobic, 
882 -   PHE 172 CE1  VS   LEU 250 CD1 
Distance: 4.286795 - Hydrophobic, 
883 -   PHE 172 CE2  VS   LEU 250 CG  
Distance: 4.419347 - Hydrophobic, 
884 -   PHE 172 CZ   VS   LEU 250 CG  
Distance: 3.781478 - Hydrophobic, 
885 -   PHE 172 CZ   VS   LEU 250 CD1 
Distance: 4.465354 - Hydrophobic, 
886 -   PHE 172 CZ   VS   LEU 250 CD2 
Distance: 4.245379 - Hydrophobic, 
887 -   PHE 172 N    VS   TYR 254 OH  
Distance: 3.657204 - Hydrogen Bonds, 
888 -   PHE 172 CB   VS   TYR 254 CD2 
Distance: 4.075756 - Hydrophobic, 
889 -   PHE 172 CB   VS   TYR 254 CE2 
Distance: 3.504391 - Hydrophobic, 
890 -   PHE 172 CG   VS   TYR 254 CE2 
Distance: 4.110721 - Hydrophobic, 
891 -   PHE 172 CD1  VS   TYR 254 CE2 
Distance: 3.758681 - Hydrophobic, 
892 -   CYS 173 CB   VS   LEU 177 CD1 
Distance: 4.000929 - Hydrophobic, 
893 -   CYS 173 O    VS   GLY 178 N   
Distance: 3.117413 - Hydrogen Bonds, 
894 -   ALA 175 O    VS   GLU 180 N   
Distance: 3.437131 - Hydrogen Bonds, 
895 -   ALA 175 CB   VS   ALA 197 CB  
Distance: 3.784443 - Hydrophobic, 
896 -   ALA 175 CB   VS   ALA 198 CB  
Distance: 3.593936 - Hydrophobic, 
897 -   ALA 175 CB   VS   LEU 201 CD1 
Distance: 4.494003 - Hydrophobic, 
898 -   PHE 176 CG   VS   GLU 180 CB  
Distance: 4.141605 - Hydrophobic, 
899 -   PHE 176 CD1  VS   GLU 180 CB  
Distance: 3.481735 - Hydrophobic, 
900 -   PHE 176 CD1  VS   GLU 180 CG  
Distance: 3.789269 - Hydrophobic, 
901 -   PHE 176 CE1  VS   GLU 180 CB  
Distance: 3.604288 - Hydrophobic, 
902 -   PHE 176 CE1  VS   GLU 180 CG  
Distance: 3.448883 - Hydrophobic, 
903 -   PHE 176 CZ   VS   GLU 180 CB  
Distance: 4.343158 - Hydrophobic, 
904 -   PHE 176 CZ   VS   GLU 180 CG  
Distance: 4.250742 - Hydrophobic, 
905 -   PHE 176 CE2  VS   ILE 181 CB  
Distance: 3.995069 - Hydrophobic, 
906 -   PHE 176 CE2  VS   ILE 181 CG2 
Distance: 4.362628 - Hydrophobic, 
907 -   PHE 176 CZ   VS   ILE 181 CB  
Distance: 4.234815 - Hydrophobic, 
908 -   PHE 176 O    VS   ILE 181 N   
Distance: 3.006458 - Hydrogen Bonds, 
909 -   PHE 176 CB   VS   TYR 249 CE2 
Distance: 3.591062 - Hydrophobic, 
910 -   PHE 176 CG   VS   TYR 249 CG  
Distance: 4.840488 - Aromatic Stacking, 
911 -   PHE 176 CG   VS   TYR 249 CE2 
Distance: 3.414476 - Hydrophobic, 
912 -   PHE 176 CD1  VS   TYR 249 CD2 
Distance: 4.287266 - Hydrophobic, 
913 -   PHE 176 CD1  VS   TYR 249 CE1 
Distance: 4.309985 - Hydrophobic, 
914 -   PHE 176 CD1  VS   TYR 249 CE2 
Distance: 3.181968 - Hydrophobic, 
915 -   PHE 176 CD2  VS   TYR 249 CE2 
Distance: 4.235502 - Hydrophobic, 
916 -   PHE 176 CE1  VS   TYR 249 CE2 
Distance: 3.854810 - Hydrophobic, 
917 -   LEU 177 CB   VS   ILE 181 CG2 
Distance: 3.936606 - Hydrophobic, 
918 -   LEU 177 CG   VS   ILE 181 CG2 
Distance: 4.466315 - Hydrophobic, 
919 -   LEU 177 CD2  VS   ILE 181 CG2 
Distance: 3.707532 - Hydrophobic, 
920 -   LEU 177 O    VS   GLY 182 N   
Distance: 2.973554 - Hydrogen Bonds, 
921 -   LEU 177 CB   VS   ILE 183 CB  
Distance: 4.335396 - Hydrophobic, 
922 -   LEU 177 CD2  VS   ILE 183 CD1 
Distance: 3.905826 - Hydrophobic, 
923 -   LEU 177 O    VS   ILE 183 N   
Distance: 3.125497 - Hydrogen Bonds, 
924 -   LEU 177 CB   VS   HIS 184 CB  
Distance: 3.984845 - Hydrophobic, 
925 -   LEU 177 O    VS   HIS 184 N   
Distance: 3.238698 - Hydrogen Bonds, 
926 -   GLY 178 O    VS   GLY 187 N   
Distance: 2.970351 - Hydrogen Bonds, 
927 -   GLY 178 O    VS   LYS 188 N   
Distance: 2.969222 - Hydrogen Bonds, 
928 -   TYR 179 CD1  VS   PRO 186 CG  
Distance: 3.968652 - Hydrophobic, 
929 -   TYR 179 CE1  VS   PRO 186 CG  
Distance: 3.387707 - Hydrophobic, 
930 -   TYR 179 CE2  VS   PRO 186 CG  
Distance: 4.166837 - Hydrophobic, 
931 -   TYR 179 CD1  VS   LYS 188 CB  
Distance: 4.093335 - Hydrophobic, 
932 -   TYR 179 O    VS   VAL 189 N   
Distance: 3.394498 - Hydrogen Bonds, 
933 -   TYR 179 O    VS   GLY 190 N   
Distance: 2.816291 - Hydrogen Bonds, 
934 -   TYR 179 CB   VS   TYR 193 CB  
Distance: 4.130894 - Hydrophobic, 
935 -   TYR 179 CG   VS   TYR 193 CB  
Distance: 4.491003 - Hydrophobic, 
936 -   TYR 179 CD1  VS   TYR 193 CB  
Distance: 4.179161 - Hydrophobic, 
937 -   TYR 179 CG   VS   ALA 197 CB  
Distance: 4.061992 - Hydrophobic, 
938 -   TYR 179 CD2  VS   ALA 197 CB  
Distance: 3.451408 - Hydrophobic, 
939 -   TYR 179 CE2  VS   ALA 197 CB  
Distance: 3.716926 - Hydrophobic, 
940 -   GLU 180 N    VS   LYS 188 O   
Distance: 3.652466 - Hydrogen Bonds, 
941 -   GLU 180 O    VS   GLY 190 N   
Distance: 3.720392 - Hydrogen Bonds, 
942 -   GLU 180 CG   VS   LYS 191 CG  
Distance: 4.457372 - Hydrophobic, 
943 -   GLU 180 CG   VS   LYS 191 CD  
Distance: 3.260304 - Hydrophobic, 
944 -   GLU 180 OE1  VS   LYS 191 NZ  
Distance: 4.890130 - Attractive, 
945 -   GLU 180 OE2  VS   LYS 191 NZ  
Distance: 3.035341 - Attractive, Hydrogen Bonds, 
946 -   GLU 180 OE1  VS   ARG 195 NE  
Distance: 5.733451 - Attractive, 
947 -   GLU 180 OE1  VS   ARG 195 CZ  
Distance: 4.371944 - Attractive, 
948 -   GLU 180 OE1  VS   ARG 195 NH1 
Distance: 3.789813 - Attractive, Hydrogen Bonds, 
949 -   GLU 180 OE1  VS   ARG 195 NH2 
Distance: 3.964383 - Attractive, 
950 -   GLU 180 OE2  VS   ARG 195 CZ  
Distance: 5.717549 - Attractive, 
951 -   GLU 180 OE2  VS   ARG 195 NH1 
Distance: 5.556630 - Attractive, 
952 -   GLU 180 OE2  VS   ARG 195 NH2 
Distance: 4.824448 - Attractive, 
953 -   GLU 180 OE1  VS   TYR 249 OH  
Distance: 3.245055 - Hydrogen Bonds, 
954 -   GLU 180 OE2  VS   GLU 312 OE1 
Distance: 4.640534 - Repulsive, 
955 -   GLU 180 OE2  VS   GLU 312 OE2 
Distance: 4.760591 - Repulsive, 
956 -   ILE 181 CB   VS   ILE 183 CB  
Distance: 4.488408 - Hydrophobic, 
957 -   ILE 181 CB   VS   ILE 183 CG1 
Distance: 3.804147 - Hydrophobic, 
958 -   ILE 181 CB   VS   ILE 183 CD1 
Distance: 4.079289 - Hydrophobic, 
959 -   ILE 181 CG1  VS   ILE 183 CG1 
Distance: 3.460536 - Hydrophobic, 
960 -   ILE 181 CG1  VS   ILE 183 CD1 
Distance: 3.680400 - Hydrophobic, 
961 -   ILE 181 CG2  VS   ILE 183 CB  
Distance: 3.256094 - Hydrophobic, 
962 -   ILE 181 CG2  VS   ILE 183 CG1 
Distance: 3.028274 - Hydrophobic, 
963 -   ILE 181 CG2  VS   ILE 183 CD1 
Distance: 3.493870 - Hydrophobic, 
964 -   ILE 181 CD1  VS   ILE 183 CG1 
Distance: 3.351062 - Hydrophobic, 
965 -   ILE 181 CD1  VS   ILE 183 CD1 
Distance: 2.942470 - Hydrophobic, 
966 -   GLY 182 N    VS   LYS 188 O   
Distance: 3.386294 - Hydrogen Bonds, 
967 -   ILE 183 CG2  VS   ALA 407 CB  
Distance: 4.288466 - Hydrophobic, 
968 -   HIS 184 ND1  VS   TRP 406 CG  
Distance: 5.798281 - Aromatic Stacking, 
969 -   HIS 184 NE2  VS   TRP 406 CG  
Distance: 5.798281 - Aromatic Stacking, 
970 -   LYS 188 CD   VS   TYR 193 CG  
Distance: 4.463732 - Hydrophobic, 
971 -   LYS 188 CD   VS   TYR 193 CD2 
Distance: 4.333595 - Hydrophobic, 
972 -   LYS 191 CB   VS   HIS 274 CB  
Distance: 4.252019 - Hydrophobic, 
973 -   LYS 191 CD   VS   TYR 311 CB  
Distance: 4.242974 - Hydrophobic, 
974 -   LYS 191 NZ   VS   GLU 312 OE1 
Distance: 5.088354 - Attractive, 
975 -   GLN 192 CG   VS   LYS 196 CG  
Distance: 4.342172 - Hydrophobic, 
976 -   GLN 192 CG   VS   LYS 196 CD  
Distance: 3.897617 - Hydrophobic, 
977 -   GLN 192 OE1  VS   LYS 196 NZ  
Distance: 3.648669 - Hydrogen Bonds, 
978 -   GLN 192 N    VS   HIS 274 ND1 
Distance: 3.580374 - Hydrogen Bonds, 
979 -   ARG 195 NH1  VS   TYR 249 OH  
Distance: 3.421025 - Hydrogen Bonds, 
980 -   ARG 195 CG   VS   TRP 253 CZ2 
Distance: 3.727689 - Hydrophobic, 
981 -   ARG 195 CG   VS   TRP 253 CH2 
Distance: 4.365446 - Hydrophobic, 
982 -   ARG 195 CG   VS   LEU 275 CD1 
Distance: 3.585938 - Hydrophobic, 
983 -   ARG 195 CG   VS   LEU 275 CD2 
Distance: 4.252180 - Hydrophobic, 
984 -   LYS 196 O    VS   HIS 200 ND1 
Distance: 3.763595 - Hydrogen Bonds, 
985 -   LYS 196 O    VS   HIS 200 NE2 
Distance: 3.837954 - Hydrogen Bonds, 
986 -   LYS 196 CG   VS   ASP 277 CB  
Distance: 3.994437 - Hydrophobic, 
987 -   LYS 196 CD   VS   ASP 277 CB  
Distance: 4.494427 - Hydrophobic, 
988 -   LYS 196 NZ   VS   ASP 277 OD1 
Distance: 5.942406 - Attractive, 
989 -   LYS 196 NZ   VS   ASP 277 OD2 
Distance: 4.705182 - Attractive, 
990 -   ALA 198 CB   VS   TYR 254 CE1 
Distance: 3.768592 - Hydrophobic, 
991 -   HIS 199 ND1  VS   TYR 263 OH  
Distance: 2.700835 - Hydrogen Bonds, 
992 -   HIS 199 NE2  VS   ASP 277 O   
Distance: 3.860362 - Hydrogen Bonds, 
993 -   HIS 199 ND1  VS   ASP 282 OD2 
Distance: 4.994090 - Attractive, 
994 -   HIS 199 NE2  VS   ASP 282 OD1 
Distance: 4.495763 - Attractive, 
995 -   HIS 199 NE2  VS   ASP 282 OD2 
Distance: 2.895978 - Attractive, Hydrogen Bonds, 
996 -   HIS 200 NE2  VS   ASP 277 OD2 
Distance: 5.081039 - Attractive, 
997 -   LEU 202 CD2  VS   ILE 223 CD1 
Distance: 4.477770 - Hydrophobic, 
998 -   LEU 202 CG   VS   TYR 254 CD1 
Distance: 4.118408 - Hydrophobic, 
999 -   LEU 202 CG   VS   TYR 254 CE1 
Distance: 4.433616 - Hydrophobic, 
1000 -   LEU 202 CD1  VS   TYR 254 CD1 
Distance: 4.086629 - Hydrophobic, 
1001 -   LEU 202 CD2  VS   TYR 254 CD1 
Distance: 3.536817 - Hydrophobic, 
1002 -   LEU 202 CD2  VS   TYR 254 CE1 
Distance: 4.143654 - Hydrophobic, 
1003 -   LEU 202 CD1  VS   PRO 257 CB  
Distance: 4.266971 - Hydrophobic, 
1004 -   LEU 202 CD1  VS   PRO 257 CG  
Distance: 3.878901 - Hydrophobic, 
1005 -   LEU 202 CD1  VS   TYR 263 CE1 
Distance: 4.200062 - Hydrophobic, 
1006 -   LEU 202 CB   VS   ILE 286 CG1 
Distance: 3.953219 - Hydrophobic, 
1007 -   LEU 202 CB   VS   ILE 286 CG2 
Distance: 3.850334 - Hydrophobic, 
1008 -   LEU 202 CB   VS   ILE 286 CD1 
Distance: 3.901143 - Hydrophobic, 
1009 -   LEU 202 CD1  VS   ILE 286 CG2 
Distance: 4.428650 - Hydrophobic, 
1010 -   LEU 203 CD2  VS   ASP 282 CB  
Distance: 3.728320 - Hydrophobic, 
1011 -   LEU 203 CB   VS   ILE 285 CG1 
Distance: 4.482402 - Hydrophobic, 
1012 -   LEU 203 CB   VS   ILE 285 CD1 
Distance: 3.546618 - Hydrophobic, 
1013 -   LEU 203 CG   VS   ILE 285 CD1 
Distance: 3.773111 - Hydrophobic, 
1014 -   LEU 203 CD1  VS   ILE 285 CD1 
Distance: 4.262468 - Hydrophobic, 
1015 -   LEU 203 CD2  VS   ILE 285 CG1 
Distance: 3.465757 - Hydrophobic, 
1016 -   LEU 203 CD2  VS   ILE 285 CD1 
Distance: 3.143979 - Hydrophobic, 
1017 -   LEU 203 CG   VS   ILE 286 CG1 
Distance: 4.247287 - Hydrophobic, 
1018 -   LEU 203 CG   VS   ILE 286 CD1 
Distance: 4.297286 - Hydrophobic, 
1019 -   LEU 203 CD2  VS   ILE 286 CG1 
Distance: 3.114987 - Hydrophobic, 
1020 -   LEU 203 CD2  VS   ILE 286 CD1 
Distance: 3.220409 - Hydrophobic, 
1021 -   HIS 205 NE2  VS   MET 209 SD  
Distance: 3.783835 - Hydrogen Bonds, 
1022 -   HIS 205 CB   VS   ILE 223 CD1 
Distance: 3.861893 - Hydrophobic, 
1023 -   HIS 205 NE2  VS   ILE 223 N   
Distance: 3.496948 - Hydrogen Bonds, 
1024 -   HIS 205 ND1  VS   GLN 288 O   
Distance: 3.632950 - Hydrogen Bonds, 
1025 -   HIS 205 NE2  VS   GLN 288 O   
Distance: 3.631741 - Hydrogen Bonds, 
1026 -   GLY 206 O    VS   THR 210 OG1 
Distance: 3.633965 - Hydrogen Bonds, 
1027 -   LEU 207 O    VS   THR 210 OG1 
Distance: 2.582860 - Hydrogen Bonds, 
1028 -   MET 209 CB   VS   GLN 288 CB  
Distance: 4.314324 - Hydrophobic, 
1029 -   MET 209 CG   VS   GLN 288 CB  
Distance: 3.847031 - Hydrophobic, 
1030 -   MET 209 CE   VS   GLN 288 CB  
Distance: 3.200427 - Hydrophobic, 
1031 -   MET 209 CE   VS   GLN 288 CG  
Distance: 4.167465 - Hydrophobic, 
1032 -   MET 209 CE   VS   ILE 290 CB  
Distance: 2.935271 - Hydrophobic, 
1033 -   MET 209 CE   VS   ILE 290 CG1 
Distance: 3.536806 - Hydrophobic, 
1034 -   MET 209 CE   VS   ILE 290 CG2 
Distance: 3.841016 - Hydrophobic, 
1035 -   MET 209 CE   VS   ILE 290 CD1 
Distance: 3.294625 - Hydrophobic, 
1036 -   VAL 211 O    VS   ASN 215 ND2 
Distance: 2.657726 - Hydrogen Bonds, 
1037 -   LEU 212 CD1  VS   PRO 217 CB  
Distance: 3.342673 - Hydrophobic, 
1038 -   LEU 212 CD1  VS   PRO 217 CG  
Distance: 3.539470 - Hydrophobic, 
1039 -   LEU 212 CD2  VS   ASN 221 CB  
Distance: 3.286447 - Hydrophobic, 
1040 -   LEU 212 CD2  VS   ILE 290 CD1 
Distance: 4.381390 - Hydrophobic, 
1041 -   LYS 213 O    VS   SER 216 OG  
Distance: 3.508451 - Hydrogen Bonds, 
1042 -   GLN 214 O    VS   SER 216 OG  
Distance: 3.504847 - Hydrogen Bonds, 
1043 -   ASN 215 CB   VS   PRO 217 CG  
Distance: 3.811108 - Hydrophobic, 
1044 -   PRO 217 CB   VS   THR 219 CG2 
Distance: 3.750677 - Hydrophobic, 
1045 -   LEU 220 CB   VS   ASP 291 CB  
Distance: 3.835622 - Hydrophobic, 
1046 -   LEU 220 CG   VS   ASP 291 CB  
Distance: 4.226548 - Hydrophobic, 
1047 -   LEU 220 CD1  VS   ASP 291 CB  
Distance: 3.538511 - Hydrophobic, 
1048 -   LEU 220 CB   VS   TYR 292 CD1 
Distance: 4.252615 - Hydrophobic, 
1049 -   LEU 220 CB   VS   TYR 292 CE1 
Distance: 4.252327 - Hydrophobic, 
1050 -   ASN 221 CB   VS   ILE 290 CB  
Distance: 4.186877 - Hydrophobic, 
1051 -   ASN 221 CB   VS   ILE 290 CG1 
Distance: 3.148808 - Hydrophobic, 
1052 -   ASN 221 CB   VS   ILE 290 CG2 
Distance: 4.289456 - Hydrophobic, 
1053 -   ASN 221 CB   VS   ILE 290 CD1 
Distance: 3.855337 - Hydrophobic, 
1054 -   ASN 221 N    VS   ASP 291 OD2 
Distance: 3.030148 - Hydrogen Bonds, 
1055 -   ASN 221 O    VS   ASP 291 N   
Distance: 2.953534 - Hydrogen Bonds, 
1056 -   ASN 221 O    VS   TYR 292 N   
Distance: 3.442513 - Hydrogen Bonds, 
1057 -   GLY 222 N    VS   TYR 292 OH  
Distance: 3.757916 - Hydrogen Bonds, 
1058 -   GLY 222 O    VS   TYR 292 OH  
Distance: 3.692528 - Hydrogen Bonds, 
1059 -   ILE 223 CG1  VS   LEU 225 CD2 
Distance: 4.350009 - Hydrophobic, 
1060 -   ILE 223 CG2  VS   LEU 225 CG  
Distance: 4.311657 - Hydrophobic, 
1061 -   ILE 223 CD1  VS   LEU 225 CD2 
Distance: 4.079991 - Hydrophobic, 
1062 -   ILE 223 CG2  VS   ILE 258 CD1 
Distance: 3.800996 - Hydrophobic, 
1063 -   ILE 223 CD1  VS   ILE 258 CD1 
Distance: 4.303516 - Hydrophobic, 
1064 -   ILE 223 CG2  VS   LEU 293 CD1 
Distance: 3.878730 - Hydrophobic, 
1065 -   ILE 223 O    VS   GLY 294 N   
Distance: 2.671929 - Hydrogen Bonds, 
1066 -   VAL 224 CG1  VS   THR 351 CG2 
Distance: 4.403286 - Hydrophobic, 
1067 -   VAL 224 CG2  VS   THR 351 CG2 
Distance: 3.635827 - Hydrophobic, 
1068 -   LEU 225 CB   VS   PHE 227 CD2 
Distance: 3.660646 - Hydrophobic, 
1069 -   LEU 225 CB   VS   PHE 227 CE1 
Distance: 4.251984 - Hydrophobic, 
1070 -   LEU 225 CB   VS   PHE 227 CE2 
Distance: 2.939943 - Hydrophobic, 
1071 -   LEU 225 CB   VS   PHE 227 CZ  
Distance: 3.315589 - Hydrophobic, 
1072 -   LEU 225 CG   VS   PHE 227 CE2 
Distance: 3.749963 - Hydrophobic, 
1073 -   LEU 225 CG   VS   PHE 227 CZ  
Distance: 3.765785 - Hydrophobic, 
1074 -   LEU 225 CD1  VS   PHE 227 CE1 
Distance: 4.087134 - Hydrophobic, 
1075 -   LEU 225 CD1  VS   PHE 227 CE2 
Distance: 3.429743 - Hydrophobic, 
1076 -   LEU 225 CD1  VS   PHE 227 CZ  
Distance: 3.004082 - Hydrophobic, 
1077 -   LEU 225 CG   VS   TYR 254 CB  
Distance: 4.400894 - Hydrophobic, 
1078 -   LEU 225 CD1  VS   TYR 254 CB  
Distance: 3.749963 - Hydrophobic, 
1079 -   LEU 225 CD2  VS   TYR 254 CB  
Distance: 3.933081 - Hydrophobic, 
1080 -   LEU 225 CD1  VS   MET 255 CE  
Distance: 3.771406 - Hydrophobic, 
1081 -   LEU 225 CG   VS   ILE 258 CD1 
Distance: 3.807708 - Hydrophobic, 
1082 -   LEU 225 CD1  VS   ILE 258 CG1 
Distance: 4.457284 - Hydrophobic, 
1083 -   LEU 225 CD1  VS   ILE 258 CD1 
Distance: 3.071279 - Hydrophobic, 
1084 -   LEU 225 CD2  VS   ILE 258 CD1 
Distance: 4.051013 - Hydrophobic, 
1085 -   LEU 225 N    VS   GLY 294 O   
Distance: 2.800858 - Hydrogen Bonds, 
1086 -   LEU 225 O    VS   ASN 296 N   
Distance: 3.090643 - Hydrogen Bonds, 
1087 -   ASN 226 CB   VS   ASN 296 CB  
Distance: 4.045838 - Hydrophobic, 
1088 -   PHE 227 CD1  VS   ASN 251 CB  
Distance: 3.554970 - Hydrophobic, 
1089 -   PHE 227 CE1  VS   ASN 251 CB  
Distance: 3.853659 - Hydrophobic, 
1090 -   PHE 227 CE1  VS   MET 255 CB  
Distance: 3.916869 - Hydrophobic, 
1091 -   PHE 227 CZ   VS   MET 255 CB  
Distance: 3.799780 - Hydrophobic, 
1092 -   PHE 227 CZ   VS   MET 255 CG  
Distance: 4.172051 - Hydrophobic, 
1093 -   PHE 227 CZ   VS   MET 255 CE  
Distance: 4.410659 - Hydrophobic, 
1094 -   PHE 227 CD2  VS   ILE 295 CG1 
Distance: 4.318005 - Hydrophobic, 
1095 -   PHE 227 N    VS   ASN 296 O   
Distance: 3.076413 - Hydrogen Bonds, 
1096 -   PHE 227 CB   VS   LEU 335 CG  
Distance: 4.471845 - Hydrophobic, 
1097 -   PHE 227 CB   VS   LEU 335 CD1 
Distance: 4.276168 - Hydrophobic, 
1098 -   PHE 227 CB   VS   LEU 335 CD2 
Distance: 3.647861 - Hydrophobic, 
1099 -   THR 228 O    VS   CYS 230 SG  
Distance: 3.818528 - Hydrogen Bonds, 
1100 -   THR 228 O    VS   ASN 251 ND2 
Distance: 3.263376 - Hydrogen Bonds, 
1101 -   THR 228 OG1  VS   GLN 301 OE1 
Distance: 2.578546 - Hydrogen Bonds, 
1102 -   THR 228 OG1  VS   GLN 301 NE2 
Distance: 3.520644 - Hydrogen Bonds, 
1103 -   PRO 229 CB   VS   TYR 231 CE1 
Distance: 4.093033 - Hydrophobic, 
1104 -   PRO 229 CG   VS   PHE 297 CD1 
Distance: 4.384936 - Hydrophobic, 
1105 -   PRO 229 CG   VS   PHE 297 CE1 
Distance: 3.641656 - Hydrophobic, 
1106 -   PRO 229 CG   VS   PHE 297 CZ  
Distance: 4.376251 - Hydrophobic, 
1107 -   PRO 229 CB   VS   ARG 300 CB  
Distance: 3.893723 - Hydrophobic, 
1108 -   PRO 229 CG   VS   ARG 300 CB  
Distance: 4.382438 - Hydrophobic, 
1109 -   PRO 229 O    VS   GLN 301 N   
Distance: 2.844383 - Hydrogen Bonds, 
1110 -   PRO 229 CB   VS   LEU 335 CB  
Distance: 4.318250 - Hydrophobic, 
1111 -   PRO 229 CG   VS   LEU 335 CB  
Distance: 3.248528 - Hydrophobic, 
1112 -   PRO 229 CG   VS   LEU 335 CG  
Distance: 4.031785 - Hydrophobic, 
1113 -   PRO 229 CG   VS   LEU 335 CD1 
Distance: 4.253624 - Hydrophobic, 
1114 -   PRO 229 CG   VS   LEU 335 CD2 
Distance: 4.125336 - Hydrophobic, 
1115 -   CYS 230 O    VS   THR 243 OG1 
Distance: 3.734900 - Hydrogen Bonds, 
1116 -   CYS 230 CB   VS   ASP 247 CB  
Distance: 4.336483 - Hydrophobic, 
1117 -   CYS 230 CB   VS   TYR 303 CD1 
Distance: 3.983330 - Hydrophobic, 
1118 -   CYS 230 CB   VS   TYR 303 CE1 
Distance: 3.414896 - Hydrophobic, 
1119 -   CYS 230 SG   VS   TYR 303 OH  
Distance: 3.402243 - Hydrogen Bonds, 
1120 -   TYR 231 N    VS   THR 243 OG1 
Distance: 3.594719 - Hydrogen Bonds, 
1121 -   TYR 231 O    VS   THR 243 OG1 
Distance: 3.533871 - Hydrogen Bonds, 
1122 -   TYR 231 CD1  VS   ARG 300 CB  
Distance: 4.294048 - Hydrophobic, 
1123 -   TYR 231 CD1  VS   ARG 300 CG  
Distance: 4.382507 - Hydrophobic, 
1124 -   TYR 231 CE1  VS   ARG 300 CB  
Distance: 4.254191 - Hydrophobic, 
1125 -   TYR 231 CE1  VS   ARG 300 CG  
Distance: 4.460568 - Hydrophobic, 
1126 -   TYR 231 N    VS   GLN 301 O   
Distance: 2.774134 - Hydrogen Bonds, 
1127 -   TYR 231 CB   VS   PHE 302 CG  
Distance: 4.435264 - Hydrophobic, 
1128 -   TYR 231 CB   VS   PHE 302 CD2 
Distance: 3.838241 - Hydrophobic, 
1129 -   TYR 231 CB   VS   PHE 302 CE2 
Distance: 3.888184 - Hydrophobic, 
1130 -   TYR 231 CG   VS   PHE 302 CG  
Distance: 5.593972 - Aromatic Stacking, 
1131 -   TYR 231 CG   VS   PHE 302 CE2 
Distance: 4.382482 - Hydrophobic, 
1132 -   TYR 231 O    VS   TYR 303 N   
Distance: 2.796206 - Hydrogen Bonds, 
1133 -   TYR 231 OH   VS   SER 331 OG  
Distance: 3.371507 - Hydrogen Bonds, 
1134 -   TYR 231 OH   VS   GLU 334 OE2 
Distance: 3.899922 - Hydrogen Bonds, 
1135 -   SER 232 OG   VS   SER 234 O   
Distance: 2.997699 - Hydrogen Bonds, 
1136 -   SER 232 N    VS   THR 243 OG1 
Distance: 3.760314 - Hydrogen Bonds, 
1137 -   ILE 233 CG2  VS   ASP 239 CB  
Distance: 3.641740 - Hydrophobic, 
1138 -   ILE 233 N    VS   TYR 303 O   
Distance: 2.674126 - Hydrogen Bonds, 
1139 -   ILE 233 CB   VS   LYS 304 CB  
Distance: 3.962339 - Hydrophobic, 
1140 -   ILE 233 CG2  VS   LYS 304 CB  
Distance: 3.407325 - Hydrophobic, 
1141 -   ILE 233 CD1  VS   LYS 304 CB  
Distance: 3.945130 - Hydrophobic, 
1142 -   ILE 233 CD1  VS   LYS 304 CG  
Distance: 4.438225 - Hydrophobic, 
1143 -   ILE 233 CD1  VS   LYS 304 CD  
Distance: 4.283164 - Hydrophobic, 
1144 -   SER 234 OG   VS   ASP 236 N   
Distance: 3.156150 - Hydrogen Bonds, 
1145 -   SER 234 OG   VS   ASP 236 OD2 
Distance: 3.046575 - Hydrogen Bonds, 
1146 -   SER 234 N    VS   ASP 239 OD2 
Distance: 3.708988 - Hydrogen Bonds, 
1147 -   SER 234 OG   VS   ASP 239 OD2 
Distance: 2.577982 - Hydrogen Bonds, 
1148 -   ASP 236 CB   VS   ASP 239 CB  
Distance: 4.405554 - Hydrophobic, 
1149 -   ASP 236 OD1  VS   ASP 239 OD2 
Distance: 5.674016 - Repulsive, 
1150 -   ASP 236 OD2  VS   ASP 239 OD1 
Distance: 5.295905 - Repulsive, 
1151 -   ASP 236 OD2  VS   ASP 239 OD2 
Distance: 3.941969 - Repulsive, 
1152 -   ASP 238 CB   VS   ALA 305 CB  
Distance: 3.941878 - Hydrophobic, 
1153 -   ASP 239 OD1  VS   ALA 305 N   
Distance: 2.845968 - Hydrogen Bonds, 
1154 -   ALA 241 CB   VS   PHE 245 CE2 
Distance: 3.492705 - Hydrophobic, 
1155 -   ALA 241 CB   VS   PHE 245 CZ  
Distance: 3.724219 - Hydrophobic, 
1156 -   ALA 242 CB   VS   PHE 245 CD2 
Distance: 4.255505 - Hydrophobic, 
1157 -   ALA 242 CB   VS   TYR 303 CB  
Distance: 4.496803 - Hydrophobic, 
1158 -   ALA 242 CB   VS   ALA 305 CB  
Distance: 3.957250 - Hydrophobic, 
1159 -   ALA 242 CB   VS   ILE 314 CG1 
Distance: 4.117208 - Hydrophobic, 
1160 -   ALA 242 CB   VS   ILE 314 CG2 
Distance: 4.202026 - Hydrophobic, 
1161 -   ALA 242 CB   VS   ILE 314 CD1 
Distance: 2.947687 - Hydrophobic, 
1162 -   PHE 245 CB   VS   LEU 270 CD1 
Distance: 4.391736 - Hydrophobic, 
1163 -   PHE 245 CG   VS   LEU 270 CD1 
Distance: 4.018852 - Hydrophobic, 
1164 -   PHE 245 CD1  VS   LEU 270 CG  
Distance: 4.216287 - Hydrophobic, 
1165 -   PHE 245 CD1  VS   LEU 270 CD1 
Distance: 2.950528 - Hydrophobic, 
1166 -   PHE 245 CD1  VS   LEU 270 CD2 
Distance: 4.379031 - Hydrophobic, 
1167 -   PHE 245 CE1  VS   LEU 270 CG  
Distance: 4.327177 - Hydrophobic, 
1168 -   PHE 245 CE1  VS   LEU 270 CD1 
Distance: 3.454360 - Hydrophobic, 
1169 -   PHE 245 CE1  VS   LEU 270 CD2 
Distance: 4.012834 - Hydrophobic, 
1170 -   PHE 245 CD2  VS   ILE 314 CD1 
Distance: 3.965004 - Hydrophobic, 
1171 -   ALA 246 CB   VS   TYR 303 CG  
Distance: 3.924989 - Hydrophobic, 
1172 -   ALA 246 CB   VS   TYR 303 CD1 
Distance: 3.904511 - Hydrophobic, 
1173 -   ALA 246 CB   VS   TYR 303 CD2 
Distance: 3.476935 - Hydrophobic, 
1174 -   ALA 246 CB   VS   TYR 303 CE1 
Distance: 3.449548 - Hydrophobic, 
1175 -   ALA 246 CB   VS   TYR 303 CE2 
Distance: 2.953997 - Hydrophobic, 
1176 -   ASP 247 O    VS   GLN 252 N   
Distance: 3.132063 - Hydrogen Bonds, 
1177 -   ASP 248 CB   VS   GLN 252 CB  
Distance: 4.257860 - Hydrophobic, 
1178 -   ASP 248 OD1  VS   GLN 252 NE2 
Distance: 3.076312 - Hydrogen Bonds, 
1179 -   ASP 248 OD2  VS   GLN 252 NE2 
Distance: 2.999107 - Hydrogen Bonds, 
1180 -   ASP 248 O    VS   TRP 253 N   
Distance: 2.987531 - Hydrogen Bonds, 
1181 -   ASP 248 CB   VS   ILE 267 CB  
Distance: 3.917572 - Hydrophobic, 
1182 -   ASP 248 CB   VS   ILE 267 CG1 
Distance: 3.932613 - Hydrophobic, 
1183 -   ASP 248 CB   VS   ILE 267 CG2 
Distance: 2.915482 - Hydrophobic, 
1184 -   ASP 248 CB   VS   ILE 267 CD1 
Distance: 3.639946 - Hydrophobic, 
1185 -   TYR 249 CB   VS   GLU 312 CG  
Distance: 4.399228 - Hydrophobic, 
1186 -   GLN 252 CB   VS   PRO 264 CB  
Distance: 4.119855 - Hydrophobic, 
1187 -   GLN 252 CB   VS   PRO 264 CG  
Distance: 3.313589 - Hydrophobic, 
1188 -   TRP 253 CG   VS   TYR 263 CG  
Distance: 4.216516 - Aromatic Stacking, 
1189 -   TRP 253 CG   VS   TYR 263 CD1 
Distance: 4.138413 - Hydrophobic, 
1190 -   TRP 253 CG   VS   TYR 263 CE1 
Distance: 4.434634 - Hydrophobic, 
1191 -   TRP 253 CD2  VS   TYR 263 CG  
Distance: 4.360356 - Hydrophobic, 
1192 -   TRP 253 CD2  VS   TYR 263 CD1 
Distance: 3.457649 - Hydrophobic, 
1193 -   TRP 253 CD2  VS   TYR 263 CE1 
Distance: 4.007328 - Hydrophobic, 
1194 -   TRP 253 CE3  VS   TYR 263 CB  
Distance: 4.082365 - Hydrophobic, 
1195 -   TRP 253 CE3  VS   TYR 263 CG  
Distance: 4.342741 - Hydrophobic, 
1196 -   TRP 253 CE3  VS   TYR 263 CD1 
Distance: 3.815022 - Hydrophobic, 
1197 -   TRP 253 CZ2  VS   TYR 263 CB  
Distance: 4.130266 - Hydrophobic, 
1198 -   TRP 253 CZ2  VS   TYR 263 CG  
Distance: 3.577177 - Hydrophobic, 
1199 -   TRP 253 CZ2  VS   TYR 263 CD1 
Distance: 3.059672 - Hydrophobic, 
1200 -   TRP 253 CZ2  VS   TYR 263 CD2 
Distance: 4.232691 - Hydrophobic, 
1201 -   TRP 253 CZ2  VS   TYR 263 CE1 
Distance: 3.343488 - Hydrophobic, 
1202 -   TRP 253 CZ2  VS   TYR 263 CE2 
Distance: 4.441074 - Hydrophobic, 
1203 -   TRP 253 CZ3  VS   TYR 263 CB  
Distance: 3.564100 - Hydrophobic, 
1204 -   TRP 253 CZ3  VS   TYR 263 CG  
Distance: 3.937240 - Hydrophobic, 
1205 -   TRP 253 CZ3  VS   TYR 263 CD1 
Distance: 3.795370 - Hydrophobic, 
1206 -   TRP 253 CH2  VS   TYR 263 CB  
Distance: 3.590794 - Hydrophobic, 
1207 -   TRP 253 CH2  VS   TYR 263 CG  
Distance: 3.538009 - Hydrophobic, 
1208 -   TRP 253 CH2  VS   TYR 263 CD1 
Distance: 3.441059 - Hydrophobic, 
1209 -   TRP 253 CH2  VS   TYR 263 CD2 
Distance: 4.305855 - Hydrophobic, 
1210 -   TRP 253 CH2  VS   TYR 263 CE1 
Distance: 4.154260 - Hydrophobic, 
1211 -   TRP 253 CB   VS   ILE 267 CD1 
Distance: 3.670263 - Hydrophobic, 
1212 -   TRP 253 CG   VS   ILE 267 CD1 
Distance: 4.257397 - Hydrophobic, 
1213 -   TRP 253 CD2  VS   ILE 267 CD1 
Distance: 3.910653 - Hydrophobic, 
1214 -   TRP 253 CE3  VS   ILE 267 CB  
Distance: 4.481775 - Hydrophobic, 
1215 -   TRP 253 CE3  VS   ILE 267 CG1 
Distance: 3.550943 - Hydrophobic, 
1216 -   TRP 253 CE3  VS   ILE 267 CD1 
Distance: 2.947680 - Hydrophobic, 
1217 -   TRP 253 CZ3  VS   ILE 267 CG1 
Distance: 3.836141 - Hydrophobic, 
1218 -   TRP 253 CZ3  VS   ILE 267 CD1 
Distance: 3.764035 - Hydrophobic, 
1219 -   TRP 253 CZ3  VS   GLU 268 CG  
Distance: 4.078316 - Hydrophobic, 
1220 -   TRP 253 CH2  VS   GLU 268 CG  
Distance: 4.349340 - Hydrophobic, 
1221 -   TRP 253 CZ2  VS   LEU 275 CD1 
Distance: 3.954493 - Hydrophobic, 
1222 -   TRP 253 CH2  VS   LEU 275 CD1 
Distance: 3.475335 - Hydrophobic, 
1223 -   MET 255 CE   VS   ILE 258 CB  
Distance: 3.846725 - Hydrophobic, 
1224 -   MET 255 CE   VS   ILE 258 CG1 
Distance: 4.290647 - Hydrophobic, 
1225 -   MET 255 CE   VS   ILE 258 CG2 
Distance: 4.255311 - Hydrophobic, 
1226 -   MET 255 CE   VS   ILE 258 CD1 
Distance: 3.674047 - Hydrophobic, 
1227 -   MET 255 CE   VS   LEU 293 CD1 
Distance: 4.069713 - Hydrophobic, 
1228 -   MET 255 CE   VS   LEU 293 CD2 
Distance: 4.262200 - Hydrophobic, 
1229 -   MET 255 CG   VS   LEU 339 CD1 
Distance: 4.357040 - Hydrophobic, 
1230 -   MET 255 CB   VS   TYR 343 CG  
Distance: 4.101498 - Hydrophobic, 
1231 -   MET 255 CB   VS   TYR 343 CD1 
Distance: 3.982673 - Hydrophobic, 
1232 -   MET 255 CB   VS   TYR 343 CD2 
Distance: 4.218202 - Hydrophobic, 
1233 -   MET 255 CB   VS   TYR 343 CE1 
Distance: 4.009008 - Hydrophobic, 
1234 -   MET 255 CB   VS   TYR 343 CE2 
Distance: 4.242774 - Hydrophobic, 
1235 -   MET 255 CG   VS   TYR 343 CB  
Distance: 3.355231 - Hydrophobic, 
1236 -   MET 255 CG   VS   TYR 343 CG  
Distance: 2.940342 - Hydrophobic, 
1237 -   MET 255 CG   VS   TYR 343 CD1 
Distance: 3.178768 - Hydrophobic, 
1238 -   MET 255 CG   VS   TYR 343 CD2 
Distance: 3.238567 - Hydrophobic, 
1239 -   MET 255 CG   VS   TYR 343 CE1 
Distance: 3.678310 - Hydrophobic, 
1240 -   MET 255 CG   VS   TYR 343 CE2 
Distance: 3.729383 - Hydrophobic, 
1241 -   MET 255 CE   VS   TYR 343 CB  
Distance: 4.302051 - Hydrophobic, 
1242 -   LYS 256 CB   VS   ASP 260 CB  
Distance: 4.425685 - Hydrophobic, 
1243 -   LYS 256 CG   VS   ASP 260 CB  
Distance: 3.512338 - Hydrophobic, 
1244 -   LYS 256 NZ   VS   ASP 260 OD1 
Distance: 5.430216 - Attractive, 
1245 -   LYS 256 NZ   VS   ASP 260 OD2 
Distance: 3.214154 - Attractive, Hydrogen Bonds, 
1246 -   LYS 256 O    VS   GLY 261 N   
Distance: 3.118104 - Hydrogen Bonds, 
1247 -   LYS 256 CG   VS   THR 262 CG2 
Distance: 3.292241 - Hydrophobic, 
1248 -   LYS 256 CD   VS   THR 262 CG2 
Distance: 3.239519 - Hydrophobic, 
1249 -   LYS 256 O    VS   THR 262 N   
Distance: 3.743062 - Hydrogen Bonds, 
1250 -   LYS 256 CB   VS   PRO 264 CG  
Distance: 3.881281 - Hydrophobic, 
1251 -   LYS 256 CG   VS   PRO 264 CG  
Distance: 4.409422 - Hydrophobic, 
1252 -   LYS 256 CD   VS   PRO 264 CB  
Distance: 4.083427 - Hydrophobic, 
1253 -   LYS 256 CD   VS   PRO 264 CG  
Distance: 3.709153 - Hydrophobic, 
1254 -   LYS 256 CB   VS   TYR 343 CE1 
Distance: 4.075333 - Hydrophobic, 
1255 -   LYS 256 CG   VS   TYR 343 CE1 
Distance: 4.491623 - Hydrophobic, 
1256 -   LYS 256 NZ   VS   TYR 343 OH  
Distance: 3.202027 - Hydrogen Bonds, 
1257 -   PRO 257 CB   VS   TYR 263 CD1 
Distance: 4.447979 - Hydrophobic, 
1258 -   PRO 257 CB   VS   TYR 263 CE1 
Distance: 4.159603 - Hydrophobic, 
1259 -   PRO 257 CG   VS   TYR 263 CD1 
Distance: 3.714138 - Hydrophobic, 
1260 -   PRO 257 CG   VS   TYR 263 CE1 
Distance: 3.561388 - Hydrophobic, 
1261 -   PRO 257 CB   VS   MET 283 CE  
Distance: 4.095532 - Hydrophobic, 
1262 -   PRO 257 CB   VS   ILE 286 CG2 
Distance: 4.058139 - Hydrophobic, 
1263 -   PRO 257 O    VS   SER 287 N   
Distance: 3.804878 - Hydrogen Bonds, 
1264 -   ILE 258 O    VS   GLN 288 N   
Distance: 3.601986 - Hydrogen Bonds, 
1265 -   MET 259 CB   VS   TYR 343 CB  
Distance: 4.017654 - Hydrophobic, 
1266 -   MET 259 CB   VS   TYR 343 CG  
Distance: 4.227660 - Hydrophobic, 
1267 -   MET 259 CB   VS   TYR 343 CD1 
Distance: 3.501226 - Hydrophobic, 
1268 -   MET 259 CB   VS   TYR 343 CE1 
Distance: 4.446412 - Hydrophobic, 
1269 -   MET 259 CG   VS   TYR 343 CB  
Distance: 4.343894 - Hydrophobic, 
1270 -   MET 259 CG   VS   TYR 343 CD1 
Distance: 4.247025 - Hydrophobic, 
1271 -   ASP 260 CB   VS   THR 262 CG2 
Distance: 3.831868 - Hydrophobic, 
1272 -   ASP 260 OD2  VS   TYR 343 OH  
Distance: 3.891715 - Hydrogen Bonds, 
1273 -   TYR 263 CB   VS   GLU 268 CG  
Distance: 3.739584 - Hydrophobic, 
1274 -   TYR 263 CE2  VS   ILE 278 CD1 
Distance: 4.495475 - Hydrophobic, 
1275 -   TYR 263 CG   VS   MET 283 CE  
Distance: 4.372061 - Hydrophobic, 
1276 -   TYR 263 CD2  VS   MET 283 CE  
Distance: 3.623036 - Hydrophobic, 
1277 -   TYR 263 CE2  VS   MET 283 CE  
Distance: 3.596297 - Hydrophobic, 
1278 -   PRO 264 CB   VS   ILE 267 CB  
Distance: 4.350824 - Hydrophobic, 
1279 -   PRO 264 CB   VS   ILE 267 CG1 
Distance: 3.019006 - Hydrophobic, 
1280 -   PRO 264 CB   VS   ILE 267 CD1 
Distance: 3.309650 - Hydrophobic, 
1281 -   PRO 264 CG   VS   ILE 267 CG1 
Distance: 3.683432 - Hydrophobic, 
1282 -   PRO 264 CG   VS   ILE 267 CD1 
Distance: 3.314790 - Hydrophobic, 
1283 -   ILE 267 CG2  VS   LEU 270 CD1 
Distance: 4.034505 - Hydrophobic, 
1284 -   ILE 267 O    VS   TYR 311 OH  
Distance: 3.670428 - Hydrogen Bonds, 
1285 -   LEU 270 O    VS   TYR 311 OH  
Distance: 3.848944 - Hydrogen Bonds, 
1286 -   PRO 271 CB   VS   LEU 275 CG  
Distance: 4.047297 - Hydrophobic, 
1287 -   PRO 271 CB   VS   LEU 275 CD2 
Distance: 3.024964 - Hydrophobic, 
1288 -   PRO 271 CG   VS   LEU 275 CG  
Distance: 3.443524 - Hydrophobic, 
1289 -   PRO 271 CG   VS   LEU 275 CD1 
Distance: 4.377509 - Hydrophobic, 
1290 -   PRO 271 CG   VS   LEU 275 CD2 
Distance: 3.020245 - Hydrophobic, 
1291 -   PRO 271 CB   VS   TYR 311 CE1 
Distance: 3.879278 - Hydrophobic, 
1292 -   ILE 278 CG1  VS   ASP 282 CB  
Distance: 4.096892 - Hydrophobic, 
1293 -   ILE 278 CG1  VS   MET 283 CG  
Distance: 4.153235 - Hydrophobic, 
1294 -   ILE 278 CD1  VS   MET 283 CB  
Distance: 4.441161 - Hydrophobic, 
1295 -   ILE 278 CD1  VS   MET 283 CG  
Distance: 3.014433 - Hydrophobic, 
1296 -   ILE 278 CD1  VS   MET 283 CE  
Distance: 4.428998 - Hydrophobic, 
1297 -   HIS 279 N    VS   ASP 282 OD2 
Distance: 2.635497 - Hydrogen Bonds, 
1298 -   HIS 279 ND1  VS   ASP 282 OD1 
Distance: 5.697595 - Attractive, 
1299 -   HIS 279 ND1  VS   ASP 282 OD2 
Distance: 5.288371 - Attractive, 
1300 -   HIS 279 NE2  VS   ASP 282 OD2 
Distance: 5.634135 - Attractive, 
1301 -   MET 283 O    VS   SER 287 OG  
Distance: 3.447891 - Hydrogen Bonds, 
1302 -   ALA 284 O    VS   SER 287 OG  
Distance: 3.276454 - Hydrogen Bonds, 
1303 -   TYR 292 CB   VS   PHE 349 CG  
Distance: 4.351132 - Hydrophobic, 
1304 -   TYR 292 CB   VS   PHE 349 CD2 
Distance: 3.018803 - Hydrophobic, 
1305 -   TYR 292 CB   VS   PHE 349 CE2 
Distance: 3.002620 - Hydrophobic, 
1306 -   TYR 292 CB   VS   PHE 349 CZ  
Distance: 4.331000 - Hydrophobic, 
1307 -   TYR 292 CG   VS   PHE 349 CG  
Distance: 4.210602 - Hydrophobic, 
1308 -   TYR 292 CG   VS   PHE 349 CG  
Distance: 4.626165 - Aromatic Stacking, 
1309 -   TYR 292 CG   VS   PHE 349 CD2 
Distance: 3.069450 - Hydrophobic, 
1310 -   TYR 292 CG   VS   PHE 349 CE2 
Distance: 3.285916 - Hydrophobic, 
1311 -   TYR 292 CD1  VS   PHE 349 CD2 
Distance: 3.962405 - Hydrophobic, 
1312 -   TYR 292 CD1  VS   PHE 349 CE2 
Distance: 3.854948 - Hydrophobic, 
1313 -   TYR 292 CD2  VS   PHE 349 CB  
Distance: 3.968602 - Hydrophobic, 
1314 -   TYR 292 CD2  VS   PHE 349 CG  
Distance: 3.846034 - Hydrophobic, 
1315 -   TYR 292 CD2  VS   PHE 349 CD2 
Distance: 3.042237 - Hydrophobic, 
1316 -   TYR 292 CD2  VS   PHE 349 CE2 
Distance: 3.771979 - Hydrophobic, 
1317 -   TYR 292 CE2  VS   PHE 349 CB  
Distance: 4.356189 - Hydrophobic, 
1318 -   TYR 292 CE2  VS   PHE 349 CG  
Distance: 4.417330 - Hydrophobic, 
1319 -   TYR 292 CE2  VS   PHE 349 CD2 
Distance: 3.922765 - Hydrophobic, 
1320 -   LEU 293 CB   VS   ILE 295 CD1 
Distance: 3.780153 - Hydrophobic, 
1321 -   LEU 293 CG   VS   ILE 295 CG1 
Distance: 4.290900 - Hydrophobic, 
1322 -   LEU 293 CG   VS   ILE 295 CD1 
Distance: 3.289918 - Hydrophobic, 
1323 -   LEU 293 CD2  VS   ILE 295 CG1 
Distance: 4.141437 - Hydrophobic, 
1324 -   LEU 293 CD2  VS   ILE 295 CD1 
Distance: 3.438468 - Hydrophobic, 
1325 -   LEU 293 CG   VS   LEU 339 CD2 
Distance: 4.339446 - Hydrophobic, 
1326 -   LEU 293 CD2  VS   LEU 339 CG  
Distance: 3.736635 - Hydrophobic, 
1327 -   LEU 293 CD2  VS   LEU 339 CD1 
Distance: 3.454966 - Hydrophobic, 
1328 -   LEU 293 CD2  VS   LEU 339 CD2 
Distance: 3.164839 - Hydrophobic, 
1329 -   LEU 293 N    VS   PRO 347 O   
Distance: 3.134629 - Hydrogen Bonds, 
1330 -   LEU 293 O    VS   PHE 349 N   
Distance: 2.988887 - Hydrogen Bonds, 
1331 -   ILE 295 CG2  VS   PHE 297 CB  
Distance: 4.322836 - Hydrophobic, 
1332 -   ILE 295 CG1  VS   LEU 339 CD2 
Distance: 3.585205 - Hydrophobic, 
1333 -   ILE 295 CD1  VS   LEU 339 CD2 
Distance: 3.454119 - Hydrophobic, 
1334 -   ILE 295 CG1  VS   ILE 348 CG2 
Distance: 4.185243 - Hydrophobic, 
1335 -   ILE 295 CD1  VS   ILE 348 CB  
Distance: 4.457717 - Hydrophobic, 
1336 -   ILE 295 CD1  VS   ILE 348 CG2 
Distance: 3.332919 - Hydrophobic, 
1337 -   ILE 295 N    VS   PHE 349 O   
Distance: 2.744555 - Hydrogen Bonds, 
1338 -   ILE 295 O    VS   THR 351 N   
Distance: 2.946496 - Hydrogen Bonds, 
1339 -   ILE 295 O    VS   THR 351 OG1 
Distance: 3.375836 - Hydrogen Bonds, 
1340 -   ILE 295 O    VS   GLU 352 N   
Distance: 3.484051 - Hydrogen Bonds, 
1341 -   ASN 296 CB   VS   TYR 298 CE2 
Distance: 4.301081 - Hydrophobic, 
1342 -   ASN 296 OD1  VS   THR 351 OG1 
Distance: 2.572276 - Hydrogen Bonds, 
1343 -   ASN 296 CB   VS   GLU 352 CB  
Distance: 3.969864 - Hydrophobic, 
1344 -   ASN 296 OD1  VS   GLU 352 N   
Distance: 2.864404 - Hydrogen Bonds, 
1345 -   ASN 296 ND2  VS   GLU 352 OE1 
Distance: 3.334510 - Hydrogen Bonds, 
1346 -   ASN 296 ND2  VS   GLU 352 OE2 
Distance: 3.506456 - Hydrogen Bonds, 
1347 -   PHE 297 CB   VS   PHE 332 CD1 
Distance: 3.581487 - Hydrophobic, 
1348 -   PHE 297 CB   VS   PHE 332 CE1 
Distance: 3.309166 - Hydrophobic, 
1349 -   PHE 297 CB   VS   PHE 332 CZ  
Distance: 4.335983 - Hydrophobic, 
1350 -   PHE 297 CG   VS   PHE 332 CG  
Distance: 4.148440 - Hydrophobic, 
1351 -   PHE 297 CG   VS   PHE 332 CG  
Distance: 4.493266 - Aromatic Stacking, 
1352 -   PHE 297 CG   VS   PHE 332 CD1 
Distance: 3.182856 - Hydrophobic, 
1353 -   PHE 297 CG   VS   PHE 332 CE1 
Distance: 3.505668 - Hydrophobic, 
1354 -   PHE 297 CD1  VS   PHE 332 CD1 
Distance: 3.848526 - Hydrophobic, 
1355 -   PHE 297 CD1  VS   PHE 332 CE1 
Distance: 4.408393 - Hydrophobic, 
1356 -   PHE 297 CD2  VS   PHE 332 CB  
Distance: 3.866660 - Hydrophobic, 
1357 -   PHE 297 CD2  VS   PHE 332 CG  
Distance: 3.503377 - Hydrophobic, 
1358 -   PHE 297 CD2  VS   PHE 332 CD1 
Distance: 2.953312 - Hydrophobic, 
1359 -   PHE 297 CD2  VS   PHE 332 CD2 
Distance: 4.407259 - Hydrophobic, 
1360 -   PHE 297 CD2  VS   PHE 332 CE1 
Distance: 3.492022 - Hydrophobic, 
1361 -   PHE 297 CD2  VS   PHE 332 CZ  
Distance: 4.394102 - Hydrophobic, 
1362 -   PHE 297 CE1  VS   PHE 332 CD1 
Distance: 4.254296 - Hydrophobic, 
1363 -   PHE 297 CE2  VS   PHE 332 CB  
Distance: 3.429643 - Hydrophobic, 
1364 -   PHE 297 CE2  VS   PHE 332 CG  
Distance: 3.623643 - Hydrophobic, 
1365 -   PHE 297 CE2  VS   PHE 332 CD1 
Distance: 3.469881 - Hydrophobic, 
1366 -   PHE 297 CE2  VS   PHE 332 CE1 
Distance: 4.385734 - Hydrophobic, 
1367 -   PHE 297 CZ   VS   PHE 332 CB  
Distance: 3.860995 - Hydrophobic, 
1368 -   PHE 297 CZ   VS   PHE 332 CG  
Distance: 4.347034 - Hydrophobic, 
1369 -   PHE 297 CZ   VS   PHE 332 CD1 
Distance: 4.093049 - Hydrophobic, 
1370 -   PHE 297 CD1  VS   LEU 335 CD2 
Distance: 3.809935 - Hydrophobic, 
1371 -   PHE 297 CE1  VS   LEU 335 CD2 
Distance: 4.455638 - Hydrophobic, 
1372 -   PHE 297 N    VS   GLU 352 O   
Distance: 3.014154 - Hydrogen Bonds, 
1373 -   PHE 297 O    VS   ASN 353 ND2 
Distance: 2.658170 - Hydrogen Bonds, 
1374 -   PHE 297 CG   VS   HIS 378 ND1 
Distance: 5.746960 - Aromatic Stacking, 
1375 -   TYR 298 CB   VS   TRP 325 CD2 
Distance: 4.397042 - Hydrophobic, 
1376 -   TYR 298 CB   VS   TRP 325 CE3 
Distance: 3.467269 - Hydrophobic, 
1377 -   TYR 298 CB   VS   TRP 325 CZ3 
Distance: 3.483388 - Hydrophobic, 
1378 -   TYR 298 CB   VS   TRP 325 CH2 
Distance: 4.429439 - Hydrophobic, 
1379 -   TYR 298 CG   VS   TRP 325 CG  
Distance: 5.827075 - Aromatic Stacking, 
1380 -   TYR 298 CG   VS   TRP 325 CE3 
Distance: 3.827563 - Hydrophobic, 
1381 -   TYR 298 CG   VS   TRP 325 CZ3 
Distance: 3.283883 - Hydrophobic, 
1382 -   TYR 298 CG   VS   TRP 325 CH2 
Distance: 4.053798 - Hydrophobic, 
1383 -   TYR 298 CD1  VS   TRP 325 CE3 
Distance: 3.895940 - Hydrophobic, 
1384 -   TYR 298 CD1  VS   TRP 325 CZ3 
Distance: 3.196105 - Hydrophobic, 
1385 -   TYR 298 CD1  VS   TRP 325 CH2 
Distance: 4.098426 - Hydrophobic, 
1386 -   TYR 298 CD2  VS   TRP 325 CZ3 
Distance: 4.007831 - Hydrophobic, 
1387 -   TYR 298 CD2  VS   TRP 325 CH2 
Distance: 4.369925 - Hydrophobic, 
1388 -   TYR 298 CE1  VS   TRP 325 CZ3 
Distance: 3.851834 - Hydrophobic, 
1389 -   TYR 298 CE1  VS   TRP 325 CH2 
Distance: 4.443327 - Hydrophobic, 
1390 -   TYR 298 OH   VS   GLU 352 OE1 
Distance: 2.577353 - Hydrogen Bonds, 
1391 -   TYR 298 O    VS   TYR 374 OH  
Distance: 2.669213 - Hydrogen Bonds, 
1392 -   TYR 298 CE1  VS   TRP 398 CB  
Distance: 4.431543 - Hydrophobic, 
1393 -   TYR 298 CG   VS   PHE 414 CG  
Distance: 5.952282 - Aromatic Stacking, 
1394 -   TYR 298 CD1  VS   PHE 414 CE2 
Distance: 4.241167 - Hydrophobic, 
1395 -   TYR 298 CE1  VS   PHE 414 CE2 
Distance: 3.917579 - Hydrophobic, 
1396 -   THR 299 O    VS   GLN 301 NE2 
Distance: 3.576205 - Hydrogen Bonds, 
1397 -   THR 299 CG2  VS   TRP 325 CB  
Distance: 4.253247 - Hydrophobic, 
1398 -   THR 299 OG1  VS   GLU 326 N   
Distance: 3.368759 - Hydrogen Bonds, 
1399 -   THR 299 OG1  VS   GLU 326 O   
Distance: 2.568835 - Hydrogen Bonds, 
1400 -   ARG 300 CG   VS   PHE 302 CE1 
Distance: 4.231100 - Hydrophobic, 
1401 -   ARG 300 NE   VS   GLU 326 OE1 
Distance: 2.971098 - Attractive, Hydrogen Bonds, 
1402 -   ARG 300 NE   VS   GLU 326 OE2 
Distance: 2.983867 - Attractive, Hydrogen Bonds, 
1403 -   ARG 300 CZ   VS   GLU 326 OE1 
Distance: 4.030798 - Attractive, 
1404 -   ARG 300 CZ   VS   GLU 326 OE2 
Distance: 3.292868 - Attractive, 
1405 -   ARG 300 NH1  VS   GLU 326 OE1 
Distance: 5.178305 - Attractive, 
1406 -   ARG 300 NH1  VS   GLU 326 OE2 
Distance: 4.578601 - Attractive, 
1407 -   ARG 300 NH2  VS   GLU 326 OE1 
Distance: 4.315875 - Attractive, 
1408 -   ARG 300 NH2  VS   GLU 326 OE2 
Distance: 2.863287 - Attractive, Hydrogen Bonds, 
1409 -   ARG 300 CG   VS   TYR 328 CB  
Distance: 4.309248 - Hydrophobic, 
1410 -   ARG 300 NE   VS   SER 331 OG  
Distance: 3.560064 - Hydrogen Bonds, 
1411 -   ARG 300 NH1  VS   SER 331 OG  
Distance: 3.565718 - Hydrogen Bonds, 
1412 -   GLN 301 CB   VS   TYR 303 CG  
Distance: 4.423289 - Hydrophobic, 
1413 -   GLN 301 CB   VS   TYR 303 CD1 
Distance: 3.832855 - Hydrophobic, 
1414 -   GLN 301 CB   VS   TYR 303 CD2 
Distance: 4.349093 - Hydrophobic, 
1415 -   GLN 301 CB   VS   TYR 303 CE1 
Distance: 3.037090 - Hydrophobic, 
1416 -   GLN 301 CB   VS   TYR 303 CE2 
Distance: 3.670069 - Hydrophobic, 
1417 -   GLN 301 CG   VS   TYR 303 CE1 
Distance: 4.169466 - Hydrophobic, 
1418 -   GLN 301 CG   VS   TYR 303 CE2 
Distance: 4.164199 - Hydrophobic, 
1419 -   GLN 301 OE1  VS   TYR 303 OH  
Distance: 2.575311 - Hydrogen Bonds, 
1420 -   PHE 302 O    VS   THR 317 N   
Distance: 3.277416 - Hydrogen Bonds, 
1421 -   TYR 303 CB   VS   ILE 314 CG2 
Distance: 3.530457 - Hydrophobic, 
1422 -   TYR 303 CG   VS   ILE 314 CG2 
Distance: 3.748669 - Hydrophobic, 
1423 -   TYR 303 CD2  VS   ILE 314 CB  
Distance: 4.255162 - Hydrophobic, 
1424 -   TYR 303 CD2  VS   ILE 314 CG2 
Distance: 3.097852 - Hydrophobic, 
1425 -   TYR 303 CE2  VS   ILE 314 CG2 
Distance: 4.105277 - Hydrophobic, 
1426 -   LYS 304 N    VS   GLU 315 O   
Distance: 2.835270 - Hydrogen Bonds, 
1427 -   LYS 304 CG   VS   GLU 315 CB  
Distance: 3.670306 - Hydrophobic, 
1428 -   LYS 304 CG   VS   GLU 315 CG  
Distance: 4.314912 - Hydrophobic, 
1429 -   LYS 304 CD   VS   GLU 315 CB  
Distance: 4.000325 - Hydrophobic, 
1430 -   LYS 304 CD   VS   GLU 315 CG  
Distance: 4.203401 - Hydrophobic, 
1431 -   LYS 304 NZ   VS   GLU 315 OE1 
Distance: 4.290363 - Attractive, 
1432 -   LYS 304 NZ   VS   GLU 315 OE2 
Distance: 4.914713 - Attractive, 
1433 -   LYS 304 O    VS   GLU 315 N   
Distance: 2.961589 - Hydrogen Bonds, 
1434 -   LYS 304 NZ   VS   THR 317 OG1 
Distance: 3.817790 - Hydrogen Bonds, 
1435 -   HIS 306 CB   VS   THR 308 CG2 
Distance: 3.682007 - Hydrophobic, 
1436 -   HIS 306 N    VS   PRO 313 O   
Distance: 3.577346 - Hydrogen Bonds, 
1437 -   HIS 306 ND1  VS   GLU 315 OE1 
Distance: 4.282145 - Attractive, 
1438 -   HIS 306 ND1  VS   GLU 315 OE2 
Distance: 5.561282 - Attractive, 
1439 -   HIS 306 NE2  VS   GLU 315 OE1 
Distance: 5.956828 - Attractive, 
1440 -   THR 308 OG1  VS   ILE 310 N   
Distance: 3.350636 - Hydrogen Bonds, 
1441 -   THR 308 CG2  VS   PRO 313 CB  
Distance: 4.439349 - Hydrophobic, 
1442 -   ILE 310 CG2  VS   GLU 312 CB  
Distance: 4.299762 - Hydrophobic, 
1443 -   ILE 310 CB   VS   PRO 313 CB  
Distance: 4.435173 - Hydrophobic, 
1444 -   GLU 312 CB   VS   ILE 314 CG1 
Distance: 3.768406 - Hydrophobic, 
1445 -   PRO 319 O    VS   GLU 326 N   
Distance: 3.772964 - Hydrogen Bonds, 
1446 -   PRO 319 O    VS   ILE 327 N   
Distance: 2.685265 - Hydrogen Bonds, 
1447 -   THR 321 OG1  VS   MET 323 N   
Distance: 3.264740 - Hydrogen Bonds, 
1448 -   THR 321 OG1  VS   GLY 324 N   
Distance: 3.822417 - Hydrogen Bonds, 
1449 -   THR 321 OG1  VS   TRP 325 N   
Distance: 3.669394 - Hydrogen Bonds, 
1450 -   THR 321 OG1  VS   TRP 325 O   
Distance: 3.741456 - Hydrogen Bonds, 
1451 -   THR 321 CG2  VS   ILE 327 CG1 
Distance: 3.658524 - Hydrophobic, 
1452 -   THR 321 CG2  VS   ILE 327 CD1 
Distance: 3.804191 - Hydrophobic, 
1453 -   THR 321 CG2  VS   ALA 355 CB  
Distance: 3.652813 - Hydrophobic, 
1454 -   THR 321 OG1  VS   ALA 356 O   
Distance: 3.538714 - Hydrogen Bonds, 
1455 -   ASP 322 N    VS   ALA 356 O   
Distance: 2.743745 - Hydrogen Bonds, 
1456 -   ASP 322 CB   VS   PRO 358 CG  
Distance: 3.900356 - Hydrophobic, 
1457 -   ASP 322 CB   VS   LYS 412 CG  
Distance: 4.352865 - Hydrophobic, 
1458 -   ASP 322 OD1  VS   LYS 412 NZ  
Distance: 4.919890 - Attractive, 
1459 -   ASP 322 OD2  VS   LYS 412 NZ  
Distance: 3.894927 - Attractive, Hydrogen Bonds, 
1460 -   ASP 322 O    VS   LYS 412 NZ  
Distance: 3.344185 - Hydrogen Bonds, 
1461 -   MET 323 CB   VS   TRP 325 CG  
Distance: 3.997507 - Hydrophobic, 
1462 -   MET 323 CB   VS   TRP 325 CD2 
Distance: 4.057554 - Hydrophobic, 
1463 -   MET 323 CE   VS   TRP 325 CZ2 
Distance: 3.198955 - Hydrophobic, 
1464 -   MET 323 CE   VS   TRP 325 CH2 
Distance: 3.831419 - Hydrophobic, 
1465 -   MET 323 CG   VS   ALA 356 CB  
Distance: 3.994245 - Hydrophobic, 
1466 -   MET 323 CE   VS   GLU 405 CG  
Distance: 4.130429 - Hydrophobic, 
1467 -   MET 323 CE   VS   GLU 408 CG  
Distance: 3.745052 - Hydrophobic, 
1468 -   MET 323 CG   VS   LYS 412 CB  
Distance: 4.027112 - Hydrophobic, 
1469 -   MET 323 CG   VS   LYS 412 CG  
Distance: 3.416857 - Hydrophobic, 
1470 -   MET 323 CG   VS   LYS 412 CD  
Distance: 4.465241 - Hydrophobic, 
1471 -   MET 323 CE   VS   PHE 414 CE1 
Distance: 4.192222 - Hydrophobic, 
1472 -   MET 323 CE   VS   PHE 414 CZ  
Distance: 4.365655 - Hydrophobic, 
1473 -   TRP 325 CE3  VS   PHE 414 CZ  
Distance: 4.349700 - Hydrophobic, 
1474 -   TRP 325 CZ2  VS   PHE 414 CZ  
Distance: 4.446859 - Hydrophobic, 
1475 -   TRP 325 CZ3  VS   PHE 414 CE2 
Distance: 3.843015 - Hydrophobic, 
1476 -   TRP 325 CZ3  VS   PHE 414 CZ  
Distance: 3.462837 - Hydrophobic, 
1477 -   TRP 325 CH2  VS   PHE 414 CE1 
Distance: 4.387550 - Hydrophobic, 
1478 -   TRP 325 CH2  VS   PHE 414 CE2 
Distance: 4.271732 - Hydrophobic, 
1479 -   TRP 325 CH2  VS   PHE 414 CZ  
Distance: 3.520440 - Hydrophobic, 
1480 -   GLU 326 CG   VS   TYR 328 CB  
Distance: 4.352433 - Hydrophobic, 
1481 -   ILE 327 CB   VS   TYR 374 CD2 
Distance: 4.278275 - Hydrophobic, 
1482 -   ILE 327 CG1  VS   TYR 374 CD2 
Distance: 3.824756 - Hydrophobic, 
1483 -   ILE 327 CG1  VS   TYR 374 CE2 
Distance: 4.181762 - Hydrophobic, 
1484 -   ILE 327 CG2  VS   TYR 374 CD2 
Distance: 3.677700 - Hydrophobic, 
1485 -   ILE 327 CG2  VS   TYR 374 CE2 
Distance: 4.114116 - Hydrophobic, 
1486 -   ILE 327 CD1  VS   TYR 374 CD2 
Distance: 4.209568 - Hydrophobic, 
1487 -   TYR 328 CD2  VS   LYS 330 CB  
Distance: 3.656653 - Hydrophobic, 
1488 -   TYR 328 CD2  VS   LYS 330 CG  
Distance: 4.481240 - Hydrophobic, 
1489 -   TYR 328 CE1  VS   LYS 330 CB  
Distance: 4.322042 - Hydrophobic, 
1490 -   TYR 328 CE1  VS   LYS 330 CG  
Distance: 4.196796 - Hydrophobic, 
1491 -   TYR 328 CE2  VS   LYS 330 CB  
Distance: 2.941639 - Hydrophobic, 
1492 -   TYR 328 CE2  VS   LYS 330 CG  
Distance: 3.651896 - Hydrophobic, 
1493 -   PHE 332 CE1  VS   LEU 336 CG  
Distance: 4.290215 - Hydrophobic, 
1494 -   PHE 332 CE1  VS   LEU 336 CD1 
Distance: 4.435456 - Hydrophobic, 
1495 -   PHE 332 CE1  VS   LEU 336 CD2 
Distance: 4.187704 - Hydrophobic, 
1496 -   PHE 332 CE2  VS   LEU 336 CD1 
Distance: 4.248886 - Hydrophobic, 
1497 -   PHE 332 CZ   VS   LEU 336 CG  
Distance: 4.466258 - Hydrophobic, 
1498 -   PHE 332 CZ   VS   LEU 336 CD1 
Distance: 4.139830 - Hydrophobic, 
1499 -   PHE 332 CZ   VS   LEU 336 CD2 
Distance: 4.459877 - Hydrophobic, 
1500 -   PHE 332 CE1  VS   ILE 350 CD1 
Distance: 4.364929 - Hydrophobic, 
1501 -   PHE 332 CE2  VS   ILE 350 CD1 
Distance: 3.765924 - Hydrophobic, 
1502 -   PHE 332 CZ   VS   ILE 350 CG1 
Distance: 3.995413 - Hydrophobic, 
1503 -   PHE 332 CZ   VS   ILE 350 CD1 
Distance: 3.252296 - Hydrophobic, 
1504 -   PHE 332 CG   VS   HIS 378 ND1 
Distance: 5.737115 - Aromatic Stacking, 
1505 -   PHE 332 CD2  VS   HIS 378 CB  
Distance: 4.055458 - Hydrophobic, 
1506 -   PHE 332 CE2  VS   HIS 378 CB  
Distance: 4.440014 - Hydrophobic, 
1507 -   PHE 332 CB   VS   ALA 381 CB  
Distance: 4.041613 - Hydrophobic, 
1508 -   PHE 332 CG   VS   ALA 381 CB  
Distance: 4.349718 - Hydrophobic, 
1509 -   PHE 332 CD2  VS   ALA 381 CB  
Distance: 3.783519 - Hydrophobic, 
1510 -   PHE 332 CD2  VS   VAL 382 CG2 
Distance: 3.879302 - Hydrophobic, 
1511 -   PHE 332 CE2  VS   VAL 382 CG2 
Distance: 3.101584 - Hydrophobic, 
1512 -   PHE 332 CZ   VS   VAL 382 CG2 
Distance: 3.971831 - Hydrophobic, 
1513 -   THR 333 OG1  VS   ALA 381 O   
Distance: 3.659805 - Hydrogen Bonds, 
1514 -   LEU 335 CG   VS   THR 338 CG2 
Distance: 4.356807 - Hydrophobic, 
1515 -   LEU 335 CD1  VS   THR 338 CG2 
Distance: 3.588826 - Hydrophobic, 
1516 -   LEU 336 O    VS   ASN 340 ND2 
Distance: 2.775388 - Hydrogen Bonds, 
1517 -   LEU 336 CD1  VS   VAL 382 CG2 
Distance: 4.498758 - Hydrophobic, 
1518 -   LEU 336 CB   VS   ALA 385 CB  
Distance: 4.263215 - Hydrophobic, 
1519 -   LEU 336 CD1  VS   ALA 385 CB  
Distance: 3.919027 - Hydrophobic, 
1520 -   LEU 339 CD1  VS   TYR 343 CB  
Distance: 4.349610 - Hydrophobic, 
1521 -   LEU 339 CB   VS   THR 344 CG2 
Distance: 4.401848 - Hydrophobic, 
1522 -   LEU 339 CG   VS   THR 344 CG2 
Distance: 3.770453 - Hydrophobic, 
1523 -   LEU 339 CD2  VS   THR 344 CG2 
Distance: 4.351784 - Hydrophobic, 
1524 -   LEU 339 O    VS   THR 344 N   
Distance: 3.120892 - Hydrogen Bonds, 
1525 -   LEU 339 CG   VS   ILE 348 CD1 
Distance: 4.316905 - Hydrophobic, 
1526 -   LEU 339 CD2  VS   ILE 348 CG1 
Distance: 4.081817 - Hydrophobic, 
1527 -   LEU 339 CD2  VS   ILE 348 CG2 
Distance: 4.365192 - Hydrophobic, 
1528 -   LEU 339 CD2  VS   ILE 348 CD1 
Distance: 3.681609 - Hydrophobic, 
1529 -   ASN 340 CB   VS   THR 344 CG2 
Distance: 4.003978 - Hydrophobic, 
1530 -   ASN 340 O    VS   LEU 345 N   
Distance: 3.734924 - Hydrogen Bonds, 
1531 -   THR 344 OG1  VS   PRO 346 O   
Distance: 2.898872 - Hydrogen Bonds, 
1532 -   THR 344 CG2  VS   ILE 348 CG1 
Distance: 4.247600 - Hydrophobic, 
1533 -   THR 344 CG2  VS   ILE 348 CD1 
Distance: 3.764654 - Hydrophobic, 
1534 -   PRO 347 CB   VS   PHE 349 CE2 
Distance: 4.471850 - Hydrophobic, 
1535 -   ILE 348 N    VS   ARG 391 O   
Distance: 2.825889 - Hydrogen Bonds, 
1536 -   ILE 348 O    VS   ASP 393 N   
Distance: 2.887209 - Hydrogen Bonds, 
1537 -   ILE 348 O    VS   GLY 394 N   
Distance: 3.886792 - Hydrogen Bonds, 
1538 -   PHE 349 CB   VS   THR 351 CG2 
Distance: 4.463756 - Hydrophobic, 
1539 -   PHE 349 CG   VS   ASP 393 CB  
Distance: 4.450124 - Hydrophobic, 
1540 -   PHE 349 CD1  VS   ASP 393 CB  
Distance: 3.770061 - Hydrophobic, 
1541 -   PHE 349 CE1  VS   ASP 393 CB  
Distance: 3.203761 - Hydrophobic, 
1542 -   PHE 349 CE2  VS   ASP 393 CB  
Distance: 4.169413 - Hydrophobic, 
1543 -   PHE 349 CZ   VS   ASP 393 CB  
Distance: 3.440931 - Hydrophobic, 
1544 -   ILE 350 CG2  VS   ASN 353 CB  
Distance: 3.918933 - Hydrophobic, 
1545 -   ILE 350 CD1  VS   VAL 382 CG1 
Distance: 4.358140 - Hydrophobic, 
1546 -   ILE 350 CD1  VS   VAL 382 CG2 
Distance: 3.665418 - Hydrophobic, 
1547 -   ILE 350 CG1  VS   ILE 392 CG1 
Distance: 4.262842 - Hydrophobic, 
1548 -   ILE 350 CG1  VS   ILE 392 CD1 
Distance: 4.480300 - Hydrophobic, 
1549 -   ILE 350 CD1  VS   ILE 392 CG1 
Distance: 4.161943 - Hydrophobic, 
1550 -   ILE 350 CD1  VS   ILE 392 CD1 
Distance: 4.427154 - Hydrophobic, 
1551 -   ILE 350 N    VS   GLY 394 O   
Distance: 3.096436 - Hydrogen Bonds, 
1552 -   ILE 350 CB   VS   TYR 395 CD2 
Distance: 4.100240 - Hydrophobic, 
1553 -   ILE 350 CG2  VS   TYR 395 CD2 
Distance: 3.901060 - Hydrophobic, 
1554 -   ILE 350 CG2  VS   TYR 395 CE2 
Distance: 4.174109 - Hydrophobic, 
1555 -   ILE 350 CD1  VS   TYR 395 CD2 
Distance: 3.740120 - Hydrophobic, 
1556 -   ILE 350 CD1  VS   TYR 395 CE2 
Distance: 4.442519 - Hydrophobic, 
1557 -   ILE 350 O    VS   PHE 396 N   
Distance: 2.754716 - Hydrogen Bonds, 
1558 -   GLU 352 N    VS   PHE 396 O   
Distance: 3.820541 - Hydrogen Bonds, 
1559 -   GLU 352 CB   VS   TRP 398 CB  
Distance: 3.866195 - Hydrophobic, 
1560 -   GLU 352 CB   VS   TRP 398 CE3 
Distance: 4.270624 - Hydrophobic, 
1561 -   GLU 352 CG   VS   TRP 398 CB  
Distance: 4.236974 - Hydrophobic, 
1562 -   GLU 352 CG   VS   TRP 398 CD2 
Distance: 4.249893 - Hydrophobic, 
1563 -   GLU 352 CG   VS   TRP 398 CE3 
Distance: 3.465731 - Hydrophobic, 
1564 -   GLU 352 CG   VS   TRP 398 CZ3 
Distance: 4.141344 - Hydrophobic, 
1565 -   ASN 353 ND2  VS   TYR 374 OH  
Distance: 3.460414 - Hydrogen Bonds, 
1566 -   ASN 353 CB   VS   TYR 395 CD2 
Distance: 4.313621 - Hydrophobic, 
1567 -   ASN 353 CB   VS   TYR 395 CE2 
Distance: 3.288584 - Hydrophobic, 
1568 -   ASN 353 OD1  VS   TYR 395 OH  
Distance: 2.579158 - Hydrogen Bonds, 
1569 -   ASN 353 O    VS   TYR 395 OH  
Distance: 3.397478 - Hydrogen Bonds, 
1570 -   ASN 353 N    VS   PHE 396 O   
Distance: 3.337213 - Hydrogen Bonds, 
1571 -   ASN 353 O    VS   TRP 398 N   
Distance: 2.673246 - Hydrogen Bonds, 
1572 -   GLY 354 O    VS   TYR 374 OH  
Distance: 3.116747 - Hydrogen Bonds, 
1573 -   ALA 355 CB   VS   MET 357 CG  
Distance: 4.425892 - Hydrophobic, 
1574 -   ALA 355 O    VS   ARG 371 NE  
Distance: 3.210052 - Hydrogen Bonds, 
1575 -   ALA 355 CB   VS   TYR 374 CB  
Distance: 4.048737 - Hydrophobic, 
1576 -   ALA 355 CB   VS   TYR 374 CG  
Distance: 3.581817 - Hydrophobic, 
1577 -   ALA 355 CB   VS   TYR 374 CD1 
Distance: 3.784943 - Hydrophobic, 
1578 -   ALA 355 CB   VS   TYR 374 CD2 
Distance: 3.700036 - Hydrophobic, 
1579 -   ALA 355 CB   VS   TYR 374 CE1 
Distance: 4.106557 - Hydrophobic, 
1580 -   ALA 355 CB   VS   TYR 374 CE2 
Distance: 4.024704 - Hydrophobic, 
1581 -   ALA 355 N    VS   TYR 375 OH  
Distance: 3.169708 - Hydrogen Bonds, 
1582 -   ALA 356 CB   VS   LYS 412 CB  
Distance: 3.908460 - Hydrophobic, 
1583 -   ALA 356 CB   VS   LYS 412 CG  
Distance: 4.291896 - Hydrophobic, 
1584 -   ALA 356 CB   VS   PHE 414 CG  
Distance: 4.200174 - Hydrophobic, 
1585 -   ALA 356 CB   VS   PHE 414 CD1 
Distance: 3.897728 - Hydrophobic, 
1586 -   ALA 356 CB   VS   PHE 414 CD2 
Distance: 4.351683 - Hydrophobic, 
1587 -   ALA 356 CB   VS   PHE 414 CE1 
Distance: 3.762136 - Hydrophobic, 
1588 -   ALA 356 CB   VS   PHE 414 CE2 
Distance: 4.237474 - Hydrophobic, 
1589 -   ALA 356 CB   VS   PHE 414 CZ  
Distance: 3.946188 - Hydrophobic, 
1590 -   MET 357 CB   VS   ASP 370 CB  
Distance: 4.181378 - Hydrophobic, 
1591 -   MET 357 CG   VS   ASP 370 CB  
Distance: 3.752699 - Hydrophobic, 
1592 -   MET 357 CE   VS   ASP 370 CB  
Distance: 2.948487 - Hydrophobic, 
1593 -   MET 357 CG   VS   ARG 371 CB  
Distance: 4.086593 - Hydrophobic, 
1594 -   MET 357 O    VS   ARG 371 NH2 
Distance: 3.283434 - Hydrogen Bonds, 
1595 -   MET 357 N    VS   ARG 413 O   
Distance: 3.674469 - Hydrogen Bonds, 
1596 -   ASP 359 CB   VS   ILE 366 CG2 
Distance: 4.153819 - Hydrophobic, 
1597 -   ASP 359 OD1  VS   ASP 368 OD1 
Distance: 5.947930 - Repulsive, 
1598 -   ASP 359 OD1  VS   ASP 368 OD2 
Distance: 5.224859 - Repulsive, 
1599 -   ASP 359 OD1  VS   ARG 371 NE  
Distance: 4.811174 - Attractive, 
1600 -   ASP 359 OD1  VS   ARG 371 CZ  
Distance: 3.518621 - Attractive, 
1601 -   ASP 359 OD1  VS   ARG 371 NH1 
Distance: 2.914386 - Attractive, Hydrogen Bonds, 
1602 -   ASP 359 OD1  VS   ARG 371 NH2 
Distance: 3.329373 - Attractive, Hydrogen Bonds, 
1603 -   ASP 359 OD2  VS   ARG 371 NE  
Distance: 4.814738 - Attractive, 
1604 -   ASP 359 OD2  VS   ARG 371 CZ  
Distance: 3.483925 - Attractive, 
1605 -   ASP 359 OD2  VS   ARG 371 NH1 
Distance: 3.278017 - Attractive, Hydrogen Bonds, 
1606 -   ASP 359 OD2  VS   ARG 371 NH2 
Distance: 2.844515 - Attractive, Hydrogen Bonds, 
1607 -   ASP 359 OD2  VS   ASP 402 OD1 
Distance: 4.677662 - Repulsive, 
1608 -   ASP 359 OD2  VS   ASP 402 OD2 
Distance: 4.630515 - Repulsive, 
1609 -   ASP 359 OD2  VS   ARG 413 NE  
Distance: 5.053733 - Attractive, 
1610 -   ASP 359 OD2  VS   ARG 413 CZ  
Distance: 5.967878 - Attractive, 
1611 -   ASP 359 OD2  VS   ARG 413 NH1 
Distance: 5.906413 - Attractive, 
1612 -   ASP 359 OD1  VS   LYS 429 NZ  
Distance: 4.085587 - Attractive, 
1613 -   ASP 359 OD2  VS   LYS 429 NZ  
Distance: 2.698232 - Attractive, Hydrogen Bonds, 
1614 -   ASN 362 ND2  VS   GLU 365 O   
Distance: 3.760456 - Hydrogen Bonds, 
1615 -   ASN 362 OD1  VS   ASN 367 ND2 
Distance: 3.408155 - Hydrogen Bonds, 
1616 -   ILE 366 CG2  VS   ASP 368 CB  
Distance: 3.937824 - Hydrophobic, 
1617 -   ILE 366 CG1  VS   TYR 418 CB  
Distance: 4.057809 - Hydrophobic, 
1618 -   ILE 366 CG1  VS   TYR 418 CG  
Distance: 4.349160 - Hydrophobic, 
1619 -   ILE 366 CD1  VS   TYR 418 CB  
Distance: 4.079974 - Hydrophobic, 
1620 -   ILE 366 CD1  VS   THR 427 CG2 
Distance: 3.833138 - Hydrophobic, 
1621 -   ILE 366 CB   VS   LYS 429 CB  
Distance: 3.722985 - Hydrophobic, 
1622 -   ILE 366 CB   VS   LYS 429 CG  
Distance: 3.472468 - Hydrophobic, 
1623 -   ILE 366 CB   VS   LYS 429 CD  
Distance: 4.388125 - Hydrophobic, 
1624 -   ILE 366 CG1  VS   LYS 429 CB  
Distance: 4.424311 - Hydrophobic, 
1625 -   ILE 366 CG1  VS   LYS 429 CG  
Distance: 3.733936 - Hydrophobic, 
1626 -   ILE 366 CG2  VS   LYS 429 CB  
Distance: 3.958328 - Hydrophobic, 
1627 -   ILE 366 CG2  VS   LYS 429 CG  
Distance: 3.584836 - Hydrophobic, 
1628 -   ILE 366 CG2  VS   LYS 429 CD  
Distance: 3.963977 - Hydrophobic, 
1629 -   ILE 366 CD1  VS   LYS 429 CG  
Distance: 4.244570 - Hydrophobic, 
1630 -   ILE 366 O    VS   ASN 430 N   
Distance: 2.931760 - Hydrogen Bonds, 
1631 -   ILE 366 O    VS   ASN 430 ND2 
Distance: 3.284193 - Hydrogen Bonds, 
1632 -   ASP 368 CB   VS   ARG 371 CB  
Distance: 3.829783 - Hydrophobic, 
1633 -   ASP 368 OD1  VS   ARG 371 NH1 
Distance: 4.964689 - Attractive, 
1634 -   ASP 368 OD2  VS   ARG 371 NE  
Distance: 4.203756 - Attractive, 
1635 -   ASP 368 OD2  VS   ARG 371 CZ  
Distance: 4.176040 - Attractive, 
1636 -   ASP 368 OD2  VS   ARG 371 NH1 
Distance: 3.275010 - Attractive, Hydrogen Bonds, 
1637 -   ASP 368 OD2  VS   ARG 371 NH2 
Distance: 5.444002 - Attractive, 
1638 -   ASP 368 OD2  VS   LYS 429 NZ  
Distance: 5.593120 - Attractive, 
1639 -   ASP 368 OD1  VS   ASN 430 N   
Distance: 3.268697 - Hydrogen Bonds, 
1640 -   ASP 368 OD1  VS   SER 431 N   
Distance: 2.728260 - Hydrogen Bonds, 
1641 -   ASP 368 OD2  VS   SER 431 N   
Distance: 3.305023 - Hydrogen Bonds, 
1642 -   ASP 368 OD2  VS   SER 431 OG  
Distance: 2.576530 - Hydrogen Bonds, 
1643 -   ASP 370 OD1  VS   ASP 373 OD2 
Distance: 5.273472 - Repulsive, 
1644 -   ARG 371 CB   VS   TYR 375 CE1 
Distance: 4.334408 - Hydrophobic, 
1645 -   ARG 371 CG   VS   TYR 375 CD1 
Distance: 3.626529 - Hydrophobic, 
1646 -   ARG 371 CG   VS   TYR 375 CE1 
Distance: 3.058787 - Hydrophobic, 
1647 -   ARG 371 NE   VS   ASP 402 OD1 
Distance: 5.960737 - Attractive, 
1648 -   ARG 371 CZ   VS   ASP 402 OD1 
Distance: 5.395959 - Attractive, 
1649 -   ARG 371 NH1  VS   ASP 402 OD1 
Distance: 5.578873 - Attractive, 
1650 -   ARG 371 NH2  VS   ASP 402 OD1 
Distance: 5.140523 - Attractive, 
1651 -   ARG 371 NH2  VS   ARG 413 O   
Distance: 2.887378 - Hydrogen Bonds, 
1652 -   ARG 371 NE   VS   GLY 415 O   
Distance: 3.504845 - Hydrogen Bonds, 
1653 -   ARG 371 NH1  VS   GLY 415 O   
Distance: 3.471955 - Hydrogen Bonds, 
1654 -   ARG 371 NE   VS   LYS 429 NZ  
Distance: 4.312669 - Repulsive, 
1655 -   ARG 371 CZ   VS   LYS 429 NZ  
Distance: 3.364323 - Repulsive, 
1656 -   ARG 371 NH1  VS   LYS 429 NZ  
Distance: 2.994332 - Repulsive, 
1657 -   ARG 371 NH2  VS   LYS 429 NZ  
Distance: 3.479655 - Repulsive, 
1658 -   LEU 372 CD2  VS   ASN 376 CB  
Distance: 4.414129 - Hydrophobic, 
1659 -   LEU 372 CG   VS   ALA 434 CB  
Distance: 4.107822 - Hydrophobic, 
1660 -   LEU 372 CD1  VS   ALA 434 CB  
Distance: 3.957034 - Hydrophobic, 
1661 -   ASP 373 N    VS   ASN 376 OD1 
Distance: 3.575707 - Hydrogen Bonds, 
1662 -   ASP 373 O    VS   ASN 376 ND2 
Distance: 3.581640 - Hydrogen Bonds, 
1663 -   ASP 373 O    VS   SER 377 OG  
Distance: 3.063111 - Hydrogen Bonds, 
1664 -   TYR 374 CG   VS   HIS 378 ND1 
Distance: 3.851619 - Aromatic Stacking, 
1665 -   TYR 374 OH   VS   HIS 378 NE2 
Distance: 3.495689 - Hydrogen Bonds, 
1666 -   TYR 374 O    VS   HIS 378 ND1 
Distance: 2.662212 - Hydrogen Bonds, 
1667 -   TYR 375 CD2  VS   TYR 395 CE1 
Distance: 4.499368 - Hydrophobic, 
1668 -   TYR 375 CD2  VS   ALA 397 CB  
Distance: 4.231017 - Hydrophobic, 
1669 -   TYR 375 CE2  VS   ALA 397 CB  
Distance: 3.689106 - Hydrophobic, 
1670 -   TYR 375 OH   VS   TRP 398 O   
Distance: 3.467862 - Hydrogen Bonds, 
1671 -   TYR 375 OH   VS   PHE 414 O   
Distance: 3.657633 - Hydrogen Bonds, 
1672 -   TYR 375 CB   VS   TYR 435 CE1 
Distance: 3.548062 - Hydrophobic, 
1673 -   TYR 375 CG   VS   TYR 435 CG  
Distance: 5.429824 - Aromatic Stacking, 
1674 -   TYR 375 CG   VS   TYR 435 CE1 
Distance: 3.688207 - Hydrophobic, 
1675 -   TYR 375 CD1  VS   TYR 435 CE1 
Distance: 4.314573 - Hydrophobic, 
1676 -   TYR 375 CD2  VS   TYR 435 CE1 
Distance: 3.921611 - Hydrophobic, 
1677 -   ASN 376 ND2  VS   ASN 380 OD1 
Distance: 3.672374 - Hydrogen Bonds, 
1678 -   LEU 379 CD2  VS   TYR 395 CG  
Distance: 3.804387 - Hydrophobic, 
1679 -   LEU 379 CD2  VS   TYR 395 CD1 
Distance: 3.876541 - Hydrophobic, 
1680 -   LEU 379 CD2  VS   TYR 395 CD2 
Distance: 3.635486 - Hydrophobic, 
1681 -   LEU 379 CD2  VS   TYR 395 CE1 
Distance: 3.816529 - Hydrophobic, 
1682 -   LEU 379 CD2  VS   TYR 395 CE2 
Distance: 3.570011 - Hydrophobic, 
1683 -   LEU 379 CD1  VS   TYR 435 CE2 
Distance: 4.145837 - Hydrophobic, 
1684 -   LEU 379 CD1  VS   LEU 438 CD2 
Distance: 3.519326 - Hydrophobic, 
1685 -   VAL 382 O    VS   THR 386 OG1 
Distance: 3.208214 - Hydrogen Bonds, 
1686 -   VAL 382 CG1  VS   ILE 392 CB  
Distance: 4.352473 - Hydrophobic, 
1687 -   VAL 382 CG1  VS   ILE 392 CG1 
Distance: 4.036685 - Hydrophobic, 
1688 -   VAL 382 CG1  VS   ILE 392 CG2 
Distance: 3.690576 - Hydrophobic, 
1689 -   VAL 382 CG1  VS   ILE 392 CD1 
Distance: 4.355229 - Hydrophobic, 
1690 -   HIS 383 ND1  VS   GLU 387 OE1 
Distance: 4.840321 - Attractive, 
1691 -   HIS 383 ND1  VS   GLU 387 OE2 
Distance: 2.709949 - Attractive, Hydrogen Bonds, 
1692 -   HIS 383 NE2  VS   GLU 387 OE1 
Distance: 5.239838 - Attractive, 
1693 -   HIS 383 NE2  VS   GLU 387 OE2 
Distance: 3.555607 - Attractive, Hydrogen Bonds, 
1694 -   ALA 385 CB   VS   VAL 390 CB  
Distance: 3.444085 - Hydrophobic, 
1695 -   ALA 385 CB   VS   VAL 390 CG1 
Distance: 3.793013 - Hydrophobic, 
1696 -   ALA 385 CB   VS   VAL 390 CG2 
Distance: 3.287907 - Hydrophobic, 
1697 -   ALA 385 O    VS   VAL 390 N   
Distance: 2.797177 - Hydrogen Bonds, 
1698 -   GLN 388 CG   VS   VAL 390 CG2 
Distance: 3.806393 - Hydrophobic, 
1699 -   VAL 390 CG1  VS   ILE 392 CB  
Distance: 4.113161 - Hydrophobic, 
1700 -   TYR 395 CE1  VS   ALA 397 CB  
Distance: 4.041917 - Hydrophobic, 
1701 -   TYR 395 CE1  VS   TYR 435 CE2 
Distance: 4.238648 - Hydrophobic, 
1702 -   TYR 395 OH   VS   TYR 435 OH  
Distance: 3.503705 - Hydrogen Bonds, 
1703 -   TRP 398 CG   VS   PHE 414 CG  
Distance: 5.522052 - Aromatic Stacking, 
1704 -   TRP 398 CG   VS   PHE 414 CD2 
Distance: 4.380358 - Hydrophobic, 
1705 -   SER 399 OG   VS   MET 401 O   
Distance: 3.599315 - Hydrogen Bonds, 
1706 -   SER 399 OG   VS   ASN 403 ND2 
Distance: 2.994597 - Hydrogen Bonds, 
1707 -   SER 399 O    VS   ILE 416 N   
Distance: 3.169875 - Hydrogen Bonds, 
1708 -   LEU 400 O    VS   ILE 416 N   
Distance: 3.559423 - Hydrogen Bonds, 
1709 -   LEU 400 CD2  VS   VAL 417 CB  
Distance: 3.965575 - Hydrophobic, 
1710 -   LEU 400 CD2  VS   VAL 417 CG2 
Distance: 3.497297 - Hydrophobic, 
1711 -   LEU 400 O    VS   VAL 417 N   
Distance: 3.033390 - Hydrogen Bonds, 
1712 -   MET 401 O    VS   ASN 403 ND2 
Distance: 2.813505 - Hydrogen Bonds, 
1713 -   MET 401 O    VS   GLY 415 N   
Distance: 3.897690 - Hydrogen Bonds, 
1714 -   MET 401 CB   VS   VAL 419 CG1 
Distance: 4.103744 - Hydrophobic, 
1715 -   MET 401 SD   VS   ARG 426 NH2 
Distance: 3.687316 - Hydrogen Bonds, 
1716 -   ASP 402 CB   VS   ARG 413 CB  
Distance: 3.908634 - Hydrophobic, 
1717 -   ASP 402 CB   VS   ARG 413 CG  
Distance: 3.941018 - Hydrophobic, 
1718 -   ASP 402 OD1  VS   ARG 413 NE  
Distance: 5.602839 - Attractive, 
1719 -   ASP 402 OD1  VS   ARG 413 CZ  
Distance: 5.826509 - Attractive, 
1720 -   ASP 402 OD1  VS   ARG 413 NH1 
Distance: 5.029609 - Attractive, 
1721 -   ASP 402 OD2  VS   ARG 413 NE  
Distance: 4.223336 - Attractive, 
1722 -   ASP 402 OD2  VS   ARG 413 CZ  
Distance: 4.093904 - Attractive, 
1723 -   ASP 402 OD2  VS   ARG 413 NH1 
Distance: 3.065951 - Attractive, Hydrogen Bonds, 
1724 -   ASP 402 OD2  VS   ARG 413 NH2 
Distance: 5.352732 - Attractive, 
1725 -   ASP 402 OD1  VS   PHE 414 N   
Distance: 3.757496 - Hydrogen Bonds, 
1726 -   ASP 402 OD1  VS   GLY 415 N   
Distance: 2.810703 - Hydrogen Bonds, 
1727 -   ASP 402 N    VS   VAL 417 O   
Distance: 3.393191 - Hydrogen Bonds, 
1728 -   ASP 402 CB   VS   VAL 419 CG2 
Distance: 3.451989 - Hydrophobic, 
1729 -   ASP 402 OD2  VS   VAL 419 N   
Distance: 3.514473 - Hydrogen Bonds, 
1730 -   ASP 402 OD1  VS   LYS 429 NZ  
Distance: 2.920506 - Attractive, Hydrogen Bonds, 
1731 -   ASP 402 OD2  VS   LYS 429 NZ  
Distance: 3.450682 - Attractive, Hydrogen Bonds, 
1732 -   ASN 403 N    VS   TYR 421 OH  
Distance: 3.847178 - Hydrogen Bonds, 
1733 -   ASN 403 O    VS   TYR 421 OH  
Distance: 3.823014 - Hydrogen Bonds, 
1734 -   PHE 404 CD2  VS   TRP 406 CE3 
Distance: 4.433918 - Hydrophobic, 
1735 -   PHE 404 CE2  VS   TRP 406 CE3 
Distance: 4.283093 - Hydrophobic, 
1736 -   PHE 404 CB   VS   TYR 410 CE1 
Distance: 4.484050 - Hydrophobic, 
1737 -   PHE 404 CG   VS   TYR 410 CG  
Distance: 5.635558 - Aromatic Stacking, 
1738 -   PHE 404 CD1  VS   TYR 410 CE1 
Distance: 4.366634 - Hydrophobic, 
1739 -   PHE 404 CD1  VS   TYR 410 CE2 
Distance: 4.099017 - Hydrophobic, 
1740 -   GLU 405 CB   VS   GLU 408 CB  
Distance: 3.989292 - Hydrophobic, 
1741 -   GLU 405 CG   VS   GLU 408 CB  
Distance: 3.960526 - Hydrophobic, 
1742 -   GLU 405 CG   VS   GLU 408 CG  
Distance: 4.351656 - Hydrophobic, 
1743 -   GLU 405 CG   VS   PHE 414 CD1 
Distance: 4.217846 - Hydrophobic, 
1744 -   GLU 405 CG   VS   PHE 414 CE1 
Distance: 3.902007 - Hydrophobic, 
1745 -   GLU 408 CB   VS   LYS 412 CB  
Distance: 4.409766 - Hydrophobic, 
1746 -   GLU 408 CB   VS   LYS 412 CD  
Distance: 3.991314 - Hydrophobic, 
1747 -   GLU 408 CG   VS   LYS 412 CD  
Distance: 4.124512 - Hydrophobic, 
1748 -   GLU 408 OE1  VS   LYS 412 NZ  
Distance: 3.689078 - Attractive, Hydrogen Bonds, 
1749 -   GLU 408 OE2  VS   LYS 412 NZ  
Distance: 4.019145 - Attractive, 
1750 -   TYR 410 CB   VS   TYR 421 CE2 
Distance: 4.332841 - Hydrophobic, 
1751 -   TYR 410 CG   VS   TYR 421 CG  
Distance: 4.968673 - Aromatic Stacking, 
1752 -   TYR 410 CD1  VS   TYR 421 CD1 
Distance: 4.320923 - Hydrophobic, 
1753 -   TYR 410 CD1  VS   TYR 421 CE1 
Distance: 3.601632 - Hydrophobic, 
1754 -   TYR 410 CD1  VS   TYR 421 CE2 
Distance: 4.133070 - Hydrophobic, 
1755 -   TYR 410 CE1  VS   TYR 421 CD1 
Distance: 4.449899 - Hydrophobic, 
1756 -   TYR 410 CE1  VS   TYR 421 CE1 
Distance: 3.821182 - Hydrophobic, 
1757 -   ARG 413 NH1  VS   TYR 418 OH  
Distance: 3.786027 - Hydrogen Bonds, 
1758 -   ARG 413 NH2  VS   TYR 418 OH  
Distance: 3.636186 - Hydrogen Bonds, 
1759 -   ARG 413 NH1  VS   VAL 419 O   
Distance: 3.055715 - Hydrogen Bonds, 
1760 -   ARG 413 NH1  VS   LYS 429 NZ  
Distance: 5.964988 - Repulsive, 
1761 -   GLY 415 O    VS   LYS 429 NZ  
Distance: 2.696943 - Hydrogen Bonds, 
1762 -   ILE 416 CB   VS   ILE 428 CD1 
Distance: 4.290310 - Hydrophobic, 
1763 -   ILE 416 CG1  VS   ILE 428 CD1 
Distance: 3.843234 - Hydrophobic, 
1764 -   ILE 416 CD1  VS   ILE 428 CD1 
Distance: 3.772288 - Hydrophobic, 
1765 -   ILE 416 O    VS   LYS 429 N   
Distance: 2.784430 - Hydrogen Bonds, 
1766 -   VAL 417 CG1  VS   ARG 426 CB  
Distance: 3.792249 - Hydrophobic, 
1767 -   VAL 417 CG1  VS   ARG 426 CG  
Distance: 4.036643 - Hydrophobic, 
1768 -   VAL 417 CB   VS   ILE 428 CD1 
Distance: 4.115193 - Hydrophobic, 
1769 -   VAL 417 CG2  VS   ILE 428 CB  
Distance: 4.416582 - Hydrophobic, 
1770 -   VAL 417 CG2  VS   ILE 428 CG1 
Distance: 4.257495 - Hydrophobic, 
1771 -   VAL 417 CG2  VS   ILE 428 CD1 
Distance: 2.999930 - Hydrophobic, 
1772 -   TYR 418 CE2  VS   ASP 420 CB  
Distance: 4.480879 - Hydrophobic, 
1773 -   TYR 418 N    VS   THR 427 O   
Distance: 2.623626 - Hydrogen Bonds, 
1774 -   TYR 418 O    VS   THR 427 N   
Distance: 2.847293 - Hydrogen Bonds, 
1775 -   TYR 418 CB   VS   LYS 429 CG  
Distance: 4.122368 - Hydrophobic, 
1776 -   VAL 419 CG2  VS   TYR 421 CD1 
Distance: 4.386326 - Hydrophobic, 
1777 -   VAL 419 CG2  VS   TYR 421 CD2 
Distance: 4.469619 - Hydrophobic, 
1778 -   VAL 419 CG2  VS   TYR 421 CE1 
Distance: 3.778007 - Hydrophobic, 
1779 -   VAL 419 CG2  VS   TYR 421 CE2 
Distance: 3.872113 - Hydrophobic, 
1780 -   ASP 420 OD1  VS   SER 422 N   
Distance: 2.800289 - Hydrogen Bonds, 
1781 -   ASP 420 OD1  VS   SER 422 OG  
Distance: 3.765525 - Hydrogen Bonds, 
1782 -   ASP 420 OD1  VS   THR 423 N   
Distance: 3.445239 - Hydrogen Bonds, 
1783 -   ASP 420 OD2  VS   THR 423 OG1 
Distance: 3.486486 - Hydrogen Bonds, 
1784 -   ASP 420 N    VS   GLN 425 O   
Distance: 3.096486 - Hydrogen Bonds, 
1785 -   ASP 420 CB   VS   GLN 425 CG  
Distance: 3.793159 - Hydrophobic, 
1786 -   ASP 420 O    VS   GLN 425 N   
Distance: 3.745571 - Hydrogen Bonds, 
1787 -   TYR 421 O    VS   GLN 424 NE2 
Distance: 3.788748 - Hydrogen Bonds, 
1788 -   THR 423 OG1  VS   GLN 425 NE2 
Distance: 3.223116 - Hydrogen Bonds, 
1789 -   THR 423 CG2  VS   GLN 425 CB  
Distance: 3.313786 - Hydrophobic, 
1790 -   THR 423 CG2  VS   GLN 425 CG  
Distance: 3.596330 - Hydrophobic, 
1791 -   GLN 424 OE1  VS   ARG 426 NH1 
Distance: 3.317577 - Hydrogen Bonds, 
1792 -   GLN 424 O    VS   ARG 426 NH1 
Distance: 2.787796 - Hydrogen Bonds, 
1793 -   ILE 428 CB   VS   LEU 433 CD2 
Distance: 4.404362 - Hydrophobic, 
1794 -   ILE 428 CG1  VS   LEU 433 CD2 
Distance: 4.138772 - Hydrophobic, 
1795 -   ILE 428 CG2  VS   LEU 433 CG  
Distance: 4.123493 - Hydrophobic, 
1796 -   ILE 428 CG2  VS   LEU 433 CD2 
Distance: 3.524045 - Hydrophobic, 
1797 -   LYS 436 O    VS   SER 440 OG  
Distance: 3.058860 - Hydrogen Bonds, 
1798 -   ALA 437 O    VS   SER 440 OG  
Distance: 3.594369 - Hydrogen Bonds, 
1799 -   ILE 439 CD1  VS   ARG 442 CG  
Distance: 4.088354 - Hydrophobic, 
