# Supplementary material for: VTR: A Web Tool for Identifying Analogous Contacts on Protein Structures and Their Complexes
Source: Front Bioinform. 2021 Nov 8;1:730350. doi: 10.3389/fbinf.2021.730350 (PMC9581016; doi:10.3389/fbinf.2021.730350)
Supplement: Supplementary file 2 [file DataSheet2.ZIP › contacts/case_study_3/bgl1b____Contacts.txt]

:

0 -   LEU 6 CG   VS   TYR 8 CB  
Distance: 4.308317 - Hydrophobic, 
1 -   LEU 6 CD1  VS   TYR 8 CB  
Distance: 3.425934 - Hydrophobic, 
2 -   TYR 8 OH   VS   SER 10 OG  
Distance: 2.783288 - Hydrogen Bonds, 
3 -   TYR 8 CE1  VS   ASP 14 CB  
Distance: 4.485035 - Hydrophobic, 
4 -   ASP 9 CB   VS   LYS 11 CD  
Distance: 3.390596 - Hydrophobic, 
5 -   ASP 9 OD2  VS   LYS 11 NZ  
Distance: 4.780143 - Attractive, 
6 -   ASP 9 OD1  VS   ASP 14 OD1 
Distance: 4.207877 - Repulsive, 
7 -   ASP 9 OD2  VS   ASP 14 OD1 
Distance: 5.937282 - Repulsive, 
8 -   MET 12 N    VS   GLU 384 OE2 
Distance: 3.078342 - Hydrogen Bonds, 
9 -   PHE 13 CB   VS   PHE 17 CB  
Distance: 4.129492 - Hydrophobic, 
10 -   PHE 13 CB   VS   PHE 17 CG  
Distance: 4.347053 - Hydrophobic, 
11 -   PHE 13 CG   VS   PHE 17 CG  
Distance: 5.109566 - Aromatic Stacking, 
12 -   PHE 13 CG   VS   PHE 17 CD2 
Distance: 4.495281 - Hydrophobic, 
13 -   PHE 13 CD1  VS   PHE 17 CG  
Distance: 4.270506 - Hydrophobic, 
14 -   PHE 13 CD1  VS   PHE 17 CD1 
Distance: 4.431422 - Hydrophobic, 
15 -   PHE 13 CD1  VS   PHE 17 CD2 
Distance: 4.178049 - Hydrophobic, 
16 -   PHE 13 CD1  VS   PHE 17 CE2 
Distance: 4.274023 - Hydrophobic, 
17 -   PHE 13 CD1  VS   PHE 17 CZ  
Distance: 4.449122 - Hydrophobic, 
18 -   PHE 13 CG   VS   PHE 19 CG  
Distance: 5.242920 - Aromatic Stacking, 
19 -   PHE 13 CG   VS   PHE 19 CE1 
Distance: 4.479147 - Hydrophobic, 
20 -   PHE 13 CG   VS   PHE 19 CZ  
Distance: 4.146361 - Hydrophobic, 
21 -   PHE 13 CD1  VS   PHE 19 CZ  
Distance: 4.448642 - Hydrophobic, 
22 -   PHE 13 CD2  VS   PHE 19 CE1 
Distance: 4.440820 - Hydrophobic, 
23 -   PHE 13 CD2  VS   PHE 19 CZ  
Distance: 3.863527 - Hydrophobic, 
24 -   PHE 13 CE2  VS   PHE 19 CZ  
Distance: 3.922067 - Hydrophobic, 
25 -   PHE 13 CZ   VS   PHE 19 CZ  
Distance: 4.249645 - Hydrophobic, 
26 -   PHE 13 CG   VS   PHE 380 CG  
Distance: 5.568434 - Aromatic Stacking, 
27 -   PHE 13 CE1  VS   PHE 380 CD2 
Distance: 3.598071 - Hydrophobic, 
28 -   PHE 13 CE1  VS   PHE 380 CE2 
Distance: 4.193722 - Hydrophobic, 
29 -   PHE 13 CE2  VS   PHE 380 CD2 
Distance: 4.207677 - Hydrophobic, 
30 -   PHE 13 CZ   VS   PHE 380 CB  
Distance: 4.107697 - Hydrophobic, 
31 -   PHE 13 CZ   VS   PHE 380 CG  
Distance: 4.162967 - Hydrophobic, 
32 -   PHE 13 CZ   VS   PHE 380 CD2 
Distance: 3.265015 - Hydrophobic, 
33 -   PHE 13 CZ   VS   PHE 380 CE2 
Distance: 4.061294 - Hydrophobic, 
34 -   PHE 13 CE1  VS   GLU 384 CB  
Distance: 4.476399 - Hydrophobic, 
35 -   PHE 13 CB   VS   ARG 443 CG  
Distance: 3.836992 - Hydrophobic, 
36 -   PHE 13 CG   VS   ARG 443 CG  
Distance: 4.227054 - Hydrophobic, 
37 -   PHE 13 CD2  VS   ARG 443 CG  
Distance: 3.716076 - Hydrophobic, 
38 -   GLU 15 OE1  VS   ARG 443 NH1 
Distance: 5.409184 - Attractive, 
39 -   GLU 15 OE2  VS   ARG 443 CZ  
Distance: 5.064353 - Attractive, 
40 -   GLU 15 OE2  VS   ARG 443 NH1 
Distance: 4.039608 - Attractive, 
41 -   GLU 15 OE2  VS   ARG 443 NH2 
Distance: 5.124065 - Attractive, 
42 -   GLU 15 O    VS   ARG 443 NH1 
Distance: 3.533720 - Hydrogen Bonds, 
43 -   GLU 15 O    VS   ARG 443 NH2 
Distance: 3.862709 - Hydrogen Bonds, 
44 -   GLU 15 CG   VS   THR 447 CG2 
Distance: 4.189024 - Hydrophobic, 
45 -   GLU 15 OE2  VS   GLU 449 OE2 
Distance: 5.468566 - Repulsive, 
46 -   ASP 16 OD2  VS   LYS 394 NZ  
Distance: 5.102370 - Attractive, 
47 -   PHE 17 CG   VS   PHE 19 CG  
Distance: 4.980583 - Aromatic Stacking, 
48 -   PHE 17 CD2  VS   PHE 19 CG  
Distance: 4.346462 - Hydrophobic, 
49 -   PHE 17 CD2  VS   PHE 19 CD1 
Distance: 3.708700 - Hydrophobic, 
50 -   PHE 17 CD2  VS   PHE 19 CE1 
Distance: 3.469511 - Hydrophobic, 
51 -   PHE 17 CD2  VS   PHE 19 CZ  
Distance: 3.932002 - Hydrophobic, 
52 -   PHE 17 CE2  VS   PHE 19 CG  
Distance: 4.247745 - Hydrophobic, 
53 -   PHE 17 CE2  VS   PHE 19 CD1 
Distance: 4.027381 - Hydrophobic, 
54 -   PHE 17 CE2  VS   PHE 19 CD2 
Distance: 4.300933 - Hydrophobic, 
55 -   PHE 17 CE2  VS   PHE 19 CE1 
Distance: 3.857983 - Hydrophobic, 
56 -   PHE 17 CE2  VS   PHE 19 CE2 
Distance: 4.144004 - Hydrophobic, 
57 -   PHE 17 CE2  VS   PHE 19 CZ  
Distance: 3.920224 - Hydrophobic, 
58 -   PHE 17 CE2  VS   PHE 380 CE2 
Distance: 4.040825 - Hydrophobic, 
59 -   PHE 17 CZ   VS   PHE 380 CE2 
Distance: 4.349049 - Hydrophobic, 
60 -   PHE 17 CE1  VS   VAL 383 CG1 
Distance: 4.098812 - Hydrophobic, 
61 -   PHE 17 CZ   VS   VAL 383 CG1 
Distance: 4.385174 - Hydrophobic, 
62 -   PHE 17 CD1  VS   MET 387 CE  
Distance: 4.148539 - Hydrophobic, 
63 -   PHE 17 CE1  VS   ILE 393 CG2 
Distance: 4.419863 - Hydrophobic, 
64 -   PHE 17 CE2  VS   TYR 396 CB  
Distance: 4.067211 - Hydrophobic, 
65 -   PHE 17 CZ   VS   TYR 396 CB  
Distance: 3.605405 - Hydrophobic, 
66 -   PHE 17 O    VS   ARG 443 NH2 
Distance: 3.154340 - Hydrogen Bonds, 
67 -   ILE 18 CB   VS   ASP 79 CB  
Distance: 4.195110 - Hydrophobic, 
68 -   ILE 18 CG2  VS   ASP 79 CB  
Distance: 4.408588 - Hydrophobic, 
69 -   ILE 18 CG1  VS   TYR 350 CD2 
Distance: 4.068247 - Hydrophobic, 
70 -   ILE 18 CG1  VS   TYR 350 CE2 
Distance: 3.606950 - Hydrophobic, 
71 -   ILE 18 CD1  VS   TYR 350 CD2 
Distance: 3.636507 - Hydrophobic, 
72 -   ILE 18 CD1  VS   TYR 350 CE2 
Distance: 2.951237 - Hydrophobic, 
73 -   ILE 18 N    VS   LYS 394 O   
Distance: 3.090092 - Hydrogen Bonds, 
74 -   ILE 18 CD1  VS   LYS 394 CB  
Distance: 4.060870 - Hydrophobic, 
75 -   ILE 18 O    VS   TYR 396 N   
Distance: 2.976485 - Hydrogen Bonds, 
76 -   PHE 19 N    VS   ASP 79 OD2 
Distance: 3.314652 - Hydrogen Bonds, 
77 -   PHE 19 O    VS   ASP 79 N   
Distance: 3.166006 - Hydrogen Bonds, 
78 -   PHE 19 O    VS   ALA 80 N   
Distance: 3.244809 - Hydrogen Bonds, 
79 -   PHE 19 CG   VS   PHE 380 CG  
Distance: 5.243963 - Aromatic Stacking, 
80 -   PHE 19 CD2  VS   PHE 380 CE2 
Distance: 3.593904 - Hydrophobic, 
81 -   PHE 19 CD2  VS   PHE 380 CZ  
Distance: 3.728248 - Hydrophobic, 
82 -   PHE 19 CE2  VS   PHE 380 CD2 
Distance: 3.812292 - Hydrophobic, 
83 -   PHE 19 CE2  VS   PHE 380 CE2 
Distance: 2.949229 - Hydrophobic, 
84 -   PHE 19 CE2  VS   PHE 380 CZ  
Distance: 3.527624 - Hydrophobic, 
85 -   PHE 19 CZ   VS   PHE 380 CD2 
Distance: 4.343660 - Hydrophobic, 
86 -   PHE 19 CZ   VS   PHE 380 CE2 
Distance: 3.720461 - Hydrophobic, 
87 -   PHE 19 CD2  VS   TYR 436 CE1 
Distance: 4.232807 - Hydrophobic, 
88 -   PHE 19 CE2  VS   MET 439 CG  
Distance: 4.294368 - Hydrophobic, 
89 -   PHE 19 CB   VS   LEU 440 CG  
Distance: 4.166186 - Hydrophobic, 
90 -   PHE 19 CB   VS   LEU 440 CD1 
Distance: 3.627323 - Hydrophobic, 
91 -   PHE 19 CB   VS   LEU 440 CD2 
Distance: 3.705494 - Hydrophobic, 
92 -   PHE 19 CG   VS   LEU 440 CB  
Distance: 4.441779 - Hydrophobic, 
93 -   PHE 19 CG   VS   LEU 440 CG  
Distance: 4.202179 - Hydrophobic, 
94 -   PHE 19 CG   VS   LEU 440 CD1 
Distance: 3.329640 - Hydrophobic, 
95 -   PHE 19 CG   VS   LEU 440 CD2 
Distance: 4.280428 - Hydrophobic, 
96 -   PHE 19 CD1  VS   LEU 440 CG  
Distance: 4.227004 - Hydrophobic, 
97 -   PHE 19 CD1  VS   LEU 440 CD1 
Distance: 2.950077 - Hydrophobic, 
98 -   PHE 19 CD2  VS   LEU 440 CD1 
Distance: 4.168476 - Hydrophobic, 
99 -   PHE 19 CE1  VS   LEU 440 CD1 
Distance: 3.563084 - Hydrophobic, 
100 -   PHE 19 CZ   VS   LEU 440 CD1 
Distance: 4.366920 - Hydrophobic, 
101 -   PHE 19 CE1  VS   ARG 443 CB  
Distance: 4.397337 - Hydrophobic, 
102 -   PHE 19 CE1  VS   ARG 443 CG  
Distance: 4.292236 - Hydrophobic, 
103 -   GLY 20 N    VS   TYR 396 O   
Distance: 2.903657 - Hydrogen Bonds, 
104 -   GLY 20 O    VS   ALA 398 N   
Distance: 2.855917 - Hydrogen Bonds, 
105 -   GLY 20 N    VS   TYR 436 OH  
Distance: 3.032407 - Hydrogen Bonds, 
106 -   GLY 20 O    VS   TYR 436 OH  
Distance: 2.706279 - Hydrogen Bonds, 
107 -   VAL 21 CG1  VS   VAL 78 CG2 
Distance: 4.384912 - Hydrophobic, 
108 -   VAL 21 N    VS   ALA 80 O   
Distance: 3.353586 - Hydrogen Bonds, 
109 -   VAL 21 CG1  VS   TYR 81 CD1 
Distance: 3.604895 - Hydrophobic, 
110 -   VAL 21 CG1  VS   TYR 81 CE1 
Distance: 4.319833 - Hydrophobic, 
111 -   VAL 21 O    VS   ARG 82 N   
Distance: 2.939867 - Hydrogen Bonds, 
112 -   VAL 21 CB   VS   LEU 401 CB  
Distance: 4.480952 - Hydrophobic, 
113 -   VAL 21 CB   VS   LEU 401 CD1 
Distance: 4.218534 - Hydrophobic, 
114 -   VAL 21 CG1  VS   LEU 401 CB  
Distance: 4.460774 - Hydrophobic, 
115 -   VAL 21 CG1  VS   LEU 401 CD1 
Distance: 3.993263 - Hydrophobic, 
116 -   VAL 21 CG2  VS   LEU 401 CB  
Distance: 3.347917 - Hydrophobic, 
117 -   VAL 21 CG2  VS   LEU 401 CG  
Distance: 4.115628 - Hydrophobic, 
118 -   VAL 21 CG2  VS   LEU 401 CD1 
Distance: 3.683317 - Hydrophobic, 
119 -   ALA 22 CB   VS   ARG 82 CB  
Distance: 3.531627 - Hydrophobic, 
120 -   ALA 22 CB   VS   ARG 82 CG  
Distance: 4.065770 - Hydrophobic, 
121 -   ALA 22 CB   VS   PHE 397 CB  
Distance: 4.386592 - Hydrophobic, 
122 -   ALA 22 N    VS   ALA 398 O   
Distance: 3.370033 - Hydrogen Bonds, 
123 -   ALA 22 CB   VS   TRP 399 CE3 
Distance: 3.965999 - Hydrophobic, 
124 -   ALA 22 CB   VS   TRP 399 CZ3 
Distance: 4.144110 - Hydrophobic, 
125 -   ALA 22 O    VS   SER 400 OG  
Distance: 3.011063 - Hydrogen Bonds, 
126 -   ALA 22 O    VS   LEU 401 N   
Distance: 3.284726 - Hydrogen Bonds, 
127 -   THR 23 CG2  VS   ILE 28 CG2 
Distance: 4.240293 - Hydrophobic, 
128 -   THR 23 OG1  VS   TYR 81 OH  
Distance: 2.622394 - Hydrogen Bonds, 
129 -   THR 23 CG2  VS   TYR 81 CE1 
Distance: 4.103592 - Hydrophobic, 
130 -   THR 23 N    VS   ARG 82 O   
Distance: 2.897686 - Hydrogen Bonds, 
131 -   THR 23 OG1  VS   ARG 82 O   
Distance: 3.739651 - Hydrogen Bonds, 
132 -   THR 23 CG2  VS   LEU 401 CB  
Distance: 3.778951 - Hydrophobic, 
133 -   SER 24 OG   VS   GLN 27 N   
Distance: 3.573259 - Hydrogen Bonds, 
134 -   SER 24 OG   VS   GLN 27 OE1 
Distance: 2.579651 - Hydrogen Bonds, 
135 -   SER 24 OG   VS   HIS 125 ND1 
Distance: 3.554574 - Hydrogen Bonds, 
136 -   SER 25 N    VS   SER 84 OG  
Distance: 2.662521 - Hydrogen Bonds, 
137 -   SER 25 OG   VS   SER 84 OG  
Distance: 3.269029 - Hydrogen Bonds, 
138 -   SER 25 OG   VS   SER 86 OG  
Distance: 2.703073 - Hydrogen Bonds, 
139 -   SER 25 OG   VS   ASP 127 OD2 
Distance: 2.598938 - Hydrogen Bonds, 
140 -   PHE 26 CG   VS   TRP 40 CB  
Distance: 4.495592 - Hydrophobic, 
141 -   PHE 26 CD2  VS   TRP 40 CB  
Distance: 4.218842 - Hydrophobic, 
142 -   PHE 26 CE1  VS   TRP 40 CB  
Distance: 4.283723 - Hydrophobic, 
143 -   PHE 26 CE2  VS   TRP 40 CB  
Distance: 3.970471 - Hydrophobic, 
144 -   PHE 26 CZ   VS   TRP 40 CB  
Distance: 4.007595 - Hydrophobic, 
145 -   PHE 26 N    VS   ASP 127 OD2 
Distance: 3.416011 - Hydrogen Bonds, 
146 -   PHE 26 CG   VS   PHE 405 CG  
Distance: 5.696083 - Aromatic Stacking, 
147 -   PHE 26 CD2  VS   PHE 405 CD2 
Distance: 3.960219 - Hydrophobic, 
148 -   PHE 26 CD2  VS   PHE 405 CE2 
Distance: 4.219719 - Hydrophobic, 
149 -   PHE 26 CE2  VS   PHE 405 CD2 
Distance: 3.855774 - Hydrophobic, 
150 -   PHE 26 CE2  VS   PHE 405 CE2 
Distance: 3.830077 - Hydrophobic, 
151 -   PHE 26 CB   VS   TRP 407 CZ3 
Distance: 4.443907 - Hydrophobic, 
152 -   PHE 26 CB   VS   TRP 407 CH2 
Distance: 4.248632 - Hydrophobic, 
153 -   PHE 26 CD2  VS   TRP 407 CZ3 
Distance: 4.074638 - Hydrophobic, 
154 -   GLN 27 CB   VS   ASN 404 CB  
Distance: 3.806319 - Hydrophobic, 
155 -   GLN 27 NE2  VS   ASN 404 OD1 
Distance: 2.981032 - Hydrogen Bonds, 
156 -   GLN 27 NE2  VS   PHE 405 O   
Distance: 2.798621 - Hydrogen Bonds, 
157 -   GLN 27 O    VS   PHE 405 N   
Distance: 3.289934 - Hydrogen Bonds, 
158 -   GLN 27 NE2  VS   GLU 406 OE2 
Distance: 3.675583 - Hydrogen Bonds, 
159 -   GLN 27 CG   VS   TRP 407 CD2 
Distance: 4.477195 - Hydrophobic, 
160 -   GLN 27 CG   VS   TRP 407 CZ2 
Distance: 3.594332 - Hydrophobic, 
161 -   GLN 27 CG   VS   TRP 407 CH2 
Distance: 4.026532 - Hydrophobic, 
162 -   ILE 28 CB   VS   CYS 60 CB  
Distance: 4.073812 - Hydrophobic, 
163 -   ILE 28 CG2  VS   CYS 60 CB  
Distance: 4.428725 - Hydrophobic, 
164 -   ILE 28 O    VS   CYS 60 N   
Distance: 3.010034 - Hydrogen Bonds, 
165 -   ILE 28 O    VS   ASP 61 N   
Distance: 3.120347 - Hydrogen Bonds, 
166 -   ILE 28 CB   VS   HIS 62 CB  
Distance: 3.911925 - Hydrophobic, 
167 -   ILE 28 CG1  VS   HIS 62 CB  
Distance: 3.922624 - Hydrophobic, 
168 -   ILE 28 CD1  VS   HIS 62 CB  
Distance: 3.848259 - Hydrophobic, 
169 -   ILE 28 O    VS   HIS 62 N   
Distance: 3.327255 - Hydrogen Bonds, 
170 -   ILE 28 CG2  VS   ASN 404 CB  
Distance: 4.052787 - Hydrophobic, 
171 -   GLU 29 OE1  VS   ARG 35 NE  
Distance: 5.578843 - Attractive, 
172 -   GLU 29 OE1  VS   ARG 35 CZ  
Distance: 5.987027 - Attractive, 
173 -   GLU 29 O    VS   ASP 61 N   
Distance: 3.660485 - Hydrogen Bonds, 
174 -   GLU 29 OE2  VS   HIS 62 NE2 
Distance: 5.975068 - Attractive, 
175 -   GLU 29 O    VS   HIS 62 N   
Distance: 3.111525 - Hydrogen Bonds, 
176 -   GLU 29 CB   VS   ILE 63 CB  
Distance: 4.366920 - Hydrophobic, 
177 -   GLU 29 O    VS   ILE 63 N   
Distance: 3.131107 - Hydrogen Bonds, 
178 -   GLU 29 OE1  VS   SER 86 OG  
Distance: 3.223580 - Hydrogen Bonds, 
179 -   GLU 29 OE1  VS   ARG 89 NE  
Distance: 3.885213 - Attractive, Hydrogen Bonds, 
180 -   GLU 29 OE1  VS   ARG 89 CZ  
Distance: 3.722946 - Attractive, 
181 -   GLU 29 OE1  VS   ARG 89 NH1 
Distance: 2.950931 - Attractive, Hydrogen Bonds, 
182 -   GLU 29 OE1  VS   ARG 89 NH2 
Distance: 4.837214 - Attractive, 
183 -   GLU 29 OE2  VS   ARG 89 NE  
Distance: 4.805176 - Attractive, 
184 -   GLU 29 OE2  VS   ARG 89 CZ  
Distance: 5.086927 - Attractive, 
185 -   GLU 29 OE2  VS   ARG 89 NH1 
Distance: 4.784683 - Attractive, 
186 -   GLU 29 OE1  VS   TYR 105 OH  
Distance: 3.495912 - Hydrogen Bonds, 
187 -   GLU 29 OE2  VS   TYR 105 OH  
Distance: 2.716025 - Hydrogen Bonds, 
188 -   GLY 30 N    VS   VAL 58 O   
Distance: 3.838914 - Hydrogen Bonds, 
189 -   GLY 30 O    VS   ARG 89 NH1 
Distance: 3.685694 - Hydrogen Bonds, 
190 -   ALA 31 O    VS   THR 34 OG1 
Distance: 3.013005 - Hydrogen Bonds, 
191 -   ALA 31 N    VS   ASP 57 O   
Distance: 3.080379 - Hydrogen Bonds, 
192 -   ALA 31 CB   VS   ILE 63 CB  
Distance: 3.827143 - Hydrophobic, 
193 -   ALA 31 CB   VS   ILE 63 CG1 
Distance: 4.115681 - Hydrophobic, 
194 -   ALA 31 CB   VS   ILE 63 CG2 
Distance: 2.955738 - Hydrophobic, 
195 -   ALA 31 O    VS   ARG 89 NH1 
Distance: 3.739697 - Hydrogen Bonds, 
196 -   ALA 31 O    VS   ARG 89 NH2 
Distance: 3.638933 - Hydrogen Bonds, 
197 -   ARG 32 O    VS   ARG 35 NE  
Distance: 3.183397 - Hydrogen Bonds, 
198 -   ARG 32 NE   VS   ASP 37 OD1 
Distance: 5.303474 - Attractive, 
199 -   ARG 32 NE   VS   ASP 41 OD2 
Distance: 5.675772 - Attractive, 
200 -   ARG 32 N    VS   ASP 57 O   
Distance: 3.759704 - Hydrogen Bonds, 
201 -   ARG 32 CG   VS   ASP 57 CB  
Distance: 4.194719 - Hydrophobic, 
202 -   ARG 32 NE   VS   ASP 57 OD1 
Distance: 3.735483 - Attractive, Hydrogen Bonds, 
203 -   ARG 32 NE   VS   ASP 57 OD2 
Distance: 3.483377 - Attractive, Hydrogen Bonds, 
204 -   ARG 32 CZ   VS   ASP 57 OD1 
Distance: 4.154955 - Attractive, 
205 -   ARG 32 CZ   VS   ASP 57 OD2 
Distance: 3.280657 - Attractive, 
206 -   ARG 32 NH1  VS   ASP 57 OD1 
Distance: 3.813726 - Attractive, Hydrogen Bonds, 
207 -   ARG 32 NH1  VS   ASP 57 OD2 
Distance: 2.944032 - Attractive, Hydrogen Bonds, 
208 -   ARG 32 NH2  VS   ASP 57 OD1 
Distance: 5.380012 - Attractive, 
209 -   ARG 32 NH2  VS   ASP 57 OD2 
Distance: 4.140683 - Attractive, 
210 -   THR 34 OG1  VS   ARG 89 NH2 
Distance: 3.048863 - Hydrogen Bonds, 
211 -   THR 34 O    VS   ARG 89 NH1 
Distance: 3.894759 - Hydrogen Bonds, 
212 -   THR 34 O    VS   ARG 89 NH2 
Distance: 3.118045 - Hydrogen Bonds, 
213 -   ARG 35 NH2  VS   ASP 37 OD1 
Distance: 5.709310 - Attractive, 
214 -   ARG 35 NE   VS   ASP 41 OD1 
Distance: 5.476151 - Attractive, 
215 -   ARG 35 NE   VS   ASP 41 OD2 
Distance: 4.840261 - Attractive, 
216 -   ARG 35 CZ   VS   ASP 41 OD1 
Distance: 4.281533 - Attractive, 
217 -   ARG 35 CZ   VS   ASP 41 OD2 
Distance: 4.066085 - Attractive, 
218 -   ARG 35 NH1  VS   ASP 41 OD1 
Distance: 4.344042 - Attractive, 
219 -   ARG 35 NH1  VS   ASP 41 OD2 
Distance: 4.515570 - Attractive, 
220 -   ARG 35 NH2  VS   ASP 41 OD1 
Distance: 3.407680 - Attractive, Hydrogen Bonds, 
221 -   ARG 35 NH2  VS   ASP 41 OD2 
Distance: 3.349047 - Attractive, Hydrogen Bonds, 
222 -   ARG 35 NH2  VS   ASP 57 OD1 
Distance: 5.906898 - Attractive, 
223 -   ARG 35 CB   VS   ARG 89 CB  
Distance: 4.272534 - Hydrophobic, 
224 -   ARG 35 CB   VS   ARG 89 CG  
Distance: 3.724337 - Hydrophobic, 
225 -   ARG 35 CG   VS   ARG 89 CG  
Distance: 4.254499 - Hydrophobic, 
226 -   ARG 35 NE   VS   ARG 89 NE  
Distance: 5.619141 - Repulsive, 
227 -   ARG 35 NE   VS   ARG 89 CZ  
Distance: 4.897952 - Repulsive, 
228 -   ARG 35 NE   VS   ARG 89 NH1 
Distance: 3.921270 - Repulsive, 
229 -   ARG 35 NE   VS   ARG 89 NH2 
Distance: 5.536771 - Repulsive, 
230 -   ARG 35 CZ   VS   ARG 89 NH1 
Distance: 4.926734 - Repulsive, 
231 -   ARG 35 NH1  VS   ARG 89 NH1 
Distance: 5.516307 - Repulsive, 
232 -   ARG 35 NH2  VS   ARG 89 NH1 
Distance: 5.718658 - Repulsive, 
233 -   ARG 35 CZ   VS   ASP 127 OD2 
Distance: 5.702129 - Attractive, 
234 -   ARG 35 NH1  VS   ASP 127 OD2 
Distance: 4.784731 - Attractive, 
235 -   LEU 36 N    VS   PRO 88 O   
Distance: 3.612320 - Hydrogen Bonds, 
236 -   LEU 36 CB   VS   HIS 92 CB  
Distance: 4.103873 - Hydrophobic, 
237 -   LEU 36 CG   VS   HIS 92 CB  
Distance: 3.397037 - Hydrophobic, 
238 -   LEU 36 CD1  VS   HIS 92 CB  
Distance: 3.548196 - Hydrophobic, 
239 -   ASP 37 CB   VS   ASP 41 CB  
Distance: 3.948897 - Hydrophobic, 
240 -   ASP 37 OD1  VS   ASP 41 OD1 
Distance: 4.740909 - Repulsive, 
241 -   ASP 37 OD1  VS   ASP 41 OD2 
Distance: 2.747365 - Repulsive, 
242 -   ASP 37 OD2  VS   ASP 41 OD2 
Distance: 4.908673 - Repulsive, 
243 -   ASP 37 CB   VS   GLN 130 CG  
Distance: 3.775416 - Hydrophobic, 
244 -   ASP 37 O    VS   GLN 130 N   
Distance: 3.168764 - Hydrogen Bonds, 
245 -   CYS 38 SG   VS   TRP 40 N   
Distance: 3.324222 - Hydrogen Bonds, 
246 -   CYS 38 N    VS   ASP 41 OD2 
Distance: 3.866405 - Hydrogen Bonds, 
247 -   CYS 38 SG   VS   ASP 41 N   
Distance: 3.388742 - Hydrogen Bonds, 
248 -   CYS 38 SG   VS   ASP 41 OD1 
Distance: 2.870078 - Hydrogen Bonds, 
249 -   CYS 38 CB   VS   PRO 88 CG  
Distance: 3.774452 - Hydrophobic, 
250 -   CYS 38 CB   VS   ASP 127 CB  
Distance: 4.272393 - Hydrophobic, 
251 -   CYS 38 O    VS   GLN 130 NE2 
Distance: 2.658841 - Hydrogen Bonds, 
252 -   ILE 39 O    VS   THR 42 OG1 
Distance: 2.622078 - Hydrogen Bonds, 
253 -   ILE 39 N    VS   LEU 128 O   
Distance: 2.886890 - Hydrogen Bonds, 
254 -   ILE 39 CG1  VS   LEU 128 CB  
Distance: 4.303973 - Hydrophobic, 
255 -   ILE 39 CG2  VS   LEU 128 CB  
Distance: 3.896026 - Hydrophobic, 
256 -   ILE 39 CG2  VS   LEU 128 CG  
Distance: 4.422132 - Hydrophobic, 
257 -   ILE 39 CG2  VS   LEU 128 CD2 
Distance: 4.275857 - Hydrophobic, 
258 -   ILE 39 CD1  VS   LEU 128 CB  
Distance: 4.160720 - Hydrophobic, 
259 -   ILE 39 O    VS   GLN 130 NE2 
Distance: 3.756975 - Hydrogen Bonds, 
260 -   ILE 39 CG2  VS   GLU 133 CB  
Distance: 3.860417 - Hydrophobic, 
261 -   ILE 39 CG2  VS   GLU 133 CG  
Distance: 4.251378 - Hydrophobic, 
262 -   ILE 39 CB   VS   ALA 185 CB  
Distance: 3.914533 - Hydrophobic, 
263 -   ILE 39 CG1  VS   ALA 185 CB  
Distance: 3.542857 - Hydrophobic, 
264 -   ILE 39 CD1  VS   ALA 185 CB  
Distance: 3.418661 - Hydrophobic, 
265 -   TRP 40 CG   VS   PHE 43 CG  
Distance: 5.751662 - Aromatic Stacking, 
266 -   TRP 40 CD2  VS   PHE 43 CD2 
Distance: 4.454968 - Hydrophobic, 
267 -   TRP 40 CE3  VS   PHE 43 CD2 
Distance: 3.763957 - Hydrophobic, 
268 -   TRP 40 CZ3  VS   PHE 43 CD2 
Distance: 3.570079 - Hydrophobic, 
269 -   TRP 40 CZ3  VS   PHE 43 CE2 
Distance: 3.938058 - Hydrophobic, 
270 -   TRP 40 CH2  VS   PHE 43 CD2 
Distance: 4.137330 - Hydrophobic, 
271 -   TRP 40 CH2  VS   PHE 43 CE2 
Distance: 4.158393 - Hydrophobic, 
272 -   TRP 40 O    VS   CYS 44 SG  
Distance: 2.988356 - Hydrogen Bonds, 
273 -   TRP 40 NE1  VS   TRP 126 O   
Distance: 3.400754 - Hydrogen Bonds, 
274 -   TRP 40 CZ2  VS   TRP 126 CE3 
Distance: 4.249950 - Hydrophobic, 
275 -   TRP 40 CG   VS   HIS 184 ND1 
Distance: 5.903022 - Aromatic Stacking, 
276 -   TRP 40 CZ2  VS   HIS 184 CB  
Distance: 3.577214 - Hydrophobic, 
277 -   TRP 40 CH2  VS   HIS 184 CB  
Distance: 3.892271 - Hydrophobic, 
278 -   TRP 40 CG   VS   ALA 185 CB  
Distance: 4.139416 - Hydrophobic, 
279 -   TRP 40 CD2  VS   ALA 185 CB  
Distance: 4.022970 - Hydrophobic, 
280 -   TRP 40 CE3  VS   PHE 405 CE2 
Distance: 4.427556 - Hydrophobic, 
281 -   TRP 40 CG   VS   TRP 407 CG  
Distance: 4.988377 - Aromatic Stacking, 
282 -   TRP 40 CG   VS   TRP 407 CE3 
Distance: 4.341281 - Hydrophobic, 
283 -   TRP 40 CG   VS   TRP 407 CZ3 
Distance: 3.832490 - Hydrophobic, 
284 -   TRP 40 CD2  VS   TRP 407 CE3 
Distance: 3.568221 - Hydrophobic, 
285 -   TRP 40 CD2  VS   TRP 407 CZ3 
Distance: 3.521578 - Hydrophobic, 
286 -   TRP 40 CE3  VS   TRP 407 CE3 
Distance: 3.707050 - Hydrophobic, 
287 -   TRP 40 CE3  VS   TRP 407 CZ3 
Distance: 4.055521 - Hydrophobic, 
288 -   TRP 40 CZ2  VS   TRP 407 CD2 
Distance: 4.010848 - Hydrophobic, 
289 -   TRP 40 CZ2  VS   TRP 407 CE3 
Distance: 3.303395 - Hydrophobic, 
290 -   TRP 40 CZ2  VS   TRP 407 CZ3 
Distance: 3.767092 - Hydrophobic, 
291 -   TRP 40 CZ3  VS   TRP 407 CB  
Distance: 4.179771 - Hydrophobic, 
292 -   TRP 40 CZ3  VS   TRP 407 CE3 
Distance: 3.613039 - Hydrophobic, 
293 -   TRP 40 CZ3  VS   TRP 407 CZ3 
Distance: 4.372232 - Hydrophobic, 
294 -   TRP 40 CH2  VS   TRP 407 CB  
Distance: 3.799668 - Hydrophobic, 
295 -   TRP 40 CH2  VS   TRP 407 CG  
Distance: 4.270420 - Hydrophobic, 
296 -   TRP 40 CH2  VS   TRP 407 CD2 
Distance: 4.072380 - Hydrophobic, 
297 -   TRP 40 CH2  VS   TRP 407 CE3 
Distance: 3.415663 - Hydrophobic, 
298 -   TRP 40 CH2  VS   TRP 407 CZ3 
Distance: 4.243692 - Hydrophobic, 
299 -   ASP 41 O    VS   ASN 55 ND2 
Distance: 3.648423 - Hydrogen Bonds, 
300 -   ASP 41 OD1  VS   ASP 57 OD1 
Distance: 5.534648 - Repulsive, 
301 -   ASP 41 OD2  VS   ASP 57 OD1 
Distance: 4.951922 - Repulsive, 
302 -   THR 42 OG1  VS   GLN 130 NE2 
Distance: 2.965083 - Hydrogen Bonds, 
303 -   THR 42 CG2  VS   GLN 130 CG  
Distance: 3.975795 - Hydrophobic, 
304 -   PHE 43 CB   VS   THR 49 CG2 
Distance: 4.290157 - Hydrophobic, 
305 -   PHE 43 CG   VS   THR 49 CG2 
Distance: 3.275593 - Hydrophobic, 
306 -   PHE 43 CD1  VS   THR 49 CG2 
Distance: 3.318681 - Hydrophobic, 
307 -   PHE 43 CD2  VS   THR 49 CG2 
Distance: 3.098485 - Hydrophobic, 
308 -   PHE 43 CE1  VS   THR 49 CG2 
Distance: 3.155366 - Hydrophobic, 
309 -   PHE 43 CE2  VS   THR 49 CG2 
Distance: 2.929896 - Hydrophobic, 
310 -   PHE 43 CZ   VS   THR 49 CG2 
Distance: 2.952227 - Hydrophobic, 
311 -   PHE 43 O    VS   THR 49 OG1 
Distance: 3.334033 - Hydrogen Bonds, 
312 -   PHE 43 CD2  VS   ILE 50 CG2 
Distance: 4.305735 - Hydrophobic, 
313 -   PHE 43 CE2  VS   ILE 50 CG2 
Distance: 4.498623 - Hydrophobic, 
314 -   PHE 43 CB   VS   ALA 185 CB  
Distance: 3.619129 - Hydrophobic, 
315 -   PHE 43 CG   VS   ALA 185 CB  
Distance: 3.525807 - Hydrophobic, 
316 -   PHE 43 CD1  VS   ALA 185 CB  
Distance: 3.964451 - Hydrophobic, 
317 -   PHE 43 CD2  VS   ALA 185 CB  
Distance: 3.711669 - Hydrophobic, 
318 -   PHE 43 CE2  VS   ALA 185 CB  
Distance: 4.337857 - Hydrophobic, 
319 -   CYS 44 CB   VS   ILE 50 CG1 
Distance: 4.283611 - Hydrophobic, 
320 -   CYS 44 CB   VS   ILE 50 CD1 
Distance: 4.148981 - Hydrophobic, 
321 -   CYS 44 SG   VS   SER 54 O   
Distance: 3.585169 - Hydrogen Bonds, 
322 -   CYS 44 CB   VS   ASN 55 CB  
Distance: 4.069514 - Hydrophobic, 
323 -   GLN 46 OE1  VS   THR 49 OG1 
Distance: 3.731678 - Hydrogen Bonds, 
324 -   GLN 46 O    VS   THR 49 OG1 
Distance: 3.190996 - Hydrogen Bonds, 
325 -   GLU 47 O    VS   THR 49 OG1 
Distance: 3.718511 - Hydrogen Bonds, 
326 -   SER 51 O    VS   SER 54 OG  
Distance: 2.901700 - Hydrogen Bonds, 
327 -   SER 51 N    VS   ALA 408 O   
Distance: 2.803866 - Hydrogen Bonds, 
328 -   SER 51 OG   VS   ALA 408 O   
Distance: 3.203479 - Hydrogen Bonds, 
329 -   SER 51 OG   VS   LEU 409 O   
Distance: 3.230337 - Hydrogen Bonds, 
330 -   ASN 55 OD1  VS   ASP 57 N   
Distance: 3.169400 - Hydrogen Bonds, 
331 -   ASN 55 ND2  VS   ASP 57 OD1 
Distance: 3.838338 - Hydrogen Bonds, 
332 -   ASN 55 O    VS   TYR 411 OH  
Distance: 2.581737 - Hydrogen Bonds, 
333 -   VAL 58 CG1  VS   ASP 61 CB  
Distance: 4.482182 - Hydrophobic, 
334 -   ALA 59 N    VS   TYR 411 OH  
Distance: 3.527671 - Hydrogen Bonds, 
335 -   ALA 59 O    VS   GLN 425 NE2 
Distance: 3.232651 - Hydrogen Bonds, 
336 -   CYS 60 SG   VS   ASP 403 O   
Distance: 3.082106 - Hydrogen Bonds, 
337 -   CYS 60 O    VS   GLN 425 NE2 
Distance: 3.574228 - Hydrogen Bonds, 
338 -   CYS 60 O    VS   ARG 427 NH1 
Distance: 3.280481 - Hydrogen Bonds, 
339 -   CYS 60 O    VS   ARG 427 NH2 
Distance: 2.747697 - Hydrogen Bonds, 
340 -   ASP 61 OD1  VS   ALA 64 N   
Distance: 3.762444 - Hydrogen Bonds, 
341 -   ASP 61 OD1  VS   HIS 65 NE2 
Distance: 4.679036 - Attractive, 
342 -   ASP 61 OD2  VS   HIS 65 ND1 
Distance: 4.997603 - Attractive, 
343 -   ASP 61 OD2  VS   HIS 65 NE2 
Distance: 3.095155 - Attractive, Hydrogen Bonds, 
344 -   ASP 61 CB   VS   GLN 425 CG  
Distance: 3.882554 - Hydrophobic, 
345 -   HIS 62 ND1  VS   ASP 69 OD1 
Distance: 4.772496 - Attractive, 
346 -   HIS 62 ND1  VS   ASP 69 OD2 
Distance: 2.670768 - Attractive, Hydrogen Bonds, 
347 -   HIS 62 NE2  VS   ASP 69 OD2 
Distance: 4.736536 - Attractive, 
348 -   HIS 62 ND1  VS   ARG 427 NH2 
Distance: 5.009252 - Repulsive, 
349 -   ILE 63 O    VS   TRP 66 NE1 
Distance: 3.799422 - Hydrogen Bonds, 
350 -   ILE 63 CG1  VS   PHE 104 CD1 
Distance: 4.248050 - Hydrophobic, 
351 -   ILE 63 CG1  VS   PHE 104 CE1 
Distance: 4.019043 - Hydrophobic, 
352 -   ILE 63 CG1  VS   PHE 104 CZ  
Distance: 4.306716 - Hydrophobic, 
353 -   ILE 63 CD1  VS   PHE 104 CD1 
Distance: 3.981565 - Hydrophobic, 
354 -   ILE 63 CD1  VS   PHE 104 CE1 
Distance: 3.907492 - Hydrophobic, 
355 -   HIS 65 ND1  VS   GLN 68 OE1 
Distance: 2.727750 - Hydrogen Bonds, 
356 -   HIS 65 ND1  VS   GLN 68 NE2 
Distance: 3.534141 - Hydrogen Bonds, 
357 -   HIS 65 CB   VS   GLN 68 CG  
Distance: 3.758428 - Hydrophobic, 
358 -   HIS 65 ND1  VS   ARG 427 NE  
Distance: 5.734830 - Repulsive, 
359 -   HIS 65 ND1  VS   ARG 427 CZ  
Distance: 4.868947 - Repulsive, 
360 -   HIS 65 ND1  VS   ARG 427 NH1 
Distance: 4.150656 - Repulsive, 
361 -   HIS 65 ND1  VS   ARG 427 NH2 
Distance: 5.153083 - Repulsive, 
362 -   HIS 65 NE2  VS   ARG 427 CZ  
Distance: 5.496325 - Repulsive, 
363 -   HIS 65 NE2  VS   ARG 427 NH1 
Distance: 4.467716 - Repulsive, 
364 -   HIS 65 NE2  VS   ARG 427 NH2 
Distance: 5.695632 - Repulsive, 
365 -   TRP 66 CD2  VS   ILE 70 CD1 
Distance: 4.297856 - Hydrophobic, 
366 -   TRP 66 CE3  VS   ILE 70 CG1 
Distance: 4.034033 - Hydrophobic, 
367 -   TRP 66 CE3  VS   ILE 70 CD1 
Distance: 2.994141 - Hydrophobic, 
368 -   TRP 66 CZ3  VS   ILE 70 CD1 
Distance: 3.153806 - Hydrophobic, 
369 -   TRP 66 CB   VS   PHE 104 CE1 
Distance: 4.198529 - Hydrophobic, 
370 -   TRP 66 CB   VS   PHE 104 CZ  
Distance: 4.021766 - Hydrophobic, 
371 -   TRP 66 CG   VS   PHE 104 CG  
Distance: 5.666516 - Aromatic Stacking, 
372 -   TRP 66 CG   VS   PHE 104 CE1 
Distance: 3.791262 - Hydrophobic, 
373 -   TRP 66 CG   VS   PHE 104 CZ  
Distance: 4.110920 - Hydrophobic, 
374 -   TRP 66 CB   VS   LEU 108 CD1 
Distance: 4.250574 - Hydrophobic, 
375 -   TRP 66 CE3  VS   LEU 108 CD1 
Distance: 4.321556 - Hydrophobic, 
376 -   TRP 66 CZ3  VS   ALA 111 CB  
Distance: 4.115389 - Hydrophobic, 
377 -   ASP 69 CB   VS   MET 402 CE  
Distance: 4.319097 - Hydrophobic, 
378 -   ASP 69 OD1  VS   ARG 427 NE  
Distance: 3.044461 - Attractive, Hydrogen Bonds, 
379 -   ASP 69 OD1  VS   ARG 427 CZ  
Distance: 3.596520 - Attractive, 
380 -   ASP 69 OD1  VS   ARG 427 NH1 
Distance: 4.748448 - Attractive, 
381 -   ASP 69 OD1  VS   ARG 427 NH2 
Distance: 3.539904 - Attractive, Hydrogen Bonds, 
382 -   ASP 69 OD2  VS   ARG 427 NE  
Distance: 4.059121 - Attractive, 
383 -   ASP 69 OD2  VS   ARG 427 CZ  
Distance: 3.913849 - Attractive, 
384 -   ASP 69 OD2  VS   ARG 427 NH1 
Distance: 5.066014 - Attractive, 
385 -   ASP 69 OD2  VS   ARG 427 NH2 
Distance: 3.061249 - Attractive, Hydrogen Bonds, 
386 -   ILE 70 CG1  VS   LEU 108 CD1 
Distance: 4.234127 - Hydrophobic, 
387 -   ILE 70 CD1  VS   LEU 108 CD1 
Distance: 4.142671 - Hydrophobic, 
388 -   ILE 70 CD1  VS   ALA 111 CB  
Distance: 3.732424 - Hydrophobic, 
389 -   ILE 70 CG1  VS   LEU 112 CD2 
Distance: 4.198865 - Hydrophobic, 
390 -   ILE 70 CG2  VS   LEU 112 CD2 
Distance: 4.182813 - Hydrophobic, 
391 -   ILE 70 CG2  VS   LYS 115 CG  
Distance: 3.727946 - Hydrophobic, 
392 -   ILE 70 CG2  VS   LYS 115 CD  
Distance: 4.385990 - Hydrophobic, 
393 -   ILE 70 O    VS   LYS 117 NZ  
Distance: 2.825913 - Hydrogen Bonds, 
394 -   LEU 72 CB   VS   MET 402 CE  
Distance: 4.227770 - Hydrophobic, 
395 -   LEU 72 CG   VS   MET 402 CE  
Distance: 3.991518 - Hydrophobic, 
396 -   LEU 72 CD2  VS   MET 402 CE  
Distance: 4.262702 - Hydrophobic, 
397 -   LEU 72 CB   VS   ILE 418 CD1 
Distance: 3.794173 - Hydrophobic, 
398 -   LEU 72 CG   VS   ILE 418 CD1 
Distance: 4.118840 - Hydrophobic, 
399 -   LEU 72 CD1  VS   TRP 429 CZ2 
Distance: 4.230309 - Hydrophobic, 
400 -   ILE 73 CG1  VS   TYR 81 CD1 
Distance: 4.294090 - Hydrophobic, 
401 -   ILE 73 CG2  VS   TYR 81 CB  
Distance: 4.289551 - Hydrophobic, 
402 -   ILE 73 CD1  VS   TYR 81 CB  
Distance: 4.256044 - Hydrophobic, 
403 -   ILE 73 CD1  VS   TYR 81 CG  
Distance: 3.664359 - Hydrophobic, 
404 -   ILE 73 CD1  VS   TYR 81 CD1 
Distance: 3.491288 - Hydrophobic, 
405 -   ILE 73 CD1  VS   TYR 81 CD2 
Distance: 3.990547 - Hydrophobic, 
406 -   ILE 73 CD1  VS   TYR 81 CE1 
Distance: 3.699572 - Hydrophobic, 
407 -   ILE 73 CD1  VS   TYR 81 CE2 
Distance: 4.177330 - Hydrophobic, 
408 -   ILE 73 CB   VS   LYS 117 CD  
Distance: 3.910730 - Hydrophobic, 
409 -   ILE 73 CG2  VS   LYS 117 CG  
Distance: 4.323690 - Hydrophobic, 
410 -   ILE 73 CG2  VS   LYS 117 CD  
Distance: 3.136347 - Hydrophobic, 
411 -   ILE 73 CG1  VS   LEU 401 CD1 
Distance: 4.309288 - Hydrophobic, 
412 -   ILE 73 CG1  VS   LEU 401 CD2 
Distance: 3.543830 - Hydrophobic, 
413 -   ILE 73 CD1  VS   LEU 401 CD2 
Distance: 3.942164 - Hydrophobic, 
414 -   ASP 75 CB   VS   TRP 429 CZ2 
Distance: 3.664711 - Hydrophobic, 
415 -   ASP 75 CB   VS   TRP 429 CH2 
Distance: 3.973050 - Hydrophobic, 
416 -   ASP 75 OD1  VS   LYS 437 NZ  
Distance: 3.811589 - Attractive, Hydrogen Bonds, 
417 -   ASP 75 OD2  VS   LYS 437 NZ  
Distance: 4.504409 - Attractive, 
418 -   LEU 76 CB   VS   VAL 78 CG2 
Distance: 3.578669 - Hydrophobic, 
419 -   LEU 76 CG   VS   VAL 78 CG2 
Distance: 4.499359 - Hydrophobic, 
420 -   LEU 76 CD1  VS   VAL 78 CG2 
Distance: 4.124414 - Hydrophobic, 
421 -   LEU 76 CD1  VS   LEU 401 CD1 
Distance: 3.256544 - Hydrophobic, 
422 -   LEU 76 CG   VS   TRP 429 CZ2 
Distance: 4.210389 - Hydrophobic, 
423 -   LEU 76 CG   VS   TRP 429 CH2 
Distance: 4.248532 - Hydrophobic, 
424 -   LEU 76 CD2  VS   TRP 429 CE3 
Distance: 4.481623 - Hydrophobic, 
425 -   LEU 76 CD2  VS   TRP 429 CZ2 
Distance: 3.440005 - Hydrophobic, 
426 -   LEU 76 CD2  VS   TRP 429 CZ3 
Distance: 3.777981 - Hydrophobic, 
427 -   LEU 76 CD2  VS   TRP 429 CH2 
Distance: 3.197025 - Hydrophobic, 
428 -   LEU 76 CD2  VS   ALA 433 CB  
Distance: 4.326101 - Hydrophobic, 
429 -   VAL 78 CG2  VS   TYR 436 CE2 
Distance: 3.921487 - Hydrophobic, 
430 -   ASP 79 O    VS   LYS 118 N   
Distance: 3.018673 - Hydrogen Bonds, 
431 -   ASP 79 OD1  VS   ARG 443 NH2 
Distance: 5.133098 - Attractive, 
432 -   ASP 79 OD2  VS   ARG 443 NE  
Distance: 5.906408 - Attractive, 
433 -   ASP 79 OD2  VS   ARG 443 CZ  
Distance: 5.167741 - Attractive, 
434 -   ASP 79 OD2  VS   ARG 443 NH2 
Distance: 3.826330 - Attractive, Hydrogen Bonds, 
435 -   ASP 79 OD1  VS   GLU 449 OE2 
Distance: 5.921794 - Repulsive, 
436 -   ALA 80 CB   VS   LYS 118 CB  
Distance: 4.058899 - Hydrophobic, 
437 -   ALA 80 CB   VS   PHE 120 CG  
Distance: 4.365088 - Hydrophobic, 
438 -   ALA 80 CB   VS   PHE 120 CD1 
Distance: 3.178080 - Hydrophobic, 
439 -   ALA 80 CB   VS   PHE 120 CE1 
Distance: 2.946404 - Hydrophobic, 
440 -   ALA 80 CB   VS   PHE 120 CZ  
Distance: 4.022893 - Hydrophobic, 
441 -   ALA 80 CB   VS   PHE 397 CE1 
Distance: 3.806959 - Hydrophobic, 
442 -   ALA 80 CB   VS   PHE 397 CZ  
Distance: 4.377600 - Hydrophobic, 
443 -   TYR 81 CG   VS   PHE 83 CG  
Distance: 5.831367 - Aromatic Stacking, 
444 -   TYR 81 CD2  VS   PHE 83 CB  
Distance: 4.334211 - Hydrophobic, 
445 -   TYR 81 CD2  VS   PHE 83 CD1 
Distance: 4.056418 - Hydrophobic, 
446 -   TYR 81 CE2  VS   PHE 83 CB  
Distance: 3.481874 - Hydrophobic, 
447 -   TYR 81 CE2  VS   PHE 83 CG  
Distance: 3.924943 - Hydrophobic, 
448 -   TYR 81 CE2  VS   PHE 83 CD1 
Distance: 3.848542 - Hydrophobic, 
449 -   TYR 81 CD2  VS   LEU 112 CD1 
Distance: 3.644272 - Hydrophobic, 
450 -   TYR 81 CD2  VS   LEU 112 CD2 
Distance: 4.494543 - Hydrophobic, 
451 -   TYR 81 CE2  VS   LEU 112 CD1 
Distance: 4.379960 - Hydrophobic, 
452 -   TYR 81 N    VS   LYS 118 O   
Distance: 2.952388 - Hydrogen Bonds, 
453 -   TYR 81 O    VS   PHE 120 N   
Distance: 2.982570 - Hydrogen Bonds, 
454 -   TYR 81 CE1  VS   LEU 401 CD2 
Distance: 4.312728 - Hydrophobic, 
455 -   ARG 82 CB   VS   PHE 120 CB  
Distance: 4.045207 - Hydrophobic, 
456 -   ARG 82 CG   VS   PHE 120 CB  
Distance: 4.192059 - Hydrophobic, 
457 -   ARG 82 NE   VS   THR 122 OG1 
Distance: 2.898407 - Hydrogen Bonds, 
458 -   ARG 82 NH2  VS   THR 122 OG1 
Distance: 2.854351 - Hydrogen Bonds, 
459 -   ARG 82 CZ   VS   HIS 125 NE2 
Distance: 5.046528 - Repulsive, 
460 -   ARG 82 NH1  VS   HIS 125 NE2 
Distance: 4.682728 - Repulsive, 
461 -   ARG 82 NH2  VS   HIS 125 NE2 
Distance: 4.514162 - Repulsive, 
462 -   ARG 82 NH2  VS   ASN 169 OD1 
Distance: 3.060431 - Hydrogen Bonds, 
463 -   ARG 82 NH1  VS   THR 352 O   
Distance: 3.849970 - Hydrogen Bonds, 
464 -   ARG 82 NE   VS   GLU 353 OE2 
Distance: 5.499687 - Attractive, 
465 -   ARG 82 CZ   VS   GLU 353 OE2 
Distance: 4.235366 - Attractive, 
466 -   ARG 82 NH1  VS   GLU 353 OE1 
Distance: 5.168965 - Attractive, 
467 -   ARG 82 NH1  VS   GLU 353 OE2 
Distance: 3.307652 - Attractive, Hydrogen Bonds, 
468 -   ARG 82 NH2  VS   GLU 353 OE2 
Distance: 4.262409 - Attractive, 
469 -   PHE 83 CE2  VS   ILE 85 CG1 
Distance: 4.256982 - Hydrophobic, 
470 -   PHE 83 CD2  VS   TYR 105 CD1 
Distance: 4.304787 - Hydrophobic, 
471 -   PHE 83 CD2  VS   TYR 105 CE1 
Distance: 4.381258 - Hydrophobic, 
472 -   PHE 83 CE2  VS   TYR 105 CD1 
Distance: 3.571574 - Hydrophobic, 
473 -   PHE 83 CE2  VS   TYR 105 CE1 
Distance: 4.045283 - Hydrophobic, 
474 -   PHE 83 CZ   VS   TYR 105 CD1 
Distance: 4.497023 - Hydrophobic, 
475 -   PHE 83 CG   VS   LEU 108 CD2 
Distance: 4.218362 - Hydrophobic, 
476 -   PHE 83 CD1  VS   LEU 108 CD2 
Distance: 4.472175 - Hydrophobic, 
477 -   PHE 83 CD2  VS   LEU 108 CD2 
Distance: 3.888093 - Hydrophobic, 
478 -   PHE 83 CE1  VS   LEU 108 CD2 
Distance: 4.433229 - Hydrophobic, 
479 -   PHE 83 CE2  VS   LEU 108 CD2 
Distance: 3.854006 - Hydrophobic, 
480 -   PHE 83 CZ   VS   LEU 108 CD2 
Distance: 4.144022 - Hydrophobic, 
481 -   PHE 83 CE1  VS   ILE 109 CG2 
Distance: 4.436541 - Hydrophobic, 
482 -   PHE 83 CZ   VS   ILE 109 CG2 
Distance: 3.923196 - Hydrophobic, 
483 -   PHE 83 CD1  VS   ILE 119 CG1 
Distance: 3.689701 - Hydrophobic, 
484 -   PHE 83 CD1  VS   ILE 119 CD1 
Distance: 3.927789 - Hydrophobic, 
485 -   PHE 83 CE1  VS   ILE 119 CB  
Distance: 4.409791 - Hydrophobic, 
486 -   PHE 83 CE1  VS   ILE 119 CG1 
Distance: 2.928569 - Hydrophobic, 
487 -   PHE 83 CE1  VS   ILE 119 CD1 
Distance: 2.947132 - Hydrophobic, 
488 -   PHE 83 CZ   VS   ILE 119 CG1 
Distance: 3.855845 - Hydrophobic, 
489 -   PHE 83 CZ   VS   ILE 119 CD1 
Distance: 3.432096 - Hydrophobic, 
490 -   PHE 83 N    VS   PHE 120 O   
Distance: 3.010153 - Hydrogen Bonds, 
491 -   PHE 83 CD1  VS   VAL 121 CG2 
Distance: 4.389952 - Hydrophobic, 
492 -   PHE 83 CE1  VS   VAL 121 CB  
Distance: 4.376673 - Hydrophobic, 
493 -   PHE 83 CE1  VS   VAL 121 CG2 
Distance: 3.450698 - Hydrophobic, 
494 -   PHE 83 CE2  VS   VAL 121 CG1 
Distance: 4.490362 - Hydrophobic, 
495 -   PHE 83 CE2  VS   VAL 121 CG2 
Distance: 4.496415 - Hydrophobic, 
496 -   PHE 83 CZ   VS   VAL 121 CB  
Distance: 4.368836 - Hydrophobic, 
497 -   PHE 83 CZ   VS   VAL 121 CG1 
Distance: 4.245555 - Hydrophobic, 
498 -   PHE 83 CZ   VS   VAL 121 CG2 
Distance: 3.515038 - Hydrophobic, 
499 -   PHE 83 O    VS   THR 122 N   
Distance: 2.841414 - Hydrogen Bonds, 
500 -   PHE 83 O    VS   THR 122 OG1 
Distance: 3.862074 - Hydrogen Bonds, 
501 -   ILE 85 CG2  VS   VAL 90 CG1 
Distance: 4.003343 - Hydrophobic, 
502 -   ILE 85 CB   VS   TYR 105 CE1 
Distance: 4.381073 - Hydrophobic, 
503 -   ILE 85 CG1  VS   TYR 105 CG  
Distance: 4.358781 - Hydrophobic, 
504 -   ILE 85 CG1  VS   TYR 105 CD1 
Distance: 4.115953 - Hydrophobic, 
505 -   ILE 85 CG1  VS   TYR 105 CE1 
Distance: 4.314497 - Hydrophobic, 
506 -   ILE 85 CG2  VS   TYR 105 CG  
Distance: 4.360365 - Hydrophobic, 
507 -   ILE 85 CG2  VS   TYR 105 CD1 
Distance: 4.499915 - Hydrophobic, 
508 -   ILE 85 CG2  VS   TYR 105 CD2 
Distance: 3.957216 - Hydrophobic, 
509 -   ILE 85 CG2  VS   TYR 105 CE1 
Distance: 4.281771 - Hydrophobic, 
510 -   ILE 85 CG2  VS   TYR 105 CE2 
Distance: 3.703955 - Hydrophobic, 
511 -   ILE 85 CG1  VS   VAL 121 CG1 
Distance: 3.470697 - Hydrophobic, 
512 -   ILE 85 CD1  VS   VAL 121 CG1 
Distance: 3.327890 - Hydrophobic, 
513 -   ILE 85 N    VS   THR 122 O   
Distance: 2.972598 - Hydrogen Bonds, 
514 -   ILE 85 CB   VS   MET 123 CE  
Distance: 4.240885 - Hydrophobic, 
515 -   ILE 85 CG1  VS   MET 123 CE  
Distance: 3.826066 - Hydrophobic, 
516 -   ILE 85 CD1  VS   MET 123 CE  
Distance: 3.036252 - Hydrophobic, 
517 -   ILE 85 CG2  VS   TYR 150 CE1 
Distance: 4.074845 - Hydrophobic, 
518 -   ILE 85 O    VS   TYR 150 OH  
Distance: 3.138261 - Hydrogen Bonds, 
519 -   ILE 85 CD1  VS   VAL 154 CB  
Distance: 4.266586 - Hydrophobic, 
520 -   ILE 85 CD1  VS   VAL 154 CG1 
Distance: 4.005306 - Hydrophobic, 
521 -   ILE 85 CD1  VS   ILE 158 CD1 
Distance: 4.006845 - Hydrophobic, 
522 -   SER 86 N    VS   TYR 105 OH  
Distance: 2.938543 - Hydrogen Bonds, 
523 -   SER 86 OG   VS   TYR 105 OH  
Distance: 3.261437 - Hydrogen Bonds, 
524 -   SER 86 OG   VS   ASP 127 OD2 
Distance: 3.658197 - Hydrogen Bonds, 
525 -   TRP 87 CB   VS   VAL 90 CG2 
Distance: 4.437655 - Hydrophobic, 
526 -   TRP 87 CG   VS   VAL 90 CG2 
Distance: 4.268126 - Hydrophobic, 
527 -   TRP 87 NE1  VS   MET 91 SD  
Distance: 3.547889 - Hydrogen Bonds, 
528 -   TRP 87 CE3  VS   TYR 124 CD1 
Distance: 4.140585 - Hydrophobic, 
529 -   TRP 87 CE3  VS   TYR 124 CE1 
Distance: 4.243859 - Hydrophobic, 
530 -   TRP 87 CZ3  VS   TYR 124 CD1 
Distance: 4.423032 - Hydrophobic, 
531 -   TRP 87 CZ3  VS   TYR 124 CE1 
Distance: 4.469940 - Hydrophobic, 
532 -   TRP 87 CE3  VS   LEU 128 CD1 
Distance: 3.965417 - Hydrophobic, 
533 -   TRP 87 CZ3  VS   LEU 128 CD1 
Distance: 3.538518 - Hydrophobic, 
534 -   TRP 87 CH2  VS   LEU 128 CD1 
Distance: 4.077324 - Hydrophobic, 
535 -   TRP 87 CB   VS   PRO 129 CG  
Distance: 3.876709 - Hydrophobic, 
536 -   TRP 87 CG   VS   PRO 129 CG  
Distance: 3.470706 - Hydrophobic, 
537 -   TRP 87 CD2  VS   PRO 129 CG  
Distance: 3.755168 - Hydrophobic, 
538 -   TRP 87 CE3  VS   PRO 129 CG  
Distance: 4.367847 - Hydrophobic, 
539 -   TRP 87 NE1  VS   TYR 131 OH  
Distance: 3.056760 - Hydrogen Bonds, 
540 -   TRP 87 CZ3  VS   LEU 132 CD2 
Distance: 4.358033 - Hydrophobic, 
541 -   TRP 87 CH2  VS   LEU 132 CD2 
Distance: 3.921648 - Hydrophobic, 
542 -   TRP 87 CZ3  VS   TRP 138 CZ2 
Distance: 4.046215 - Hydrophobic, 
543 -   TRP 87 CZ3  VS   TRP 138 CH2 
Distance: 4.104174 - Hydrophobic, 
544 -   TRP 87 CZ2  VS   ALA 146 CB  
Distance: 3.817486 - Hydrophobic, 
545 -   TRP 87 CH2  VS   ALA 146 CB  
Distance: 4.112884 - Hydrophobic, 
546 -   TRP 87 CZ3  VS   PHE 147 CB  
Distance: 4.471432 - Hydrophobic, 
547 -   TRP 87 CZ3  VS   PHE 147 CD1 
Distance: 3.939845 - Hydrophobic, 
548 -   TRP 87 CH2  VS   PHE 147 CB  
Distance: 3.995006 - Hydrophobic, 
549 -   TRP 87 CH2  VS   PHE 147 CD1 
Distance: 4.215517 - Hydrophobic, 
550 -   TRP 87 CB   VS   TYR 150 CD1 
Distance: 4.430253 - Hydrophobic, 
551 -   TRP 87 CB   VS   TYR 150 CE1 
Distance: 4.258162 - Hydrophobic, 
552 -   TRP 87 CG   VS   TYR 150 CG  
Distance: 4.102468 - Hydrophobic, 
553 -   TRP 87 CG   VS   TYR 150 CG  
Distance: 4.668164 - Aromatic Stacking, 
554 -   TRP 87 CG   VS   TYR 150 CD1 
Distance: 3.985986 - Hydrophobic, 
555 -   TRP 87 CG   VS   TYR 150 CD2 
Distance: 4.484440 - Hydrophobic, 
556 -   TRP 87 CG   VS   TYR 150 CE1 
Distance: 4.298562 - Hydrophobic, 
557 -   TRP 87 CD2  VS   TYR 150 CB  
Distance: 4.290411 - Hydrophobic, 
558 -   TRP 87 CD2  VS   TYR 150 CG  
Distance: 4.192921 - Hydrophobic, 
559 -   TRP 87 CD2  VS   TYR 150 CD2 
Distance: 4.402689 - Hydrophobic, 
560 -   TRP 87 CZ2  VS   TYR 150 CB  
Distance: 4.109846 - Hydrophobic, 
561 -   PRO 88 CG   VS   ASP 127 CB  
Distance: 4.486482 - Hydrophobic, 
562 -   PRO 88 CB   VS   PRO 129 CG  
Distance: 4.395612 - Hydrophobic, 
563 -   PRO 88 CG   VS   PRO 129 CB  
Distance: 4.125399 - Hydrophobic, 
564 -   PRO 88 CG   VS   PRO 129 CG  
Distance: 3.786945 - Hydrophobic, 
565 -   ARG 89 O    VS   ASN 98 ND2 
Distance: 3.649130 - Hydrogen Bonds, 
566 -   ARG 89 CB   VS   TYR 105 CE2 
Distance: 4.386481 - Hydrophobic, 
567 -   VAL 90 O    VS   ASN 98 N   
Distance: 2.974712 - Hydrogen Bonds, 
568 -   VAL 90 CB   VS   LEU 102 CD2 
Distance: 3.816889 - Hydrophobic, 
569 -   VAL 90 CG1  VS   LEU 102 CG  
Distance: 4.302068 - Hydrophobic, 
570 -   VAL 90 CG1  VS   LEU 102 CD2 
Distance: 3.059454 - Hydrophobic, 
571 -   VAL 90 CB   VS   TYR 150 CD1 
Distance: 3.960767 - Hydrophobic, 
572 -   VAL 90 CB   VS   TYR 150 CE1 
Distance: 3.826399 - Hydrophobic, 
573 -   VAL 90 CG1  VS   TYR 150 CD1 
Distance: 4.357644 - Hydrophobic, 
574 -   VAL 90 CG1  VS   TYR 150 CE1 
Distance: 3.766116 - Hydrophobic, 
575 -   VAL 90 CG2  VS   TYR 150 CG  
Distance: 4.220240 - Hydrophobic, 
576 -   VAL 90 CG2  VS   TYR 150 CD1 
Distance: 2.943268 - Hydrophobic, 
577 -   VAL 90 CG2  VS   TYR 150 CE1 
Distance: 2.967298 - Hydrophobic, 
578 -   MET 91 CG   VS   LEU 97 CD1 
Distance: 3.962447 - Hydrophobic, 
579 -   MET 91 CE   VS   LEU 97 CD1 
Distance: 3.801423 - Hydrophobic, 
580 -   MET 91 O    VS   TYR 131 OH  
Distance: 3.306698 - Hydrogen Bonds, 
581 -   MET 91 CE   VS   GLN 149 CB  
Distance: 3.439756 - Hydrophobic, 
582 -   MET 91 CE   VS   GLN 149 CG  
Distance: 2.949730 - Hydrophobic, 
583 -   MET 91 CE   VS   TYR 150 CB  
Distance: 4.069228 - Hydrophobic, 
584 -   MET 91 CE   VS   LEU 153 CG  
Distance: 4.075573 - Hydrophobic, 
585 -   MET 91 CE   VS   LEU 153 CD1 
Distance: 3.348960 - Hydrophobic, 
586 -   HIS 92 NE2  VS   THR 96 OG1 
Distance: 3.339742 - Hydrogen Bonds, 
587 -   ALA 93 CB   VS   THR 96 CG2 
Distance: 2.947642 - Hydrophobic, 
588 -   ASP 94 CB   VS   TYR 131 CD1 
Distance: 3.830427 - Hydrophobic, 
589 -   ASP 94 CB   VS   TYR 131 CE1 
Distance: 3.891833 - Hydrophobic, 
590 -   ASP 94 OD1  VS   GLU 135 OE2 
Distance: 5.555391 - Repulsive, 
591 -   ASP 94 OD2  VS   GLU 135 OE1 
Distance: 4.695081 - Repulsive, 
592 -   ASP 94 OD2  VS   GLU 135 OE2 
Distance: 4.225207 - Repulsive, 
593 -   LEU 97 CB   VS   LEU 153 CD1 
Distance: 4.163469 - Hydrophobic, 
594 -   LEU 97 CG   VS   LEU 153 CD1 
Distance: 3.531338 - Hydrophobic, 
595 -   LEU 97 CD1  VS   LEU 153 CG  
Distance: 4.239511 - Hydrophobic, 
596 -   LEU 97 CD1  VS   LEU 153 CD1 
Distance: 2.933837 - Hydrophobic, 
597 -   ASN 98 OD1  VS   THR 100 N   
Distance: 3.423789 - Hydrogen Bonds, 
598 -   ASN 98 OD1  VS   THR 100 OG1 
Distance: 2.911221 - Hydrogen Bonds, 
599 -   ASN 98 ND2  VS   THR 100 OG1 
Distance: 3.104291 - Hydrogen Bonds, 
600 -   ALA 103 CB   VS   ILE 106 CG2 
Distance: 4.312753 - Hydrophobic, 
601 -   ILE 106 CB   VS   ILE 109 CD1 
Distance: 4.419008 - Hydrophobic, 
602 -   ILE 106 CG1  VS   ILE 109 CG1 
Distance: 4.314328 - Hydrophobic, 
603 -   ILE 106 CG1  VS   ILE 109 CD1 
Distance: 3.977168 - Hydrophobic, 
604 -   ILE 106 CD1  VS   ILE 109 CG1 
Distance: 4.259835 - Hydrophobic, 
605 -   ILE 106 CD1  VS   ILE 109 CD1 
Distance: 4.304724 - Hydrophobic, 
606 -   ILE 106 CD1  VS   ASP 110 CB  
Distance: 4.165358 - Hydrophobic, 
607 -   ILE 106 CB   VS   ILE 158 CG2 
Distance: 4.484156 - Hydrophobic, 
608 -   ILE 106 CG1  VS   ILE 158 CG2 
Distance: 4.487434 - Hydrophobic, 
609 -   LEU 108 CG   VS   LEU 112 CD1 
Distance: 4.373105 - Hydrophobic, 
610 -   ILE 109 CB   VS   ILE 119 CG2 
Distance: 4.309293 - Hydrophobic, 
611 -   ILE 109 CB   VS   ILE 119 CD1 
Distance: 3.386469 - Hydrophobic, 
612 -   ILE 109 CG2  VS   ILE 119 CG1 
Distance: 4.107649 - Hydrophobic, 
613 -   ILE 109 CG2  VS   ILE 119 CG2 
Distance: 4.351535 - Hydrophobic, 
614 -   ILE 109 CG2  VS   ILE 119 CD1 
Distance: 2.946514 - Hydrophobic, 
615 -   ILE 109 CD1  VS   ILE 158 CB  
Distance: 3.485359 - Hydrophobic, 
616 -   ILE 109 CD1  VS   ILE 158 CG2 
Distance: 3.307578 - Hydrophobic, 
617 -   ILE 109 CB   VS   LYS 161 CB  
Distance: 4.032572 - Hydrophobic, 
618 -   ILE 109 CG1  VS   LYS 161 CB  
Distance: 3.590910 - Hydrophobic, 
619 -   ILE 109 CG1  VS   LYS 161 CG  
Distance: 3.787797 - Hydrophobic, 
620 -   ILE 109 CD1  VS   LYS 161 CB  
Distance: 2.945899 - Hydrophobic, 
621 -   ILE 109 CD1  VS   LYS 161 CG  
Distance: 3.176617 - Hydrophobic, 
622 -   ILE 109 CG2  VS   VAL 162 CG2 
Distance: 4.404183 - Hydrophobic, 
623 -   ASP 110 OD1  VS   LYS 161 NZ  
Distance: 5.495904 - Attractive, 
624 -   ASP 110 OD2  VS   LYS 161 NZ  
Distance: 3.724767 - Attractive, Hydrogen Bonds, 
625 -   LEU 112 CB   VS   LYS 117 CB  
Distance: 4.357894 - Hydrophobic, 
626 -   LEU 112 CD2  VS   LYS 117 CD  
Distance: 4.432160 - Hydrophobic, 
627 -   LEU 112 O    VS   LYS 117 N   
Distance: 2.805274 - Hydrogen Bonds, 
628 -   LEU 112 CB   VS   ILE 119 CD1 
Distance: 4.389045 - Hydrophobic, 
629 -   LEU 112 CG   VS   ILE 119 CD1 
Distance: 4.016736 - Hydrophobic, 
630 -   LEU 112 CD1  VS   ILE 119 CB  
Distance: 3.849023 - Hydrophobic, 
631 -   LEU 112 CD1  VS   ILE 119 CG1 
Distance: 3.273191 - Hydrophobic, 
632 -   LEU 112 CD1  VS   ILE 119 CD1 
Distance: 2.954778 - Hydrophobic, 
633 -   LYS 113 NZ   VS   LYS 161 O   
Distance: 3.440770 - Hydrogen Bonds, 
634 -   LYS 113 NZ   VS   ASP 163 OD1 
Distance: 5.471660 - Attractive, 
635 -   LYS 115 CB   VS   LYS 117 CG  
Distance: 4.330242 - Hydrophobic, 
636 -   LYS 115 CB   VS   LYS 117 CD  
Distance: 4.397356 - Hydrophobic, 
637 -   LYS 118 CB   VS   PHE 120 CD1 
Distance: 4.252559 - Hydrophobic, 
638 -   LYS 118 CB   VS   PHE 120 CE1 
Distance: 3.656967 - Hydrophobic, 
639 -   LYS 118 CD   VS   PHE 120 CE1 
Distance: 4.347627 - Hydrophobic, 
640 -   LYS 118 CB   VS   ASP 163 CB  
Distance: 3.771435 - Hydrophobic, 
641 -   LYS 118 CG   VS   ASP 163 CB  
Distance: 4.413706 - Hydrophobic, 
642 -   LYS 118 NZ   VS   ASP 163 OD1 
Distance: 5.811873 - Attractive, 
643 -   LYS 118 NZ   VS   ASP 163 OD2 
Distance: 4.650102 - Attractive, 
644 -   ILE 119 CG1  VS   VAL 121 CG2 
Distance: 4.097718 - Hydrophobic, 
645 -   ILE 119 CG2  VS   VAL 121 CG2 
Distance: 4.465548 - Hydrophobic, 
646 -   ILE 119 CG2  VS   VAL 162 CB  
Distance: 3.945644 - Hydrophobic, 
647 -   ILE 119 CG2  VS   VAL 162 CG1 
Distance: 3.960460 - Hydrophobic, 
648 -   ILE 119 CG2  VS   VAL 162 CG2 
Distance: 3.967022 - Hydrophobic, 
649 -   ILE 119 O    VS   ASP 163 N   
Distance: 2.948657 - Hydrogen Bonds, 
650 -   ILE 119 O    VS   ALA 164 N   
Distance: 3.395630 - Hydrogen Bonds, 
651 -   PHE 120 CE1  VS   ASP 163 CB  
Distance: 4.313555 - Hydrophobic, 
652 -   PHE 120 CZ   VS   ASP 163 CB  
Distance: 4.499727 - Hydrophobic, 
653 -   PHE 120 CG   VS   ALA 164 CB  
Distance: 3.893446 - Hydrophobic, 
654 -   PHE 120 CD2  VS   ALA 164 CB  
Distance: 2.949254 - Hydrophobic, 
655 -   PHE 120 CE2  VS   ALA 164 CB  
Distance: 3.040803 - Hydrophobic, 
656 -   PHE 120 CZ   VS   ALA 164 CB  
Distance: 4.036840 - Hydrophobic, 
657 -   PHE 120 CG   VS   PHE 397 CG  
Distance: 5.375376 - Aromatic Stacking, 
658 -   PHE 120 CG   VS   PHE 397 CZ  
Distance: 4.318771 - Hydrophobic, 
659 -   PHE 120 CD1  VS   PHE 397 CZ  
Distance: 4.405118 - Hydrophobic, 
660 -   PHE 120 CD2  VS   PHE 397 CZ  
Distance: 4.289645 - Hydrophobic, 
661 -   PHE 120 CE1  VS   PHE 397 CZ  
Distance: 4.482613 - Hydrophobic, 
662 -   PHE 120 CE2  VS   PHE 397 CZ  
Distance: 4.371337 - Hydrophobic, 
663 -   PHE 120 CZ   VS   PHE 397 CZ  
Distance: 4.469861 - Hydrophobic, 
664 -   VAL 121 CB   VS   MET 123 CE  
Distance: 4.357631 - Hydrophobic, 
665 -   VAL 121 CG1  VS   MET 123 CE  
Distance: 3.272086 - Hydrophobic, 
666 -   VAL 121 CG2  VS   ILE 158 CD1 
Distance: 4.237224 - Hydrophobic, 
667 -   VAL 121 CB   VS   VAL 162 CG1 
Distance: 4.193826 - Hydrophobic, 
668 -   VAL 121 CG2  VS   VAL 162 CB  
Distance: 4.200315 - Hydrophobic, 
669 -   VAL 121 CG2  VS   VAL 162 CG1 
Distance: 3.628679 - Hydrophobic, 
670 -   VAL 121 CG2  VS   VAL 162 CG2 
Distance: 3.571769 - Hydrophobic, 
671 -   VAL 121 N    VS   ALA 164 O   
Distance: 2.911567 - Hydrogen Bonds, 
672 -   VAL 121 O    VS   THR 166 N   
Distance: 2.713157 - Hydrogen Bonds, 
673 -   THR 122 CG2  VS   THR 166 CG2 
Distance: 3.268940 - Hydrophobic, 
674 -   THR 122 CG2  VS   ASN 169 CB  
Distance: 3.929598 - Hydrophobic, 
675 -   MET 123 CB   VS   PHE 147 CE1 
Distance: 4.201137 - Hydrophobic, 
676 -   MET 123 CB   VS   PHE 147 CZ  
Distance: 3.831432 - Hydrophobic, 
677 -   MET 123 CB   VS   TYR 150 CE2 
Distance: 4.041584 - Hydrophobic, 
678 -   MET 123 O    VS   TYR 150 OH  
Distance: 3.301425 - Hydrogen Bonds, 
679 -   MET 123 CE   VS   VAL 154 CB  
Distance: 4.399401 - Hydrophobic, 
680 -   MET 123 CE   VS   VAL 154 CG1 
Distance: 4.420537 - Hydrophobic, 
681 -   MET 123 CE   VS   VAL 154 CG2 
Distance: 4.192031 - Hydrophobic, 
682 -   MET 123 CB   VS   TYR 165 CE1 
Distance: 4.449255 - Hydrophobic, 
683 -   MET 123 CG   VS   TYR 165 CD1 
Distance: 3.907467 - Hydrophobic, 
684 -   MET 123 CG   VS   TYR 165 CE1 
Distance: 2.949489 - Hydrophobic, 
685 -   MET 123 CG   VS   TYR 165 CE2 
Distance: 3.884460 - Hydrophobic, 
686 -   MET 123 SD   VS   TYR 165 OH  
Distance: 3.508167 - Hydrogen Bonds, 
687 -   MET 123 CE   VS   TYR 165 CE1 
Distance: 4.066940 - Hydrophobic, 
688 -   MET 123 N    VS   THR 166 O   
Distance: 2.773634 - Hydrogen Bonds, 
689 -   MET 123 N    VS   THR 167 O   
Distance: 3.846141 - Hydrogen Bonds, 
690 -   TYR 124 OH   VS   TRP 126 O   
Distance: 3.444944 - Hydrogen Bonds, 
691 -   TYR 124 CE1  VS   LEU 128 CB  
Distance: 4.328888 - Hydrophobic, 
692 -   TYR 124 OH   VS   LEU 128 N   
Distance: 3.643290 - Hydrogen Bonds, 
693 -   TYR 124 CG   VS   TRP 138 CG  
Distance: 4.971497 - Aromatic Stacking, 
694 -   TYR 124 CG   VS   TRP 138 CZ2 
Distance: 4.225130 - Hydrophobic, 
695 -   TYR 124 CD1  VS   TRP 138 CZ2 
Distance: 3.985552 - Hydrophobic, 
696 -   TYR 124 CD2  VS   TRP 138 CZ2 
Distance: 4.145244 - Hydrophobic, 
697 -   TYR 124 CE1  VS   TRP 138 CZ2 
Distance: 3.675864 - Hydrophobic, 
698 -   TYR 124 CE2  VS   TRP 138 CZ2 
Distance: 3.844902 - Hydrophobic, 
699 -   TYR 124 OH   VS   TRP 138 NE1 
Distance: 2.975171 - Hydrogen Bonds, 
700 -   TYR 124 CB   VS   PHE 147 CE1 
Distance: 3.836027 - Hydrophobic, 
701 -   TYR 124 N    VS   THR 167 O   
Distance: 3.058763 - Hydrogen Bonds, 
702 -   TYR 124 O    VS   ASN 169 N   
Distance: 3.115026 - Hydrogen Bonds, 
703 -   TYR 124 CE2  VS   ALA 174 CB  
Distance: 4.196127 - Hydrophobic, 
704 -   TYR 124 CD2  VS   LEU 201 CD1 
Distance: 4.039546 - Hydrophobic, 
705 -   TYR 124 CE2  VS   LEU 201 CD1 
Distance: 4.187824 - Hydrophobic, 
706 -   HIS 125 ND1  VS   ASP 127 OD1 
Distance: 5.132622 - Attractive, 
707 -   HIS 125 NE2  VS   ASN 169 ND2 
Distance: 3.174917 - Hydrogen Bonds, 
708 -   HIS 125 ND1  VS   GLU 353 OE2 
Distance: 5.855983 - Attractive, 
709 -   HIS 125 NE2  VS   GLU 353 OE1 
Distance: 5.515865 - Attractive, 
710 -   HIS 125 NE2  VS   GLU 353 OE2 
Distance: 3.765188 - Attractive, Hydrogen Bonds, 
711 -   TRP 126 NE1  VS   ASN 169 O   
Distance: 2.965714 - Hydrogen Bonds, 
712 -   TRP 126 NE1  VS   GLU 170 O   
Distance: 3.384465 - Hydrogen Bonds, 
713 -   TRP 126 CZ2  VS   GLU 170 CB  
Distance: 3.928843 - Hydrophobic, 
714 -   TRP 126 CZ2  VS   CYS 173 CB  
Distance: 3.197472 - Hydrophobic, 
715 -   TRP 126 CH2  VS   CYS 173 CB  
Distance: 3.686450 - Hydrophobic, 
716 -   TRP 126 CG   VS   ALA 174 CB  
Distance: 4.473268 - Hydrophobic, 
717 -   TRP 126 CG   VS   HIS 184 ND1 
Distance: 5.865539 - Aromatic Stacking, 
718 -   TRP 126 CG   VS   TRP 407 CG  
Distance: 5.341827 - Aromatic Stacking, 
719 -   TRP 126 CD2  VS   TRP 407 CZ2 
Distance: 4.363366 - Hydrophobic, 
720 -   TRP 126 CE3  VS   TRP 407 CD2 
Distance: 3.911091 - Hydrophobic, 
721 -   TRP 126 CE3  VS   TRP 407 CE3 
Distance: 4.194380 - Hydrophobic, 
722 -   TRP 126 CE3  VS   TRP 407 CZ2 
Distance: 3.384944 - Hydrophobic, 
723 -   TRP 126 CE3  VS   TRP 407 CZ3 
Distance: 4.057439 - Hydrophobic, 
724 -   TRP 126 CE3  VS   TRP 407 CH2 
Distance: 3.668867 - Hydrophobic, 
725 -   TRP 126 CZ3  VS   TRP 407 CG  
Distance: 3.997740 - Hydrophobic, 
726 -   TRP 126 CZ3  VS   TRP 407 CD2 
Distance: 3.675648 - Hydrophobic, 
727 -   TRP 126 CZ3  VS   TRP 407 CE3 
Distance: 4.366388 - Hydrophobic, 
728 -   TRP 126 CZ3  VS   TRP 407 CZ2 
Distance: 3.546917 - Hydrophobic, 
729 -   TRP 126 CZ3  VS   TRP 407 CH2 
Distance: 4.227713 - Hydrophobic, 
730 -   LEU 128 CG   VS   LEU 132 CB  
Distance: 3.919829 - Hydrophobic, 
731 -   LEU 128 CG   VS   LEU 132 CG  
Distance: 4.251723 - Hydrophobic, 
732 -   LEU 128 CG   VS   LEU 132 CD2 
Distance: 3.817649 - Hydrophobic, 
733 -   LEU 128 CD1  VS   LEU 132 CB  
Distance: 3.812670 - Hydrophobic, 
734 -   LEU 128 CD1  VS   LEU 132 CG  
Distance: 3.857707 - Hydrophobic, 
735 -   LEU 128 CD1  VS   LEU 132 CD2 
Distance: 2.941559 - Hydrophobic, 
736 -   LEU 128 CD2  VS   LEU 132 CB  
Distance: 4.093580 - Hydrophobic, 
737 -   LEU 128 CD2  VS   LEU 132 CG  
Distance: 4.103026 - Hydrophobic, 
738 -   LEU 128 CD2  VS   LEU 132 CD2 
Distance: 3.893914 - Hydrophobic, 
739 -   LEU 128 CD2  VS   GLU 133 CB  
Distance: 4.449439 - Hydrophobic, 
740 -   LEU 128 CD1  VS   TRP 138 CZ2 
Distance: 4.050524 - Hydrophobic, 
741 -   PRO 129 CB   VS   TYR 131 CG  
Distance: 4.304357 - Hydrophobic, 
742 -   PRO 129 CB   VS   TYR 131 CD2 
Distance: 3.439344 - Hydrophobic, 
743 -   PRO 129 CB   VS   TYR 131 CE1 
Distance: 4.444698 - Hydrophobic, 
744 -   PRO 129 CB   VS   TYR 131 CE2 
Distance: 3.024298 - Hydrophobic, 
745 -   PRO 129 CG   VS   TYR 131 CE2 
Distance: 3.668347 - Hydrophobic, 
746 -   GLN 130 NE2  VS   GLU 133 OE1 
Distance: 3.518617 - Hydrogen Bonds, 
747 -   LEU 132 CD1  VS   GLU 135 CB  
Distance: 4.240061 - Hydrophobic, 
748 -   LEU 132 CD1  VS   GLU 135 CG  
Distance: 4.404968 - Hydrophobic, 
749 -   LEU 132 O    VS   GLY 137 N   
Distance: 2.916126 - Hydrogen Bonds, 
750 -   LEU 132 CG   VS   THR 143 CG2 
Distance: 3.308193 - Hydrophobic, 
751 -   LEU 132 CD1  VS   THR 143 CG2 
Distance: 3.267015 - Hydrophobic, 
752 -   LEU 132 CD2  VS   THR 143 CG2 
Distance: 2.949932 - Hydrophobic, 
753 -   LEU 132 CD1  VS   ALA 146 CB  
Distance: 4.171410 - Hydrophobic, 
754 -   GLU 135 O    VS   ASN 140 ND2 
Distance: 3.597999 - Hydrogen Bonds, 
755 -   GLU 135 OE1  VS   ASP 142 OD2 
Distance: 4.845992 - Repulsive, 
756 -   GLY 137 O    VS   THR 143 OG1 
Distance: 3.628525 - Hydrogen Bonds, 
757 -   TRP 138 CE3  VS   THR 143 CG2 
Distance: 4.438416 - Hydrophobic, 
758 -   TRP 138 O    VS   THR 143 OG1 
Distance: 3.588755 - Hydrogen Bonds, 
759 -   TRP 138 CH2  VS   PHE 147 CB  
Distance: 4.305508 - Hydrophobic, 
760 -   TRP 138 CH2  VS   PHE 147 CG  
Distance: 4.465999 - Hydrophobic, 
761 -   TRP 138 CH2  VS   PHE 147 CD1 
Distance: 4.117150 - Hydrophobic, 
762 -   TRP 138 N    VS   TYR 179 OH  
Distance: 3.697595 - Hydrogen Bonds, 
763 -   TRP 138 CB   VS   TYR 179 CE2 
Distance: 4.396197 - Hydrophobic, 
764 -   TRP 138 CB   VS   ALA 197 CB  
Distance: 3.643307 - Hydrophobic, 
765 -   TRP 138 CE3  VS   HIS 200 CB  
Distance: 4.420190 - Hydrophobic, 
766 -   TRP 138 O    VS   HIS 200 ND1 
Distance: 2.658085 - Hydrogen Bonds, 
767 -   TRP 138 CB   VS   LEU 201 CD2 
Distance: 3.560232 - Hydrophobic, 
768 -   TRP 138 CG   VS   LEU 201 CG  
Distance: 4.376317 - Hydrophobic, 
769 -   TRP 138 CG   VS   LEU 201 CD2 
Distance: 3.223388 - Hydrophobic, 
770 -   TRP 138 CD2  VS   LEU 201 CG  
Distance: 3.818273 - Hydrophobic, 
771 -   TRP 138 CD2  VS   LEU 201 CD1 
Distance: 3.564217 - Hydrophobic, 
772 -   TRP 138 CD2  VS   LEU 201 CD2 
Distance: 2.942740 - Hydrophobic, 
773 -   TRP 138 CE3  VS   LEU 201 CG  
Distance: 3.786558 - Hydrophobic, 
774 -   TRP 138 CE3  VS   LEU 201 CD1 
Distance: 3.499601 - Hydrophobic, 
775 -   TRP 138 CE3  VS   LEU 201 CD2 
Distance: 2.958725 - Hydrophobic, 
776 -   TRP 138 CZ2  VS   LEU 201 CG  
Distance: 4.243182 - Hydrophobic, 
777 -   TRP 138 CZ2  VS   LEU 201 CD1 
Distance: 3.126689 - Hydrophobic, 
778 -   TRP 138 CZ2  VS   LEU 201 CD2 
Distance: 4.232741 - Hydrophobic, 
779 -   TRP 138 CZ3  VS   LEU 201 CG  
Distance: 3.974280 - Hydrophobic, 
780 -   TRP 138 CZ3  VS   LEU 201 CD1 
Distance: 3.215406 - Hydrophobic, 
781 -   TRP 138 CZ3  VS   LEU 201 CD2 
Distance: 3.650555 - Hydrophobic, 
782 -   TRP 138 CH2  VS   LEU 201 CG  
Distance: 4.193420 - Hydrophobic, 
783 -   TRP 138 CH2  VS   LEU 201 CD1 
Distance: 3.020563 - Hydrophobic, 
784 -   TRP 138 CH2  VS   LEU 201 CD2 
Distance: 4.220219 - Hydrophobic, 
785 -   LEU 139 CG   VS   ASN 193 CB  
Distance: 4.076962 - Hydrophobic, 
786 -   LEU 139 CD1  VS   ASN 193 CB  
Distance: 3.808253 - Hydrophobic, 
787 -   LEU 139 O    VS   HIS 200 ND1 
Distance: 3.371679 - Hydrogen Bonds, 
788 -   ASN 140 OD1  VS   ASP 142 N   
Distance: 2.795776 - Hydrogen Bonds, 
789 -   ASN 140 ND2  VS   ASP 142 OD2 
Distance: 3.804906 - Hydrogen Bonds, 
790 -   ASN 140 O    VS   THR 143 OG1 
Distance: 2.616797 - Hydrogen Bonds, 
791 -   ASN 140 O    VS   HIS 200 ND1 
Distance: 2.881438 - Hydrogen Bonds, 
792 -   ARG 141 NE   VS   HIS 199 NE2 
Distance: 5.573561 - Repulsive, 
793 -   ARG 141 CZ   VS   HIS 199 NE2 
Distance: 4.427138 - Repulsive, 
794 -   ARG 141 NH1  VS   HIS 199 NE2 
Distance: 4.717804 - Repulsive, 
795 -   ARG 141 NH2  VS   HIS 199 ND1 
Distance: 5.259417 - Repulsive, 
796 -   ARG 141 NH2  VS   HIS 199 NE2 
Distance: 3.312281 - Repulsive, Hydrogen Bonds, 
797 -   ARG 141 N    VS   HIS 200 ND1 
Distance: 3.461631 - Hydrogen Bonds, 
798 -   ARG 141 N    VS   HIS 200 NE2 
Distance: 3.885422 - Hydrogen Bonds, 
799 -   ARG 141 NE   VS   HIS 200 ND1 
Distance: 5.705078 - Repulsive, 
800 -   ARG 141 NE   VS   HIS 200 NE2 
Distance: 3.728736 - Repulsive, Hydrogen Bonds, 
801 -   ARG 141 CZ   VS   HIS 200 NE2 
Distance: 4.088449 - Repulsive, 
802 -   ARG 141 NH1  VS   HIS 200 NE2 
Distance: 5.020015 - Repulsive, 
803 -   ARG 141 NH2  VS   HIS 200 NE2 
Distance: 4.083040 - Repulsive, 
804 -   ARG 141 NE   VS   ASP 277 OD1 
Distance: 4.715466 - Attractive, 
805 -   ARG 141 NE   VS   ASP 277 OD2 
Distance: 5.149243 - Attractive, 
806 -   ARG 141 CZ   VS   ASP 277 OD1 
Distance: 4.565103 - Attractive, 
807 -   ARG 141 CZ   VS   ASP 277 OD2 
Distance: 5.569984 - Attractive, 
808 -   ARG 141 NH1  VS   ASP 277 OD1 
Distance: 5.759122 - Attractive, 
809 -   ARG 141 NH2  VS   ASP 277 OD1 
Distance: 3.561133 - Attractive, Hydrogen Bonds, 
810 -   ARG 141 NH2  VS   ASP 277 OD2 
Distance: 4.986977 - Attractive, 
811 -   ARG 141 NH2  VS   ASP 277 O   
Distance: 2.660735 - Hydrogen Bonds, 
812 -   ARG 141 NE   VS   ASP 282 OD2 
Distance: 5.178040 - Attractive, 
813 -   ARG 141 CZ   VS   ASP 282 OD2 
Distance: 3.943593 - Attractive, 
814 -   ARG 141 NH1  VS   ASP 282 OD2 
Distance: 4.020355 - Attractive, 
815 -   ARG 141 NH2  VS   ASP 282 OD1 
Distance: 5.224420 - Attractive, 
816 -   ARG 141 NH2  VS   ASP 282 OD2 
Distance: 3.028862 - Attractive, Hydrogen Bonds, 
817 -   PHE 147 CG   VS   TYR 150 CG  
Distance: 5.933659 - Aromatic Stacking, 
818 -   PHE 147 CD1  VS   TYR 150 CD2 
Distance: 4.213582 - Hydrophobic, 
819 -   PHE 147 CE1  VS   TYR 150 CD2 
Distance: 4.033518 - Hydrophobic, 
820 -   PHE 147 CE1  VS   TYR 150 CE2 
Distance: 4.396893 - Hydrophobic, 
821 -   PHE 147 CE2  VS   CYS 151 CB  
Distance: 4.248927 - Hydrophobic, 
822 -   PHE 147 O    VS   CYS 151 SG  
Distance: 3.869320 - Hydrogen Bonds, 
823 -   PHE 147 CZ   VS   LEU 168 CD1 
Distance: 4.492501 - Hydrophobic, 
824 -   PHE 147 CB   VS   ALA 204 CB  
Distance: 4.175044 - Hydrophobic, 
825 -   PHE 147 CG   VS   ALA 204 CB  
Distance: 4.061219 - Hydrophobic, 
826 -   PHE 147 CD2  VS   ALA 204 CB  
Distance: 3.673686 - Hydrophobic, 
827 -   PHE 147 CE2  VS   ALA 204 CB  
Distance: 4.294194 - Hydrophobic, 
828 -   PHE 147 CE2  VS   ALA 208 CB  
Distance: 4.174081 - Hydrophobic, 
829 -   ALA 148 O    VS   CYS 151 SG  
Distance: 2.859997 - Hydrogen Bonds, 
830 -   ALA 148 CB   VS   LEU 207 CD1 
Distance: 3.858279 - Hydrophobic, 
831 -   TYR 150 CD1  VS   VAL 154 CG1 
Distance: 4.252336 - Hydrophobic, 
832 -   TYR 150 CE1  VS   VAL 154 CG1 
Distance: 3.829164 - Hydrophobic, 
833 -   TYR 150 CE2  VS   VAL 154 CG1 
Distance: 4.376454 - Hydrophobic, 
834 -   CYS 151 CB   VS   VAL 154 CG2 
Distance: 4.464960 - Hydrophobic, 
835 -   CYS 151 O    VS   SER 155 OG  
Distance: 3.484041 - Hydrogen Bonds, 
836 -   ASP 152 O    VS   SER 155 OG  
Distance: 2.583444 - Hydrogen Bonds, 
837 -   VAL 154 CG2  VS   TYR 165 CE1 
Distance: 4.163186 - Hydrophobic, 
838 -   ILE 158 CB   VS   VAL 162 CG2 
Distance: 3.758324 - Hydrophobic, 
839 -   ILE 158 CG1  VS   VAL 162 CG2 
Distance: 3.491550 - Hydrophobic, 
840 -   ILE 158 CD1  VS   VAL 162 CB  
Distance: 4.451217 - Hydrophobic, 
841 -   ILE 158 CD1  VS   VAL 162 CG2 
Distance: 3.105330 - Hydrophobic, 
842 -   ALA 164 CB   VS   PHE 292 CE2 
Distance: 4.492346 - Hydrophobic, 
843 -   TYR 165 CD2  VS   THR 167 CG2 
Distance: 3.592201 - Hydrophobic, 
844 -   TYR 165 CE2  VS   THR 167 CG2 
Distance: 2.947877 - Hydrophobic, 
845 -   TYR 165 N    VS   ASP 220 OD2 
Distance: 3.733986 - Hydrogen Bonds, 
846 -   TYR 165 CB   VS   VAL 221 CB  
Distance: 4.498439 - Hydrophobic, 
847 -   TYR 165 CB   VS   VAL 221 CG2 
Distance: 4.396846 - Hydrophobic, 
848 -   TYR 165 CG   VS   VAL 221 CG2 
Distance: 4.293012 - Hydrophobic, 
849 -   TYR 165 CD2  VS   VAL 221 CB  
Distance: 4.251314 - Hydrophobic, 
850 -   TYR 165 CD2  VS   VAL 221 CG2 
Distance: 3.362629 - Hydrophobic, 
851 -   TYR 165 CE2  VS   VAL 221 CG2 
Distance: 4.015627 - Hydrophobic, 
852 -   TYR 165 O    VS   GLY 222 N   
Distance: 3.165799 - Hydrogen Bonds, 
853 -   THR 166 OG1  VS   LEU 168 O   
Distance: 3.685814 - Hydrogen Bonds, 
854 -   THR 166 OG1  VS   GLY 222 O   
Distance: 3.700651 - Hydrogen Bonds, 
855 -   THR 166 OG1  VS   VAL 224 N   
Distance: 3.678958 - Hydrogen Bonds, 
856 -   THR 167 OG1  VS   HIS 205 ND1 
Distance: 2.691737 - Hydrogen Bonds, 
857 -   THR 167 CG2  VS   ALA 208 CB  
Distance: 4.153988 - Hydrophobic, 
858 -   THR 167 CG2  VS   VAL 221 CG2 
Distance: 4.139329 - Hydrophobic, 
859 -   THR 167 N    VS   GLY 222 O   
Distance: 2.997203 - Hydrogen Bonds, 
860 -   THR 167 OG1  VS   GLY 222 O   
Distance: 3.591142 - Hydrogen Bonds, 
861 -   LEU 168 CG   VS   LEU 201 CD1 
Distance: 4.341107 - Hydrophobic, 
862 -   LEU 168 CD2  VS   LEU 201 CB  
Distance: 3.130536 - Hydrophobic, 
863 -   LEU 168 CD2  VS   LEU 201 CG  
Distance: 3.806098 - Hydrophobic, 
864 -   LEU 168 CD2  VS   LEU 201 CD1 
Distance: 3.505264 - Hydrophobic, 
865 -   LEU 168 CD1  VS   HIS 205 CB  
Distance: 3.611374 - Hydrophobic, 
866 -   LEU 168 CB   VS   ILE 223 CG1 
Distance: 4.060016 - Hydrophobic, 
867 -   LEU 168 CB   VS   ILE 223 CD1 
Distance: 4.103172 - Hydrophobic, 
868 -   LEU 168 O    VS   VAL 224 N   
Distance: 2.973280 - Hydrogen Bonds, 
869 -   ASN 169 OD1  VS   ASN 296 ND2 
Distance: 2.938386 - Hydrogen Bonds, 
870 -   GLU 170 CB   VS   CYS 173 CB  
Distance: 4.170396 - Hydrophobic, 
871 -   GLU 170 OE1  VS   CYS 173 SG  
Distance: 2.868331 - Hydrogen Bonds, 
872 -   GLU 170 N    VS   VAL 224 O   
Distance: 3.043571 - Hydrogen Bonds, 
873 -   GLU 170 CB   VS   ASN 226 CB  
Distance: 4.210284 - Hydrophobic, 
874 -   GLU 170 CG   VS   ASN 226 CB  
Distance: 3.367282 - Hydrophobic, 
875 -   GLU 170 CG   VS   ASN 296 CB  
Distance: 4.286378 - Hydrophobic, 
876 -   GLU 170 OE2  VS   ASN 296 ND2 
Distance: 2.904215 - Hydrogen Bonds, 
877 -   GLU 170 OE1  VS   GLU 353 OE1 
Distance: 5.475808 - Repulsive, 
878 -   GLU 170 OE1  VS   GLU 353 OE2 
Distance: 5.665899 - Repulsive, 
879 -   GLU 170 OE2  VS   GLU 353 OE1 
Distance: 4.055625 - Repulsive, 
880 -   GLU 170 OE2  VS   GLU 353 OE2 
Distance: 4.663768 - Repulsive, 
881 -   PRO 171 CG   VS   LEU 202 CD2 
Distance: 4.329797 - Hydrophobic, 
882 -   PRO 171 CG   VS   ILE 223 CD1 
Distance: 4.392614 - Hydrophobic, 
883 -   PRO 171 CG   VS   ILE 225 CG1 
Distance: 4.466676 - Hydrophobic, 
884 -   PRO 171 CB   VS   TYR 254 CD2 
Distance: 3.955107 - Hydrophobic, 
885 -   PRO 171 CB   VS   TYR 254 CE2 
Distance: 3.578143 - Hydrophobic, 
886 -   PRO 171 CG   VS   TYR 254 CD2 
Distance: 3.648729 - Hydrophobic, 
887 -   PRO 171 CG   VS   TYR 254 CE2 
Distance: 3.792567 - Hydrophobic, 
888 -   PRO 171 O    VS   TYR 254 OH  
Distance: 3.315484 - Hydrogen Bonds, 
889 -   PHE 172 CG   VS   TYR 176 CB  
Distance: 4.414315 - Hydrophobic, 
890 -   PHE 172 CG   VS   TYR 176 CG  
Distance: 5.123981 - Aromatic Stacking, 
891 -   PHE 172 CG   VS   TYR 176 CD2 
Distance: 3.983382 - Hydrophobic, 
892 -   PHE 172 CD1  VS   TYR 176 CB  
Distance: 3.904130 - Hydrophobic, 
893 -   PHE 172 CD1  VS   TYR 176 CG  
Distance: 3.864844 - Hydrophobic, 
894 -   PHE 172 CD1  VS   TYR 176 CD2 
Distance: 2.949653 - Hydrophobic, 
895 -   PHE 172 CD1  VS   TYR 176 CE2 
Distance: 3.770233 - Hydrophobic, 
896 -   PHE 172 CE1  VS   TYR 176 CB  
Distance: 3.633804 - Hydrophobic, 
897 -   PHE 172 CE1  VS   TYR 176 CG  
Distance: 3.714969 - Hydrophobic, 
898 -   PHE 172 CE1  VS   TYR 176 CD2 
Distance: 3.035905 - Hydrophobic, 
899 -   PHE 172 CE1  VS   TYR 176 CE2 
Distance: 3.940827 - Hydrophobic, 
900 -   PHE 172 CE2  VS   TYR 176 CB  
Distance: 4.442969 - Hydrophobic, 
901 -   PHE 172 CZ   VS   TYR 176 CB  
Distance: 3.931205 - Hydrophobic, 
902 -   PHE 172 CZ   VS   TYR 176 CG  
Distance: 4.459901 - Hydrophobic, 
903 -   PHE 172 CZ   VS   TYR 176 CD2 
Distance: 4.117858 - Hydrophobic, 
904 -   PHE 172 CG   VS   LEU 177 CD1 
Distance: 3.939563 - Hydrophobic, 
905 -   PHE 172 CD2  VS   LEU 177 CG  
Distance: 4.408656 - Hydrophobic, 
906 -   PHE 172 CD2  VS   LEU 177 CD1 
Distance: 2.941718 - Hydrophobic, 
907 -   PHE 172 CE2  VS   LEU 177 CG  
Distance: 4.260252 - Hydrophobic, 
908 -   PHE 172 CE2  VS   LEU 177 CD1 
Distance: 3.029442 - Hydrophobic, 
909 -   PHE 172 CZ   VS   LEU 177 CD1 
Distance: 4.073886 - Hydrophobic, 
910 -   PHE 172 O    VS   LEU 177 N   
Distance: 2.986813 - Hydrogen Bonds, 
911 -   PHE 172 CG   VS   TYR 249 CG  
Distance: 4.935765 - Aromatic Stacking, 
912 -   PHE 172 CD1  VS   TYR 249 CE2 
Distance: 4.433885 - Hydrophobic, 
913 -   PHE 172 CE1  VS   TYR 249 CG  
Distance: 4.169207 - Hydrophobic, 
914 -   PHE 172 CE1  VS   TYR 249 CD2 
Distance: 3.379279 - Hydrophobic, 
915 -   PHE 172 CE1  VS   TYR 249 CE1 
Distance: 4.443995 - Hydrophobic, 
916 -   PHE 172 CE1  VS   TYR 249 CE2 
Distance: 3.100272 - Hydrophobic, 
917 -   PHE 172 CE2  VS   TYR 249 CE2 
Distance: 4.224463 - Hydrophobic, 
918 -   PHE 172 CZ   VS   TYR 249 CD2 
Distance: 3.441347 - Hydrophobic, 
919 -   PHE 172 CZ   VS   TYR 249 CE2 
Distance: 2.950091 - Hydrophobic, 
920 -   PHE 172 CG   VS   LEU 250 CD1 
Distance: 3.810756 - Hydrophobic, 
921 -   PHE 172 CD1  VS   LEU 250 CD1 
Distance: 4.016363 - Hydrophobic, 
922 -   PHE 172 CD2  VS   LEU 250 CD1 
Distance: 3.625100 - Hydrophobic, 
923 -   PHE 172 CE1  VS   LEU 250 CD1 
Distance: 4.071939 - Hydrophobic, 
924 -   PHE 172 CE2  VS   LEU 250 CD1 
Distance: 3.685287 - Hydrophobic, 
925 -   PHE 172 CZ   VS   LEU 250 CD1 
Distance: 3.914737 - Hydrophobic, 
926 -   PHE 172 N    VS   TYR 254 OH  
Distance: 3.484924 - Hydrogen Bonds, 
927 -   PHE 172 CB   VS   TYR 254 CE1 
Distance: 3.844934 - Hydrophobic, 
928 -   PHE 172 CB   VS   TYR 254 CE2 
Distance: 4.417772 - Hydrophobic, 
929 -   PHE 172 CG   VS   TYR 254 CG  
Distance: 5.874278 - Aromatic Stacking, 
930 -   PHE 172 CG   VS   TYR 254 CE1 
Distance: 4.137647 - Hydrophobic, 
931 -   PHE 172 CD1  VS   TYR 254 CD1 
Distance: 4.441577 - Hydrophobic, 
932 -   PHE 172 CD1  VS   TYR 254 CE1 
Distance: 3.479182 - Hydrophobic, 
933 -   PHE 172 CE1  VS   TYR 254 CE1 
Distance: 4.492222 - Hydrophobic, 
934 -   CYS 173 CB   VS   LEU 177 CB  
Distance: 4.466789 - Hydrophobic, 
935 -   CYS 173 CB   VS   LEU 177 CG  
Distance: 4.274833 - Hydrophobic, 
936 -   CYS 173 CB   VS   LEU 177 CD1 
Distance: 3.887686 - Hydrophobic, 
937 -   CYS 173 CB   VS   LEU 177 CD2 
Distance: 3.966750 - Hydrophobic, 
938 -   CYS 173 O    VS   SER 178 N   
Distance: 2.957634 - Hydrogen Bonds, 
939 -   CYS 173 O    VS   SER 178 OG  
Distance: 3.085885 - Hydrogen Bonds, 
940 -   ALA 174 O    VS   SER 178 OG  
Distance: 3.091049 - Hydrogen Bonds, 
941 -   GLY 175 O    VS   GLU 180 N   
Distance: 3.863932 - Hydrogen Bonds, 
942 -   TYR 176 CD1  VS   GLU 180 CB  
Distance: 4.474521 - Hydrophobic, 
943 -   TYR 176 O    VS   MET 181 N   
Distance: 2.952623 - Hydrogen Bonds, 
944 -   TYR 176 CB   VS   TYR 249 CE1 
Distance: 4.249291 - Hydrophobic, 
945 -   TYR 176 CB   VS   TYR 249 CE2 
Distance: 4.122484 - Hydrophobic, 
946 -   TYR 176 CG   VS   TYR 249 CG  
Distance: 4.460052 - Aromatic Stacking, 
947 -   TYR 176 CG   VS   TYR 249 CE1 
Distance: 3.779004 - Hydrophobic, 
948 -   TYR 176 CG   VS   TYR 249 CE2 
Distance: 4.292422 - Hydrophobic, 
949 -   TYR 176 CD1  VS   TYR 249 CE1 
Distance: 3.800763 - Hydrophobic, 
950 -   TYR 176 CD2  VS   TYR 249 CE1 
Distance: 4.000457 - Hydrophobic, 
951 -   TYR 176 CD2  VS   TYR 249 CE2 
Distance: 4.331622 - Hydrophobic, 
952 -   TYR 176 CE1  VS   TYR 249 CE1 
Distance: 4.088341 - Hydrophobic, 
953 -   TYR 176 CE2  VS   TYR 249 CE1 
Distance: 4.274585 - Hydrophobic, 
954 -   TYR 176 CG   VS   TRP 253 CG  
Distance: 5.772121 - Aromatic Stacking, 
955 -   TYR 176 CE2  VS   TRP 253 CB  
Distance: 4.456602 - Hydrophobic, 
956 -   TYR 176 CE2  VS   TRP 253 CG  
Distance: 4.251047 - Hydrophobic, 
957 -   TYR 176 OH   VS   TRP 253 NE1 
Distance: 2.852727 - Hydrogen Bonds, 
958 -   TYR 176 CG   VS   TYR 254 CG  
Distance: 5.504015 - Aromatic Stacking, 
959 -   TYR 176 CD2  VS   TYR 254 CE1 
Distance: 3.700387 - Hydrophobic, 
960 -   TYR 176 CE2  VS   TYR 254 CD1 
Distance: 4.488865 - Hydrophobic, 
961 -   TYR 176 CE2  VS   TYR 254 CE1 
Distance: 3.289318 - Hydrophobic, 
962 -   LEU 177 O    VS   GLY 182 N   
Distance: 3.026439 - Hydrogen Bonds, 
963 -   LEU 177 CB   VS   VAL 183 CG2 
Distance: 3.013646 - Hydrophobic, 
964 -   LEU 177 CG   VS   VAL 183 CG2 
Distance: 3.690100 - Hydrophobic, 
965 -   LEU 177 CD2  VS   VAL 183 CG2 
Distance: 3.819133 - Hydrophobic, 
966 -   LEU 177 O    VS   VAL 183 N   
Distance: 3.034028 - Hydrogen Bonds, 
967 -   LEU 177 O    VS   HIS 184 N   
Distance: 3.427953 - Hydrogen Bonds, 
968 -   SER 178 OG   VS   ALA 185 O   
Distance: 2.790293 - Hydrogen Bonds, 
969 -   SER 178 O    VS   GLY 187 N   
Distance: 3.371575 - Hydrogen Bonds, 
970 -   SER 178 O    VS   LEU 188 N   
Distance: 3.052747 - Hydrogen Bonds, 
971 -   TYR 179 CE1  VS   PRO 186 CG  
Distance: 3.757155 - Hydrophobic, 
972 -   TYR 179 CD1  VS   LEU 188 CB  
Distance: 4.245761 - Hydrophobic, 
973 -   TYR 179 CD1  VS   LEU 188 CG  
Distance: 4.482129 - Hydrophobic, 
974 -   TYR 179 CD1  VS   LEU 188 CD1 
Distance: 4.017876 - Hydrophobic, 
975 -   TYR 179 CE1  VS   LEU 188 CD1 
Distance: 4.005917 - Hydrophobic, 
976 -   TYR 179 O    VS   THR 189 N   
Distance: 3.367524 - Hydrogen Bonds, 
977 -   TYR 179 O    VS   GLY 190 N   
Distance: 2.813661 - Hydrogen Bonds, 
978 -   TYR 179 CD1  VS   ASN 193 CB  
Distance: 4.142475 - Hydrophobic, 
979 -   TYR 179 CG   VS   ALA 197 CB  
Distance: 4.175617 - Hydrophobic, 
980 -   TYR 179 CD2  VS   ALA 197 CB  
Distance: 3.567547 - Hydrophobic, 
981 -   TYR 179 CE2  VS   ALA 197 CB  
Distance: 3.619385 - Hydrophobic, 
982 -   GLU 180 N    VS   LEU 188 O   
Distance: 3.788046 - Hydrogen Bonds, 
983 -   GLU 180 OE1  VS   GLY 190 N   
Distance: 3.775616 - Hydrogen Bonds, 
984 -   GLU 180 CG   VS   ARG 191 CG  
Distance: 4.489097 - Hydrophobic, 
985 -   GLU 180 OE1  VS   ARG 191 N   
Distance: 2.705684 - Hydrogen Bonds, 
986 -   GLU 180 OE1  VS   ARG 191 NE  
Distance: 4.681229 - Attractive, 
987 -   GLU 180 OE1  VS   ARG 191 CZ  
Distance: 5.365514 - Attractive, 
988 -   GLU 180 OE1  VS   ARG 191 NH1 
Distance: 5.741493 - Attractive, 
989 -   GLU 180 OE2  VS   ARG 191 NE  
Distance: 3.122355 - Attractive, Hydrogen Bonds, 
990 -   GLU 180 OE2  VS   ARG 191 CZ  
Distance: 3.661499 - Attractive, 
991 -   GLU 180 OE2  VS   ARG 191 NH1 
Distance: 4.402931 - Attractive, 
992 -   GLU 180 OE2  VS   ARG 191 NH2 
Distance: 4.091964 - Attractive, 
993 -   GLU 180 CG   VS   TRP 310 CZ2 
Distance: 4.420792 - Hydrophobic, 
994 -   MET 181 CB   VS   VAL 183 CB  
Distance: 4.338668 - Hydrophobic, 
995 -   MET 181 CB   VS   VAL 183 CG1 
Distance: 3.656458 - Hydrophobic, 
996 -   MET 181 CB   VS   VAL 183 CG2 
Distance: 4.064866 - Hydrophobic, 
997 -   MET 181 CE   VS   VAL 183 CG1 
Distance: 3.969958 - Hydrophobic, 
998 -   GLY 182 N    VS   LEU 188 O   
Distance: 3.330530 - Hydrogen Bonds, 
999 -   HIS 184 ND1  VS   TRP 407 CG  
Distance: 5.744842 - Aromatic Stacking, 
1000 -   HIS 184 NE2  VS   TRP 407 CG  
Distance: 5.744842 - Aromatic Stacking, 
1001 -   PRO 186 CG   VS   LEU 188 CG  
Distance: 4.330743 - Hydrophobic, 
1002 -   GLY 190 O    VS   ASN 193 ND2 
Distance: 3.215608 - Hydrogen Bonds, 
1003 -   ARG 191 CB   VS   LEU 272 CG  
Distance: 4.481858 - Hydrophobic, 
1004 -   ARG 191 CB   VS   LEU 272 CD1 
Distance: 4.074640 - Hydrophobic, 
1005 -   LYS 192 O    VS   GLN 196 NE2 
Distance: 3.437825 - Hydrogen Bonds, 
1006 -   LYS 192 CB   VS   LEU 272 CG  
Distance: 4.352668 - Hydrophobic, 
1007 -   LYS 192 CB   VS   LEU 272 CD2 
Distance: 3.706774 - Hydrophobic, 
1008 -   LYS 192 CG   VS   LEU 272 CD2 
Distance: 3.763388 - Hydrophobic, 
1009 -   LYS 192 NZ   VS   GLU 273 OE1 
Distance: 4.466634 - Attractive, 
1010 -   LYS 192 NZ   VS   GLU 273 OE2 
Distance: 3.896470 - Attractive, Hydrogen Bonds, 
1011 -   GLY 194 O    VS   SER 198 OG  
Distance: 3.242902 - Hydrogen Bonds, 
1012 -   ARG 195 CB   VS   TRP 253 CZ2 
Distance: 4.254191 - Hydrophobic, 
1013 -   ARG 195 CG   VS   TRP 253 CZ2 
Distance: 3.187154 - Hydrophobic, 
1014 -   ARG 195 CG   VS   TRP 253 CH2 
Distance: 3.865866 - Hydrophobic, 
1015 -   ARG 195 NE   VS   ASP 268 OD1 
Distance: 4.232988 - Attractive, 
1016 -   ARG 195 CZ   VS   ASP 268 OD1 
Distance: 3.421199 - Attractive, 
1017 -   ARG 195 CZ   VS   ASP 268 OD2 
Distance: 5.533700 - Attractive, 
1018 -   ARG 195 NH1  VS   ASP 268 OD1 
Distance: 3.657771 - Attractive, Hydrogen Bonds, 
1019 -   ARG 195 NH1  VS   ASP 268 OD2 
Distance: 5.472810 - Attractive, 
1020 -   ARG 195 NH2  VS   ASP 268 OD1 
Distance: 3.062299 - Attractive, Hydrogen Bonds, 
1021 -   ARG 195 NH2  VS   ASP 268 OD2 
Distance: 5.122642 - Attractive, 
1022 -   ARG 195 NH2  VS   ASP 268 O   
Distance: 3.632740 - Hydrogen Bonds, 
1023 -   ARG 195 NH2  VS   SER 271 OG  
Distance: 3.407362 - Hydrogen Bonds, 
1024 -   ARG 195 CB   VS   LEU 272 CD1 
Distance: 4.036238 - Hydrophobic, 
1025 -   ARG 195 CB   VS   LEU 272 CD2 
Distance: 3.830696 - Hydrophobic, 
1026 -   ARG 195 NH1  VS   ARG 275 NE  
Distance: 5.311481 - Repulsive, 
1027 -   GLN 196 O    VS   HIS 200 ND1 
Distance: 3.447034 - Hydrogen Bonds, 
1028 -   GLN 196 CG   VS   ASP 277 CB  
Distance: 4.494519 - Hydrophobic, 
1029 -   SER 198 OG   VS   TYR 254 OH  
Distance: 3.162926 - Hydrogen Bonds, 
1030 -   HIS 199 ND1  VS   TYR 263 CG  
Distance: 5.884889 - Aromatic Stacking, 
1031 -   HIS 199 ND1  VS   TYR 263 OH  
Distance: 2.700793 - Hydrogen Bonds, 
1032 -   HIS 199 NE2  VS   TYR 263 CG  
Distance: 5.884889 - Aromatic Stacking, 
1033 -   HIS 199 ND1  VS   ASP 277 OD1 
Distance: 4.639124 - Attractive, 
1034 -   HIS 199 NE2  VS   ASP 277 OD1 
Distance: 4.166740 - Attractive, 
1035 -   HIS 199 ND1  VS   ASP 282 OD1 
Distance: 4.728261 - Attractive, 
1036 -   HIS 199 ND1  VS   ASP 282 OD2 
Distance: 4.517549 - Attractive, 
1037 -   HIS 199 NE2  VS   ASP 282 OD1 
Distance: 3.619651 - Attractive, Hydrogen Bonds, 
1038 -   HIS 199 NE2  VS   ASP 282 OD2 
Distance: 2.619179 - Attractive, Hydrogen Bonds, 
1039 -   HIS 200 ND1  VS   ASP 277 OD1 
Distance: 5.286232 - Attractive, 
1040 -   HIS 200 ND1  VS   ASP 277 OD2 
Distance: 4.782425 - Attractive, 
1041 -   HIS 200 NE2  VS   ASP 277 OD1 
Distance: 3.512979 - Attractive, Hydrogen Bonds, 
1042 -   HIS 200 NE2  VS   ASP 277 OD2 
Distance: 3.380164 - Attractive, Hydrogen Bonds, 
1043 -   LEU 202 CD2  VS   ILE 223 CD1 
Distance: 4.277093 - Hydrophobic, 
1044 -   LEU 202 CD2  VS   TYR 254 CD2 
Distance: 4.337507 - Hydrophobic, 
1045 -   LEU 202 CD1  VS   PRO 257 CB  
Distance: 4.103998 - Hydrophobic, 
1046 -   LEU 202 CD1  VS   PRO 257 CG  
Distance: 4.375560 - Hydrophobic, 
1047 -   LEU 202 CD1  VS   TYR 263 CE1 
Distance: 4.465544 - Hydrophobic, 
1048 -   LEU 202 CB   VS   ILE 286 CG1 
Distance: 4.106763 - Hydrophobic, 
1049 -   LEU 202 CB   VS   ILE 286 CG2 
Distance: 3.836757 - Hydrophobic, 
1050 -   LEU 202 CB   VS   ILE 286 CD1 
Distance: 4.088185 - Hydrophobic, 
1051 -   LEU 203 CG   VS   ASP 282 CB  
Distance: 4.146798 - Hydrophobic, 
1052 -   LEU 203 CD1  VS   ASP 282 CB  
Distance: 3.256433 - Hydrophobic, 
1053 -   LEU 203 CD2  VS   ASP 282 CB  
Distance: 3.920934 - Hydrophobic, 
1054 -   LEU 203 CD1  VS   LEU 285 CB  
Distance: 3.924456 - Hydrophobic, 
1055 -   LEU 203 CD1  VS   LEU 285 CD2 
Distance: 4.432223 - Hydrophobic, 
1056 -   LEU 203 CB   VS   ILE 286 CG1 
Distance: 4.434405 - Hydrophobic, 
1057 -   LEU 203 CD1  VS   ILE 286 CG1 
Distance: 4.043049 - Hydrophobic, 
1058 -   HIS 205 NE2  VS   MET 209 SD  
Distance: 2.950217 - Hydrogen Bonds, 
1059 -   HIS 205 CB   VS   ILE 223 CD1 
Distance: 4.260127 - Hydrophobic, 
1060 -   GLY 206 O    VS   GLN 288 NE2 
Distance: 3.172030 - Hydrogen Bonds, 
1061 -   LEU 207 CG   VS   VAL 211 CG1 
Distance: 4.265831 - Hydrophobic, 
1062 -   LEU 207 CD1  VS   VAL 211 CB  
Distance: 4.482018 - Hydrophobic, 
1063 -   LEU 207 CD1  VS   VAL 211 CG1 
Distance: 3.143211 - Hydrophobic, 
1064 -   LEU 207 CD2  VS   VAL 211 CG1 
Distance: 4.275159 - Hydrophobic, 
1065 -   MET 209 CG   VS   VAL 221 CG2 
Distance: 4.218030 - Hydrophobic, 
1066 -   MET 209 CE   VS   GLN 288 CB  
Distance: 3.569967 - Hydrophobic, 
1067 -   MET 209 CE   VS   GLN 288 CG  
Distance: 3.518366 - Hydrophobic, 
1068 -   MET 209 O    VS   GLN 288 NE2 
Distance: 3.866517 - Hydrogen Bonds, 
1069 -   MET 209 CB   VS   LEU 290 CD1 
Distance: 4.355632 - Hydrophobic, 
1070 -   MET 209 CG   VS   LEU 290 CG  
Distance: 4.426250 - Hydrophobic, 
1071 -   MET 209 CG   VS   LEU 290 CD1 
Distance: 3.247417 - Hydrophobic, 
1072 -   MET 209 CG   VS   LEU 290 CD2 
Distance: 4.479278 - Hydrophobic, 
1073 -   MET 209 CE   VS   LEU 290 CB  
Distance: 4.253384 - Hydrophobic, 
1074 -   MET 209 CE   VS   LEU 290 CG  
Distance: 3.424753 - Hydrophobic, 
1075 -   MET 209 CE   VS   LEU 290 CD1 
Distance: 2.953802 - Hydrophobic, 
1076 -   MET 209 CE   VS   LEU 290 CD2 
Distance: 2.949043 - Hydrophobic, 
1077 -   GLN 210 CB   VS   LYS 214 CD  
Distance: 3.943802 - Hydrophobic, 
1078 -   GLN 210 CG   VS   GLN 288 CG  
Distance: 4.462749 - Hydrophobic, 
1079 -   VAL 211 O    VS   ASN 215 ND2 
Distance: 2.662205 - Hydrogen Bonds, 
1080 -   VAL 211 O    VS   CYS 216 N   
Distance: 3.301221 - Hydrogen Bonds, 
1081 -   LEU 212 CG   VS   ASN 218 CB  
Distance: 3.922131 - Hydrophobic, 
1082 -   LEU 212 CD1  VS   ASN 218 CB  
Distance: 3.546168 - Hydrophobic, 
1083 -   LEU 212 CD2  VS   ASN 218 CB  
Distance: 4.435687 - Hydrophobic, 
1084 -   LEU 212 O    VS   ASN 218 N   
Distance: 3.230421 - Hydrogen Bonds, 
1085 -   LEU 212 CD2  VS   VAL 221 CB  
Distance: 4.134607 - Hydrophobic, 
1086 -   ARG 213 NH1  VS   ASN 218 O   
Distance: 3.793524 - Hydrogen Bonds, 
1087 -   ARG 213 NH1  VS   ASP 291 OD1 
Distance: 5.333716 - Attractive, 
1088 -   ARG 213 NH1  VS   ASP 291 OD2 
Distance: 5.381876 - Attractive, 
1089 -   CYS 216 O    VS   ASN 218 ND2 
Distance: 2.792923 - Hydrogen Bonds, 
1090 -   VAL 221 CG1  VS   LEU 290 CD1 
Distance: 3.989878 - Hydrophobic, 
1091 -   VAL 221 CG2  VS   LEU 290 CD1 
Distance: 4.060538 - Hydrophobic, 
1092 -   VAL 221 N    VS   ASP 291 OD2 
Distance: 3.154863 - Hydrogen Bonds, 
1093 -   VAL 221 O    VS   ASP 291 N   
Distance: 3.151207 - Hydrogen Bonds, 
1094 -   VAL 221 O    VS   PHE 292 N   
Distance: 3.844590 - Hydrogen Bonds, 
1095 -   ILE 223 CG2  VS   LEU 258 CG  
Distance: 4.492128 - Hydrophobic, 
1096 -   ILE 223 CG2  VS   LEU 258 CD1 
Distance: 4.330016 - Hydrophobic, 
1097 -   ILE 223 CG2  VS   LEU 258 CD2 
Distance: 3.465982 - Hydrophobic, 
1098 -   ILE 223 O    VS   GLY 294 N   
Distance: 2.871576 - Hydrogen Bonds, 
1099 -   VAL 224 CG1  VS   ASN 296 CB  
Distance: 4.450462 - Hydrophobic, 
1100 -   VAL 224 CG2  VS   THR 352 CG2 
Distance: 3.732965 - Hydrophobic, 
1101 -   ILE 225 CB   VS   VAL 227 CG1 
Distance: 4.467900 - Hydrophobic, 
1102 -   ILE 225 CG2  VS   VAL 227 CG1 
Distance: 3.901667 - Hydrophobic, 
1103 -   ILE 225 CG1  VS   TYR 254 CB  
Distance: 4.384747 - Hydrophobic, 
1104 -   ILE 225 CG2  VS   TYR 254 CB  
Distance: 4.320930 - Hydrophobic, 
1105 -   ILE 225 CD1  VS   TYR 254 CB  
Distance: 3.697378 - Hydrophobic, 
1106 -   ILE 225 N    VS   GLY 294 O   
Distance: 3.243290 - Hydrogen Bonds, 
1107 -   ILE 225 O    VS   ASN 296 N   
Distance: 2.938950 - Hydrogen Bonds, 
1108 -   ASN 226 ND2  VS   HIS 228 NE2 
Distance: 3.807972 - Hydrogen Bonds, 
1109 -   ASN 226 CB   VS   ASN 296 CB  
Distance: 4.038296 - Hydrophobic, 
1110 -   VAL 227 CB   VS   PHE 251 CD1 
Distance: 3.767318 - Hydrophobic, 
1111 -   VAL 227 CB   VS   PHE 251 CE1 
Distance: 2.946306 - Hydrophobic, 
1112 -   VAL 227 CB   VS   PHE 251 CE2 
Distance: 4.238444 - Hydrophobic, 
1113 -   VAL 227 CB   VS   PHE 251 CZ  
Distance: 3.251832 - Hydrophobic, 
1114 -   VAL 227 CG1  VS   PHE 251 CD1 
Distance: 3.531021 - Hydrophobic, 
1115 -   VAL 227 CG1  VS   PHE 251 CE1 
Distance: 3.163443 - Hydrophobic, 
1116 -   VAL 227 CG1  VS   PHE 251 CZ  
Distance: 3.993053 - Hydrophobic, 
1117 -   VAL 227 CG2  VS   PHE 251 CE1 
Distance: 4.117454 - Hydrophobic, 
1118 -   VAL 227 CG2  VS   PHE 251 CZ  
Distance: 4.293829 - Hydrophobic, 
1119 -   VAL 227 N    VS   ASN 296 O   
Distance: 3.049105 - Hydrogen Bonds, 
1120 -   VAL 227 CG2  VS   TYR 297 CD1 
Distance: 4.408194 - Hydrophobic, 
1121 -   VAL 227 CG2  VS   MET 336 CE  
Distance: 4.240419 - Hydrophobic, 
1122 -   HIS 228 CB   VS   LEU 250 CG  
Distance: 4.425592 - Hydrophobic, 
1123 -   HIS 228 CB   VS   LEU 250 CD2 
Distance: 2.944668 - Hydrophobic, 
1124 -   HIS 228 ND1  VS   THR 299 N   
Distance: 3.369915 - Hydrogen Bonds, 
1125 -   HIS 228 ND1  VS   THR 299 OG1 
Distance: 3.628362 - Hydrogen Bonds, 
1126 -   HIS 228 ND1  VS   THR 299 O   
Distance: 2.790238 - Hydrogen Bonds, 
1127 -   PRO 229 CB   VS   TYR 231 CE1 
Distance: 3.871115 - Hydrophobic, 
1128 -   PRO 229 CG   VS   TYR 231 CE1 
Distance: 4.331940 - Hydrophobic, 
1129 -   PRO 229 CB   VS   PHE 251 CE2 
Distance: 4.227662 - Hydrophobic, 
1130 -   PRO 229 CB   VS   PHE 251 CZ  
Distance: 4.388423 - Hydrophobic, 
1131 -   PRO 229 CG   VS   TYR 297 CE1 
Distance: 3.938671 - Hydrophobic, 
1132 -   PRO 229 CG   VS   ARG 300 CB  
Distance: 4.185528 - Hydrophobic, 
1133 -   PRO 229 O    VS   ASN 301 N   
Distance: 3.033226 - Hydrogen Bonds, 
1134 -   PRO 229 CG   VS   ALA 332 CB  
Distance: 4.047364 - Hydrophobic, 
1135 -   PRO 229 CG   VS   MET 336 CB  
Distance: 4.270745 - Hydrophobic, 
1136 -   GLY 230 O    VS   THR 243 OG1 
Distance: 3.212897 - Hydrogen Bonds, 
1137 -   TYR 231 N    VS   THR 243 OG1 
Distance: 3.758463 - Hydrogen Bonds, 
1138 -   TYR 231 CD1  VS   ARG 300 CB  
Distance: 4.224974 - Hydrophobic, 
1139 -   TYR 231 CE1  VS   ARG 300 CB  
Distance: 3.854180 - Hydrophobic, 
1140 -   TYR 231 CE1  VS   ARG 300 CG  
Distance: 4.461865 - Hydrophobic, 
1141 -   TYR 231 N    VS   ASN 301 O   
Distance: 3.127711 - Hydrogen Bonds, 
1142 -   TYR 231 O    VS   TYR 303 N   
Distance: 2.930764 - Hydrogen Bonds, 
1143 -   TYR 231 CE1  VS   ALA 332 CB  
Distance: 3.887643 - Hydrophobic, 
1144 -   TYR 231 OH   VS   ALA 332 O   
Distance: 3.530606 - Hydrogen Bonds, 
1145 -   ALA 232 CB   VS   ASP 239 CB  
Distance: 3.856376 - Hydrophobic, 
1146 -   LEU 233 N    VS   TYR 303 O   
Distance: 2.998482 - Hydrogen Bonds, 
1147 -   LEU 233 CB   VS   LYS 304 CG  
Distance: 3.454488 - Hydrophobic, 
1148 -   LEU 233 CB   VS   LYS 304 CD  
Distance: 4.314615 - Hydrophobic, 
1149 -   LEU 233 CG   VS   LYS 304 CG  
Distance: 3.862966 - Hydrophobic, 
1150 -   LEU 233 CG   VS   LYS 304 CD  
Distance: 4.172662 - Hydrophobic, 
1151 -   LEU 233 CD1  VS   LYS 304 CG  
Distance: 3.113860 - Hydrophobic, 
1152 -   LEU 233 CD1  VS   LYS 304 CD  
Distance: 2.949094 - Hydrophobic, 
1153 -   LEU 233 CB   VS   THR 315 CG2 
Distance: 4.263370 - Hydrophobic, 
1154 -   LEU 233 CG   VS   THR 315 CG2 
Distance: 4.372715 - Hydrophobic, 
1155 -   THR 234 OG1  VS   SER 236 N   
Distance: 3.380136 - Hydrogen Bonds, 
1156 -   THR 234 OG1  VS   SER 236 OG  
Distance: 3.082257 - Hydrogen Bonds, 
1157 -   THR 234 N    VS   ASP 239 OD2 
Distance: 3.319352 - Hydrogen Bonds, 
1158 -   THR 234 OG1  VS   ASP 239 OD2 
Distance: 2.579195 - Hydrogen Bonds, 
1159 -   SER 236 OG   VS   GLU 238 N   
Distance: 3.879675 - Hydrogen Bonds, 
1160 -   SER 236 OG   VS   ASP 239 N   
Distance: 3.433414 - Hydrogen Bonds, 
1161 -   SER 236 OG   VS   ASP 239 OD2 
Distance: 3.477121 - Hydrogen Bonds, 
1162 -   GLU 238 N    VS   GLU 241 OE1 
Distance: 3.356233 - Hydrogen Bonds, 
1163 -   GLU 238 OE2  VS   LYS 304 NZ  
Distance: 5.897838 - Attractive, 
1164 -   GLU 238 CB   VS   MET 305 CB  
Distance: 3.644277 - Hydrophobic, 
1165 -   GLU 238 CB   VS   MET 305 CG  
Distance: 3.952378 - Hydrophobic, 
1166 -   GLU 238 CB   VS   MET 305 CE  
Distance: 4.301003 - Hydrophobic, 
1167 -   GLU 238 CG   VS   MET 305 CB  
Distance: 3.816553 - Hydrophobic, 
1168 -   ASP 239 OD1  VS   LYS 304 NZ  
Distance: 5.359851 - Attractive, 
1169 -   ASP 239 OD2  VS   LYS 304 NZ  
Distance: 4.808377 - Attractive, 
1170 -   ASP 239 OD1  VS   MET 305 N   
Distance: 2.888169 - Hydrogen Bonds, 
1171 -   GLU 241 CB   VS   MET 245 CE  
Distance: 4.023695 - Hydrophobic, 
1172 -   GLU 241 CG   VS   MET 245 CE  
Distance: 4.424369 - Hydrophobic, 
1173 -   GLU 241 CB   VS   MET 305 CE  
Distance: 3.055635 - Hydrophobic, 
1174 -   GLU 241 CG   VS   MET 305 CE  
Distance: 4.114447 - Hydrophobic, 
1175 -   ALA 242 CB   VS   MET 305 CB  
Distance: 4.003448 - Hydrophobic, 
1176 -   ALA 242 CB   VS   MET 305 CE  
Distance: 4.372412 - Hydrophobic, 
1177 -   ALA 242 CB   VS   GLU 312 CB  
Distance: 4.103797 - Hydrophobic, 
1178 -   THR 243 O    VS   THR 247 OG1 
Distance: 3.301712 - Hydrogen Bonds, 
1179 -   LYS 244 O    VS   THR 247 OG1 
Distance: 2.581189 - Hydrogen Bonds, 
1180 -   LYS 244 NZ   VS   ASP 248 OD1 
Distance: 5.717191 - Attractive, 
1181 -   LYS 244 NZ   VS   ASP 248 OD2 
Distance: 4.057154 - Attractive, 
1182 -   MET 245 CB   VS   LEU 270 CD1 
Distance: 4.251385 - Hydrophobic, 
1183 -   MET 245 CG   VS   LEU 270 CD1 
Distance: 4.234455 - Hydrophobic, 
1184 -   MET 245 CE   VS   LEU 270 CD2 
Distance: 3.941811 - Hydrophobic, 
1185 -   MET 245 CG   VS   PHE 311 CB  
Distance: 4.473843 - Hydrophobic, 
1186 -   MET 245 CE   VS   PHE 311 CD2 
Distance: 4.398862 - Hydrophobic, 
1187 -   GLY 246 N    VS   GLU 312 OE1 
Distance: 3.187220 - Hydrogen Bonds, 
1188 -   GLY 246 N    VS   GLU 312 OE2 
Distance: 3.769686 - Hydrogen Bonds, 
1189 -   THR 247 O    VS   HIS 252 N   
Distance: 3.154291 - Hydrogen Bonds, 
1190 -   ASP 248 CB   VS   HIS 252 CB  
Distance: 4.379833 - Hydrophobic, 
1191 -   ASP 248 OD1  VS   HIS 252 ND1 
Distance: 2.650829 - Attractive, Hydrogen Bonds, 
1192 -   ASP 248 OD1  VS   HIS 252 NE2 
Distance: 4.645805 - Attractive, 
1193 -   ASP 248 OD2  VS   HIS 252 ND1 
Distance: 4.692729 - Attractive, 
1194 -   ASP 248 O    VS   TRP 253 N   
Distance: 2.960035 - Hydrogen Bonds, 
1195 -   ASP 248 OD1  VS   ASP 256 OD2 
Distance: 5.839062 - Repulsive, 
1196 -   ASP 248 CB   VS   MET 267 CB  
Distance: 4.384856 - Hydrophobic, 
1197 -   ASP 248 CB   VS   MET 267 CG  
Distance: 2.924690 - Hydrophobic, 
1198 -   ASP 248 CB   VS   MET 267 CE  
Distance: 4.468362 - Hydrophobic, 
1199 -   TYR 249 N    VS   MET 267 SD  
Distance: 3.829062 - Hydrogen Bonds, 
1200 -   TYR 249 CB   VS   MET 267 CE  
Distance: 4.136014 - Hydrophobic, 
1201 -   TYR 249 CD1  VS   MET 267 CE  
Distance: 4.234333 - Hydrophobic, 
1202 -   TYR 249 CG   VS   TRP 310 CG  
Distance: 5.961308 - Aromatic Stacking, 
1203 -   PHE 251 CE1  VS   MET 336 CG  
Distance: 3.940821 - Hydrophobic, 
1204 -   PHE 251 CZ   VS   MET 336 CG  
Distance: 3.862846 - Hydrophobic, 
1205 -   HIS 252 CB   VS   ILE 255 CG2 
Distance: 4.026193 - Hydrophobic, 
1206 -   HIS 252 ND1  VS   ASP 256 OD1 
Distance: 4.967064 - Attractive, 
1207 -   HIS 252 ND1  VS   ASP 256 OD2 
Distance: 4.798585 - Attractive, 
1208 -   HIS 252 NE2  VS   ASP 256 OD1 
Distance: 5.215461 - Attractive, 
1209 -   HIS 252 NE2  VS   ASP 256 OD2 
Distance: 5.935613 - Attractive, 
1210 -   HIS 252 CB   VS   PRO 264 CG  
Distance: 4.438947 - Hydrophobic, 
1211 -   HIS 252 NE2  VS   GLU 339 OE1 
Distance: 5.830350 - Attractive, 
1212 -   HIS 252 ND1  VS   TYR 344 CG  
Distance: 5.755666 - Aromatic Stacking, 
1213 -   HIS 252 NE2  VS   TYR 344 CG  
Distance: 5.755666 - Aromatic Stacking, 
1214 -   HIS 252 NE2  VS   TYR 344 OH  
Distance: 3.152883 - Hydrogen Bonds, 
1215 -   TRP 253 CG   VS   TYR 263 CG  
Distance: 4.544296 - Aromatic Stacking, 
1216 -   TRP 253 CG   VS   TYR 263 CD1 
Distance: 4.358978 - Hydrophobic, 
1217 -   TRP 253 CG   VS   TYR 263 CE1 
Distance: 4.420590 - Hydrophobic, 
1218 -   TRP 253 CD2  VS   TYR 263 CD1 
Distance: 3.754349 - Hydrophobic, 
1219 -   TRP 253 CD2  VS   TYR 263 CE1 
Distance: 4.044511 - Hydrophobic, 
1220 -   TRP 253 CE3  VS   TYR 263 CD1 
Distance: 4.058303 - Hydrophobic, 
1221 -   TRP 253 CZ2  VS   TYR 263 CG  
Distance: 4.307053 - Hydrophobic, 
1222 -   TRP 253 CZ2  VS   TYR 263 CD1 
Distance: 3.562202 - Hydrophobic, 
1223 -   TRP 253 CZ2  VS   TYR 263 CE1 
Distance: 3.602399 - Hydrophobic, 
1224 -   TRP 253 CZ3  VS   TYR 263 CB  
Distance: 4.445203 - Hydrophobic, 
1225 -   TRP 253 CZ3  VS   TYR 263 CD1 
Distance: 4.088082 - Hydrophobic, 
1226 -   TRP 253 CH2  VS   TYR 263 CG  
Distance: 4.292132 - Hydrophobic, 
1227 -   TRP 253 CH2  VS   TYR 263 CD1 
Distance: 3.854763 - Hydrophobic, 
1228 -   TRP 253 CH2  VS   TYR 263 CE1 
Distance: 4.332722 - Hydrophobic, 
1229 -   TRP 253 CE3  VS   PRO 264 CG  
Distance: 4.094515 - Hydrophobic, 
1230 -   TRP 253 CE3  VS   MET 267 CB  
Distance: 3.777941 - Hydrophobic, 
1231 -   TRP 253 CE3  VS   MET 267 CG  
Distance: 4.368061 - Hydrophobic, 
1232 -   TRP 253 CZ3  VS   MET 267 CB  
Distance: 3.874397 - Hydrophobic, 
1233 -   ILE 255 CD1  VS   LEU 340 CD2 
Distance: 3.308142 - Hydrophobic, 
1234 -   ILE 255 CB   VS   TYR 344 CD1 
Distance: 4.009568 - Hydrophobic, 
1235 -   ILE 255 CB   VS   TYR 344 CE1 
Distance: 3.677389 - Hydrophobic, 
1236 -   ILE 255 CG1  VS   TYR 344 CB  
Distance: 4.020143 - Hydrophobic, 
1237 -   ILE 255 CG1  VS   TYR 344 CG  
Distance: 3.310977 - Hydrophobic, 
1238 -   ILE 255 CG1  VS   TYR 344 CD1 
Distance: 2.950838 - Hydrophobic, 
1239 -   ILE 255 CG1  VS   TYR 344 CD2 
Distance: 3.778662 - Hydrophobic, 
1240 -   ILE 255 CG1  VS   TYR 344 CE1 
Distance: 3.118265 - Hydrophobic, 
1241 -   ILE 255 CG1  VS   TYR 344 CE2 
Distance: 3.909704 - Hydrophobic, 
1242 -   ILE 255 CG2  VS   TYR 344 CD1 
Distance: 4.036312 - Hydrophobic, 
1243 -   ILE 255 CG2  VS   TYR 344 CE1 
Distance: 3.200939 - Hydrophobic, 
1244 -   ILE 255 CG2  VS   TYR 344 CE2 
Distance: 4.083811 - Hydrophobic, 
1245 -   ILE 255 CD1  VS   TYR 344 CB  
Distance: 3.668888 - Hydrophobic, 
1246 -   ILE 255 CD1  VS   TYR 344 CG  
Distance: 2.952864 - Hydrophobic, 
1247 -   ILE 255 CD1  VS   TYR 344 CD1 
Distance: 3.206723 - Hydrophobic, 
1248 -   ILE 255 CD1  VS   TYR 344 CD2 
Distance: 2.945000 - Hydrophobic, 
1249 -   ILE 255 CD1  VS   TYR 344 CE1 
Distance: 3.431991 - Hydrophobic, 
1250 -   ILE 255 CD1  VS   TYR 344 CE2 
Distance: 3.184881 - Hydrophobic, 
1251 -   ASP 256 CB   VS   LYS 260 CB  
Distance: 4.309658 - Hydrophobic, 
1252 -   ASP 256 CB   VS   LYS 260 CG  
Distance: 4.499467 - Hydrophobic, 
1253 -   ASP 256 CB   VS   LYS 260 CD  
Distance: 3.807867 - Hydrophobic, 
1254 -   ASP 256 OD1  VS   LYS 260 NZ  
Distance: 3.517969 - Attractive, Hydrogen Bonds, 
1255 -   ASP 256 OD2  VS   LYS 260 NZ  
Distance: 4.058150 - Attractive, 
1256 -   ASP 256 O    VS   GLN 261 N   
Distance: 2.997515 - Hydrogen Bonds, 
1257 -   ASP 256 O    VS   SER 262 N   
Distance: 3.507934 - Hydrogen Bonds, 
1258 -   ASP 256 OD1  VS   TYR 344 OH  
Distance: 2.781114 - Hydrogen Bonds, 
1259 -   PRO 257 CB   VS   TYR 263 CD1 
Distance: 4.494160 - Hydrophobic, 
1260 -   PRO 257 CB   VS   TYR 263 CE1 
Distance: 4.193485 - Hydrophobic, 
1261 -   PRO 257 CG   VS   TYR 263 CG  
Distance: 3.902929 - Hydrophobic, 
1262 -   PRO 257 CG   VS   TYR 263 CD1 
Distance: 3.318454 - Hydrophobic, 
1263 -   PRO 257 CG   VS   TYR 263 CD2 
Distance: 4.406753 - Hydrophobic, 
1264 -   PRO 257 CG   VS   TYR 263 CE1 
Distance: 3.306903 - Hydrophobic, 
1265 -   PRO 257 CG   VS   TYR 263 CE2 
Distance: 4.399767 - Hydrophobic, 
1266 -   PRO 257 CB   VS   ILE 286 CG2 
Distance: 4.171658 - Hydrophobic, 
1267 -   PRO 257 O    VS   ALA 287 N   
Distance: 3.833476 - Hydrogen Bonds, 
1268 -   LEU 258 CD1  VS   LEU 290 CD2 
Distance: 3.996139 - Hydrophobic, 
1269 -   LEU 259 CD1  VS   ILE 293 CD1 
Distance: 4.275879 - Hydrophobic, 
1270 -   LEU 259 CD2  VS   ILE 293 CD1 
Distance: 4.251349 - Hydrophobic, 
1271 -   LEU 259 CB   VS   TYR 344 CD1 
Distance: 4.091548 - Hydrophobic, 
1272 -   LEU 259 CG   VS   TYR 344 CB  
Distance: 4.219363 - Hydrophobic, 
1273 -   LEU 259 CG   VS   TYR 344 CD1 
Distance: 4.380830 - Hydrophobic, 
1274 -   LEU 259 CD1  VS   TYR 344 CB  
Distance: 2.942940 - Hydrophobic, 
1275 -   LEU 259 CD1  VS   TYR 344 CG  
Distance: 3.869334 - Hydrophobic, 
1276 -   LEU 259 CD1  VS   TYR 344 CD1 
Distance: 3.871915 - Hydrophobic, 
1277 -   LEU 259 CG   VS   ASP 345 CB  
Distance: 4.316593 - Hydrophobic, 
1278 -   LEU 259 CD1  VS   ASP 345 CB  
Distance: 3.195880 - Hydrophobic, 
1279 -   LEU 259 CD2  VS   ASP 345 CB  
Distance: 4.254230 - Hydrophobic, 
1280 -   LYS 260 CD   VS   TYR 344 CE1 
Distance: 4.157607 - Hydrophobic, 
1281 -   LYS 260 NZ   VS   TYR 344 OH  
Distance: 3.724519 - Hydrogen Bonds, 
1282 -   GLN 261 CB   VS   MET 283 CB  
Distance: 4.462991 - Hydrophobic, 
1283 -   GLN 261 CB   VS   ALA 287 CB  
Distance: 3.865569 - Hydrophobic, 
1284 -   GLN 261 CG   VS   ALA 287 CB  
Distance: 2.937044 - Hydrophobic, 
1285 -   TYR 263 CG   VS   ILE 278 CD1 
Distance: 4.408671 - Hydrophobic, 
1286 -   TYR 263 CD2  VS   ILE 278 CG1 
Distance: 4.376128 - Hydrophobic, 
1287 -   TYR 263 CD2  VS   ILE 278 CD1 
Distance: 3.363182 - Hydrophobic, 
1288 -   TYR 263 CE2  VS   ILE 278 CG1 
Distance: 3.928423 - Hydrophobic, 
1289 -   TYR 263 CE2  VS   ILE 278 CD1 
Distance: 3.375271 - Hydrophobic, 
1290 -   TYR 263 CD2  VS   MET 283 CE  
Distance: 3.753110 - Hydrophobic, 
1291 -   TYR 263 CE2  VS   MET 283 CE  
Distance: 4.263924 - Hydrophobic, 
1292 -   PRO 264 CG   VS   MET 267 CB  
Distance: 3.951747 - Hydrophobic, 
1293 -   PRO 264 CG   VS   MET 267 CG  
Distance: 4.047797 - Hydrophobic, 
1294 -   SER 265 N    VS   ASP 268 OD2 
Distance: 3.777405 - Hydrogen Bonds, 
1295 -   VAL 266 CG1  VS   LEU 270 CG  
Distance: 4.476659 - Hydrophobic, 
1296 -   MET 267 CG   VS   LEU 270 CD1 
Distance: 4.455586 - Hydrophobic, 
1297 -   MET 267 CE   VS   LEU 270 CB  
Distance: 4.495623 - Hydrophobic, 
1298 -   MET 267 CE   VS   LEU 270 CD1 
Distance: 3.879692 - Hydrophobic, 
1299 -   MET 267 O    VS   SER 271 OG  
Distance: 2.831549 - Hydrogen Bonds, 
1300 -   ASP 268 OD1  VS   ARG 275 NE  
Distance: 5.421649 - Attractive, 
1301 -   ASP 268 OD1  VS   ARG 275 CZ  
Distance: 5.738703 - Attractive, 
1302 -   ASP 268 OD1  VS   ARG 275 NH1 
Distance: 5.517566 - Attractive, 
1303 -   ASP 268 OD2  VS   ARG 275 NE  
Distance: 5.026114 - Attractive, 
1304 -   ASP 268 OD2  VS   ARG 275 CZ  
Distance: 4.951743 - Attractive, 
1305 -   ASP 268 OD2  VS   ARG 275 NH1 
Distance: 4.856574 - Attractive, 
1306 -   ASP 268 OD2  VS   ARG 275 NH2 
Distance: 5.508175 - Attractive, 
1307 -   GLU 274 CB   VS   PRO 276 CG  
Distance: 4.311673 - Hydrophobic, 
1308 -   ARG 275 CB   VS   ILE 278 CG1 
Distance: 4.370189 - Hydrophobic, 
1309 -   ARG 275 CB   VS   ILE 278 CD1 
Distance: 4.006040 - Hydrophobic, 
1310 -   ARG 275 CG   VS   ILE 278 CD1 
Distance: 4.088137 - Hydrophobic, 
1311 -   ASP 277 OD1  VS   ASP 282 OD2 
Distance: 5.288206 - Repulsive, 
1312 -   ILE 278 CG2  VS   MET 283 CG  
Distance: 4.200450 - Hydrophobic, 
1313 -   ILE 278 CG2  VS   MET 283 CE  
Distance: 3.556881 - Hydrophobic, 
1314 -   ILE 278 CD1  VS   MET 283 CE  
Distance: 4.056147 - Hydrophobic, 
1315 -   LEU 279 N    VS   ASP 282 OD1 
Distance: 3.628432 - Hydrogen Bonds, 
1316 -   LEU 279 N    VS   ASP 282 OD2 
Distance: 2.617635 - Hydrogen Bonds, 
1317 -   PHE 292 CB   VS   TYR 350 CD1 
Distance: 3.872084 - Hydrophobic, 
1318 -   PHE 292 CB   VS   TYR 350 CE1 
Distance: 3.822844 - Hydrophobic, 
1319 -   PHE 292 CG   VS   TYR 350 CG  
Distance: 5.311067 - Aromatic Stacking, 
1320 -   PHE 292 CG   VS   TYR 350 CD1 
Distance: 3.971854 - Hydrophobic, 
1321 -   PHE 292 CG   VS   TYR 350 CE1 
Distance: 4.096896 - Hydrophobic, 
1322 -   PHE 292 CD1  VS   TYR 350 CD1 
Distance: 3.983727 - Hydrophobic, 
1323 -   ILE 293 CD1  VS   ASP 345 CB  
Distance: 3.284682 - Hydrophobic, 
1324 -   ILE 293 CG1  VS   PRO 347 CB  
Distance: 4.444816 - Hydrophobic, 
1325 -   ILE 293 N    VS   PRO 348 O   
Distance: 2.989406 - Hydrogen Bonds, 
1326 -   ILE 293 O    VS   TYR 350 N   
Distance: 3.046065 - Hydrogen Bonds, 
1327 -   MET 295 CE   VS   TYR 297 CB  
Distance: 3.643385 - Hydrophobic, 
1328 -   MET 295 CE   VS   MET 333 CE  
Distance: 3.365746 - Hydrophobic, 
1329 -   MET 295 CE   VS   MET 336 CE  
Distance: 3.652102 - Hydrophobic, 
1330 -   MET 295 CE   VS   LEU 337 CD2 
Distance: 3.985068 - Hydrophobic, 
1331 -   MET 295 CB   VS   MET 349 CE  
Distance: 4.240215 - Hydrophobic, 
1332 -   MET 295 CG   VS   MET 349 CE  
Distance: 4.219426 - Hydrophobic, 
1333 -   MET 295 N    VS   TYR 350 O   
Distance: 2.936154 - Hydrogen Bonds, 
1334 -   MET 295 CG   VS   ILE 351 CB  
Distance: 4.013228 - Hydrophobic, 
1335 -   MET 295 CG   VS   ILE 351 CG1 
Distance: 3.668425 - Hydrophobic, 
1336 -   MET 295 CG   VS   ILE 351 CG2 
Distance: 4.287630 - Hydrophobic, 
1337 -   MET 295 CE   VS   ILE 351 CB  
Distance: 4.349861 - Hydrophobic, 
1338 -   MET 295 CE   VS   ILE 351 CG1 
Distance: 3.593486 - Hydrophobic, 
1339 -   MET 295 CE   VS   ILE 351 CG2 
Distance: 4.131624 - Hydrophobic, 
1340 -   MET 295 CE   VS   ILE 351 CD1 
Distance: 4.150739 - Hydrophobic, 
1341 -   MET 295 N    VS   THR 352 OG1 
Distance: 3.605172 - Hydrogen Bonds, 
1342 -   MET 295 O    VS   THR 352 N   
Distance: 2.947941 - Hydrogen Bonds, 
1343 -   MET 295 O    VS   THR 352 OG1 
Distance: 3.287436 - Hydrogen Bonds, 
1344 -   MET 295 O    VS   GLU 353 N   
Distance: 3.544517 - Hydrogen Bonds, 
1345 -   ASN 296 N    VS   THR 352 OG1 
Distance: 3.896941 - Hydrogen Bonds, 
1346 -   ASN 296 OD1  VS   THR 352 OG1 
Distance: 2.569359 - Hydrogen Bonds, 
1347 -   ASN 296 CB   VS   GLU 353 CB  
Distance: 3.928496 - Hydrophobic, 
1348 -   ASN 296 OD1  VS   GLU 353 N   
Distance: 2.871128 - Hydrogen Bonds, 
1349 -   ASN 296 ND2  VS   GLU 353 OE1 
Distance: 3.716745 - Hydrogen Bonds, 
1350 -   ASN 296 ND2  VS   GLU 353 OE2 
Distance: 3.317319 - Hydrogen Bonds, 
1351 -   TYR 297 OH   VS   THR 299 O   
Distance: 3.759727 - Hydrogen Bonds, 
1352 -   TYR 297 OH   VS   ARG 300 N   
Distance: 3.844075 - Hydrogen Bonds, 
1353 -   TYR 297 OH   VS   VAL 329 O   
Distance: 2.730841 - Hydrogen Bonds, 
1354 -   TYR 297 CG   VS   MET 333 CG  
Distance: 4.323367 - Hydrophobic, 
1355 -   TYR 297 CD2  VS   MET 333 CB  
Distance: 4.178747 - Hydrophobic, 
1356 -   TYR 297 CD2  VS   MET 333 CG  
Distance: 4.045508 - Hydrophobic, 
1357 -   TYR 297 CE1  VS   MET 333 CB  
Distance: 4.367470 - Hydrophobic, 
1358 -   TYR 297 CE2  VS   MET 333 CB  
Distance: 3.725667 - Hydrophobic, 
1359 -   TYR 297 CE2  VS   MET 333 CG  
Distance: 4.108741 - Hydrophobic, 
1360 -   TYR 297 OH   VS   MET 333 N   
Distance: 3.589444 - Hydrogen Bonds, 
1361 -   TYR 297 N    VS   GLU 353 O   
Distance: 2.962989 - Hydrogen Bonds, 
1362 -   TYR 297 O    VS   ASN 354 ND2 
Distance: 2.656266 - Hydrogen Bonds, 
1363 -   TYR 297 CG   VS   HIS 379 ND1 
Distance: 5.958434 - Aromatic Stacking, 
1364 -   TYR 298 CB   VS   TRP 326 CE3 
Distance: 3.895818 - Hydrophobic, 
1365 -   TYR 298 CB   VS   TRP 326 CZ3 
Distance: 3.789031 - Hydrophobic, 
1366 -   TYR 298 CG   VS   TRP 326 CE3 
Distance: 4.337264 - Hydrophobic, 
1367 -   TYR 298 CG   VS   TRP 326 CZ3 
Distance: 3.741507 - Hydrophobic, 
1368 -   TYR 298 CG   VS   TRP 326 CH2 
Distance: 4.285809 - Hydrophobic, 
1369 -   TYR 298 CD1  VS   TRP 326 CE3 
Distance: 4.204204 - Hydrophobic, 
1370 -   TYR 298 CD1  VS   TRP 326 CZ3 
Distance: 3.431912 - Hydrophobic, 
1371 -   TYR 298 CD1  VS   TRP 326 CH2 
Distance: 4.141392 - Hydrophobic, 
1372 -   TYR 298 CE1  VS   TRP 326 CZ3 
Distance: 4.157007 - Hydrophobic, 
1373 -   TYR 298 OH   VS   GLU 353 OE1 
Distance: 2.590931 - Hydrogen Bonds, 
1374 -   TYR 298 O    VS   TYR 375 OH  
Distance: 2.634593 - Hydrogen Bonds, 
1375 -   TYR 298 CE1  VS   PHE 415 CE2 
Distance: 4.205247 - Hydrophobic, 
1376 -   THR 299 CG2  VS   TRP 326 CB  
Distance: 3.108458 - Hydrophobic, 
1377 -   THR 299 CG2  VS   TRP 326 CG  
Distance: 3.919003 - Hydrophobic, 
1378 -   THR 299 CG2  VS   TRP 326 CD2 
Distance: 4.243242 - Hydrophobic, 
1379 -   THR 299 CG2  VS   TRP 326 CE3 
Distance: 4.067018 - Hydrophobic, 
1380 -   ARG 300 NE   VS   GLU 317 OE1 
Distance: 5.359365 - Attractive, 
1381 -   ARG 300 NE   VS   GLU 317 OE2 
Distance: 4.752196 - Attractive, 
1382 -   ARG 300 CZ   VS   GLU 317 OE1 
Distance: 4.296017 - Attractive, 
1383 -   ARG 300 CZ   VS   GLU 317 OE2 
Distance: 3.425467 - Attractive, 
1384 -   ARG 300 NH1  VS   GLU 317 OE1 
Distance: 3.644795 - Attractive, Hydrogen Bonds, 
1385 -   ARG 300 NH1  VS   GLU 317 OE2 
Distance: 2.723480 - Attractive, Hydrogen Bonds, 
1386 -   ARG 300 NH2  VS   GLU 317 OE1 
Distance: 4.348936 - Attractive, 
1387 -   ARG 300 NH2  VS   GLU 317 OE2 
Distance: 3.285789 - Attractive, Hydrogen Bonds, 
1388 -   ARG 300 CG   VS   GLU 327 CB  
Distance: 4.456765 - Hydrophobic, 
1389 -   ARG 300 NE   VS   GLU 327 OE1 
Distance: 5.696448 - Attractive, 
1390 -   ARG 300 NH1  VS   GLU 327 OE1 
Distance: 5.441878 - Attractive, 
1391 -   ARG 300 NH1  VS   GLU 327 OE2 
Distance: 5.324527 - Attractive, 
1392 -   ARG 300 CB   VS   VAL 329 CB  
Distance: 4.366288 - Hydrophobic, 
1393 -   ARG 300 CB   VS   VAL 329 CG2 
Distance: 3.476408 - Hydrophobic, 
1394 -   ARG 300 CG   VS   VAL 329 CB  
Distance: 3.441603 - Hydrophobic, 
1395 -   ARG 300 CG   VS   VAL 329 CG1 
Distance: 3.244173 - Hydrophobic, 
1396 -   ARG 300 CG   VS   VAL 329 CG2 
Distance: 2.958618 - Hydrophobic, 
1397 -   ARG 300 CB   VS   ALA 332 CB  
Distance: 3.746721 - Hydrophobic, 
1398 -   ARG 300 CG   VS   ALA 332 CB  
Distance: 3.947018 - Hydrophobic, 
1399 -   ASN 301 CB   VS   TYR 303 CD2 
Distance: 3.866652 - Hydrophobic, 
1400 -   ASN 301 CB   VS   TYR 303 CE1 
Distance: 3.935842 - Hydrophobic, 
1401 -   ASN 301 CB   VS   TYR 303 CE2 
Distance: 2.946850 - Hydrophobic, 
1402 -   ASN 301 OD1  VS   TYR 303 OH  
Distance: 3.088636 - Hydrogen Bonds, 
1403 -   ASN 301 ND2  VS   TYR 303 OH  
Distance: 3.812176 - Hydrogen Bonds, 
1404 -   VAL 302 CB   VS   THR 315 CG2 
Distance: 3.092470 - Hydrophobic, 
1405 -   VAL 302 CG1  VS   THR 315 CG2 
Distance: 4.450588 - Hydrophobic, 
1406 -   VAL 302 CG2  VS   THR 315 CG2 
Distance: 2.942826 - Hydrophobic, 
1407 -   VAL 302 O    VS   THR 315 N   
Distance: 2.838238 - Hydrogen Bonds, 
1408 -   VAL 302 CG1  VS   GLU 317 CG  
Distance: 4.317334 - Hydrophobic, 
1409 -   VAL 302 CG2  VS   GLU 317 CB  
Distance: 3.786739 - Hydrophobic, 
1410 -   VAL 302 CG2  VS   GLU 317 CG  
Distance: 4.408016 - Hydrophobic, 
1411 -   TYR 303 CD1  VS   VAL 314 CB  
Distance: 4.374501 - Hydrophobic, 
1412 -   TYR 303 CE1  VS   VAL 314 CB  
Distance: 4.348676 - Hydrophobic, 
1413 -   LYS 304 N    VS   ILE 313 O   
Distance: 2.878704 - Hydrogen Bonds, 
1414 -   LYS 304 O    VS   ILE 313 N   
Distance: 2.889348 - Hydrogen Bonds, 
1415 -   LYS 304 CG   VS   THR 315 CG2 
Distance: 4.083034 - Hydrophobic, 
1416 -   MET 305 CG   VS   PHE 311 CB  
Distance: 4.390422 - Hydrophobic, 
1417 -   MET 305 CE   VS   PHE 311 CB  
Distance: 3.764187 - Hydrophobic, 
1418 -   GLY 306 N    VS   PHE 311 O   
Distance: 3.301168 - Hydrogen Bonds, 
1419 -   TRP 310 CB   VS   GLU 312 CG  
Distance: 3.794120 - Hydrophobic, 
1420 -   GLU 317 CB   VS   GLU 327 CG  
Distance: 3.965379 - Hydrophobic, 
1421 -   GLU 317 CG   VS   GLU 327 CG  
Distance: 3.795533 - Hydrophobic, 
1422 -   GLU 317 OE1  VS   GLU 327 OE2 
Distance: 5.911291 - Repulsive, 
1423 -   ASN 320 CB   VS   ILE 328 CG1 
Distance: 4.449736 - Hydrophobic, 
1424 -   ASN 320 O    VS   ILE 328 N   
Distance: 2.955505 - Hydrogen Bonds, 
1425 -   LEU 321 CD1  VS   GLU 327 CB  
Distance: 4.263698 - Hydrophobic, 
1426 -   LEU 321 CD1  VS   GLU 327 CG  
Distance: 3.852842 - Hydrophobic, 
1427 -   THR 322 OG1  VS   MET 324 N   
Distance: 3.625740 - Hydrogen Bonds, 
1428 -   THR 322 CG2  VS   MET 324 CB  
Distance: 3.745285 - Hydrophobic, 
1429 -   THR 322 CG2  VS   TRP 326 CB  
Distance: 3.053266 - Hydrophobic, 
1430 -   THR 322 CG2  VS   TRP 326 CG  
Distance: 3.734808 - Hydrophobic, 
1431 -   THR 322 CG2  VS   TRP 326 CD2 
Distance: 4.151574 - Hydrophobic, 
1432 -   THR 322 CG2  VS   TRP 326 CE3 
Distance: 4.175664 - Hydrophobic, 
1433 -   THR 322 OG1  VS   ALA 357 N   
Distance: 3.533096 - Hydrogen Bonds, 
1434 -   THR 322 OG1  VS   ALA 357 O   
Distance: 2.573314 - Hydrogen Bonds, 
1435 -   GLU 323 N    VS   ALA 357 O   
Distance: 2.775464 - Hydrogen Bonds, 
1436 -   GLU 323 CB   VS   MET 358 CB  
Distance: 4.159606 - Hydrophobic, 
1437 -   GLU 323 CB   VS   MET 358 CG  
Distance: 4.328036 - Hydrophobic, 
1438 -   GLU 323 CG   VS   PRO 359 CB  
Distance: 3.892166 - Hydrophobic, 
1439 -   GLU 323 CG   VS   PRO 359 CG  
Distance: 3.964269 - Hydrophobic, 
1440 -   GLU 323 OE1  VS   LYS 413 NZ  
Distance: 2.751083 - Attractive, Hydrogen Bonds, 
1441 -   GLU 323 OE2  VS   LYS 413 NZ  
Distance: 3.848791 - Attractive, Hydrogen Bonds, 
1442 -   MET 324 CB   VS   TRP 326 CB  
Distance: 4.459593 - Hydrophobic, 
1443 -   MET 324 CB   VS   TRP 326 CG  
Distance: 3.679069 - Hydrophobic, 
1444 -   MET 324 CB   VS   TRP 326 CD2 
Distance: 3.530042 - Hydrophobic, 
1445 -   MET 324 CB   VS   TRP 326 CE3 
Distance: 4.103715 - Hydrophobic, 
1446 -   MET 324 CB   VS   TRP 326 CZ2 
Distance: 4.044775 - Hydrophobic, 
1447 -   MET 324 CG   VS   TRP 326 CG  
Distance: 4.059865 - Hydrophobic, 
1448 -   MET 324 CG   VS   TRP 326 CD2 
Distance: 3.666627 - Hydrophobic, 
1449 -   MET 324 CG   VS   TRP 326 CE3 
Distance: 4.382781 - Hydrophobic, 
1450 -   MET 324 CG   VS   TRP 326 CZ2 
Distance: 3.276037 - Hydrophobic, 
1451 -   MET 324 CG   VS   TRP 326 CH2 
Distance: 4.036515 - Hydrophobic, 
1452 -   MET 324 CE   VS   TRP 326 CZ2 
Distance: 3.766877 - Hydrophobic, 
1453 -   MET 324 CE   VS   TRP 326 CH2 
Distance: 4.455778 - Hydrophobic, 
1454 -   MET 324 N    VS   ALA 357 O   
Distance: 3.822542 - Hydrogen Bonds, 
1455 -   MET 324 CE   VS   LEU 409 CB  
Distance: 4.488384 - Hydrophobic, 
1456 -   MET 324 CE   VS   LEU 409 CG  
Distance: 4.100602 - Hydrophobic, 
1457 -   MET 324 CE   VS   LEU 409 CD1 
Distance: 4.051315 - Hydrophobic, 
1458 -   MET 324 CE   VS   LEU 409 CD2 
Distance: 3.255556 - Hydrophobic, 
1459 -   MET 324 SD   VS   LYS 413 NZ  
Distance: 3.741117 - Hydrogen Bonds, 
1460 -   TRP 326 CZ2  VS   PHE 415 CZ  
Distance: 4.463029 - Hydrophobic, 
1461 -   TRP 326 CZ3  VS   PHE 415 CE2 
Distance: 3.814225 - Hydrophobic, 
1462 -   TRP 326 CZ3  VS   PHE 415 CZ  
Distance: 3.809913 - Hydrophobic, 
1463 -   TRP 326 CH2  VS   PHE 415 CE2 
Distance: 3.951353 - Hydrophobic, 
1464 -   TRP 326 CH2  VS   PHE 415 CZ  
Distance: 3.550534 - Hydrophobic, 
1465 -   GLU 327 CB   VS   VAL 329 CG1 
Distance: 3.795051 - Hydrophobic, 
1466 -   ILE 328 CG2  VS   PRO 330 CG  
Distance: 4.299210 - Hydrophobic, 
1467 -   ILE 328 CD1  VS   MET 358 CE  
Distance: 4.402011 - Hydrophobic, 
1468 -   ILE 328 CB   VS   TYR 375 CD2 
Distance: 4.474671 - Hydrophobic, 
1469 -   ILE 328 CG1  VS   TYR 375 CD2 
Distance: 4.096933 - Hydrophobic, 
1470 -   ILE 328 CG1  VS   TYR 375 CE2 
Distance: 4.375147 - Hydrophobic, 
1471 -   ILE 328 CG2  VS   TYR 375 CD2 
Distance: 3.879690 - Hydrophobic, 
1472 -   ILE 328 CG2  VS   TYR 375 CE2 
Distance: 4.149871 - Hydrophobic, 
1473 -   ILE 328 CD1  VS   TYR 375 CG  
Distance: 4.233134 - Hydrophobic, 
1474 -   ILE 328 CD1  VS   TYR 375 CD2 
Distance: 2.948271 - Hydrophobic, 
1475 -   ILE 328 CD1  VS   TYR 375 CE2 
Distance: 3.116448 - Hydrophobic, 
1476 -   VAL 329 CB   VS   ALA 332 CB  
Distance: 3.775966 - Hydrophobic, 
1477 -   VAL 329 CG2  VS   ALA 332 CB  
Distance: 3.650862 - Hydrophobic, 
1478 -   PRO 330 CB   VS   ALA 382 CB  
Distance: 4.419378 - Hydrophobic, 
1479 -   MET 333 CE   VS   LEU 337 CD1 
Distance: 4.330909 - Hydrophobic, 
1480 -   MET 333 CE   VS   ILE 351 CG1 
Distance: 3.948206 - Hydrophobic, 
1481 -   MET 333 CE   VS   ILE 351 CD1 
Distance: 3.147867 - Hydrophobic, 
1482 -   MET 333 CE   VS   VAL 383 CG2 
Distance: 4.326248 - Hydrophobic, 
1483 -   LYS 335 CG   VS   GLU 339 CG  
Distance: 4.371417 - Hydrophobic, 
1484 -   LYS 335 NZ   VS   GLU 339 OE2 
Distance: 5.413195 - Attractive, 
1485 -   MET 336 CG   VS   LEU 340 CG  
Distance: 4.403221 - Hydrophobic, 
1486 -   MET 336 CG   VS   LEU 340 CD1 
Distance: 4.342242 - Hydrophobic, 
1487 -   MET 336 CE   VS   LEU 340 CD1 
Distance: 3.765761 - Hydrophobic, 
1488 -   MET 336 CE   VS   MET 349 CE  
Distance: 4.387690 - Hydrophobic, 
1489 -   LEU 337 CD2  VS   MET 349 CE  
Distance: 3.752740 - Hydrophobic, 
1490 -   LEU 337 CD1  VS   ALA 386 CB  
Distance: 4.130426 - Hydrophobic, 
1491 -   LEU 337 CB   VS   VAL 391 CG1 
Distance: 4.045224 - Hydrophobic, 
1492 -   LEU 337 CD1  VS   VAL 391 CG1 
Distance: 4.244824 - Hydrophobic, 
1493 -   LEU 337 CG   VS   ILE 393 CD1 
Distance: 4.312477 - Hydrophobic, 
1494 -   LEU 337 CD1  VS   ILE 393 CG1 
Distance: 4.002120 - Hydrophobic, 
1495 -   LEU 337 CD1  VS   ILE 393 CD1 
Distance: 3.697881 - Hydrophobic, 
1496 -   LEU 337 CD2  VS   ILE 393 CD1 
Distance: 3.888334 - Hydrophobic, 
1497 -   ILE 338 CD1  VS   VAL 391 CG2 
Distance: 4.205295 - Hydrophobic, 
1498 -   LEU 340 CD2  VS   TYR 344 CB  
Distance: 4.350186 - Hydrophobic, 
1499 -   LEU 340 CD2  VS   TYR 344 CG  
Distance: 4.404202 - Hydrophobic, 
1500 -   LEU 340 CD2  VS   TYR 344 CD2 
Distance: 3.899879 - Hydrophobic, 
1501 -   LEU 340 O    VS   ASP 345 N   
Distance: 2.794200 - Hydrogen Bonds, 
1502 -   LEU 340 CD1  VS   MET 349 CE  
Distance: 3.239994 - Hydrophobic, 
1503 -   ASP 341 OD1  VS   ASP 345 OD1 
Distance: 5.067106 - Repulsive, 
1504 -   ASP 341 OD1  VS   ASP 345 OD2 
Distance: 5.185478 - Repulsive, 
1505 -   PRO 348 CB   VS   LYS 394 CB  
Distance: 4.405958 - Hydrophobic, 
1506 -   PRO 348 CB   VS   LYS 394 CG  
Distance: 3.341849 - Hydrophobic, 
1507 -   PRO 348 CB   VS   LYS 394 CD  
Distance: 4.340132 - Hydrophobic, 
1508 -   PRO 348 CG   VS   LYS 394 CG  
Distance: 4.340793 - Hydrophobic, 
1509 -   MET 349 N    VS   ASN 392 O   
Distance: 3.198770 - Hydrogen Bonds, 
1510 -   MET 349 CB   VS   ILE 393 CD1 
Distance: 3.688832 - Hydrophobic, 
1511 -   MET 349 CG   VS   ILE 393 CD1 
Distance: 4.449477 - Hydrophobic, 
1512 -   MET 349 O    VS   LYS 394 N   
Distance: 2.802812 - Hydrogen Bonds, 
1513 -   MET 349 O    VS   GLY 395 N   
Distance: 3.658311 - Hydrogen Bonds, 
1514 -   TYR 350 CB   VS   THR 352 CG2 
Distance: 4.112814 - Hydrophobic, 
1515 -   TYR 350 CD1  VS   LYS 394 CB  
Distance: 4.305424 - Hydrophobic, 
1516 -   TYR 350 CD2  VS   LYS 394 CB  
Distance: 4.336791 - Hydrophobic, 
1517 -   TYR 350 CE1  VS   LYS 394 CB  
Distance: 3.704353 - Hydrophobic, 
1518 -   TYR 350 CE1  VS   LYS 394 CG  
Distance: 4.234731 - Hydrophobic, 
1519 -   TYR 350 CE2  VS   LYS 394 CB  
Distance: 3.743729 - Hydrophobic, 
1520 -   TYR 350 CD2  VS   PHE 397 CZ  
Distance: 4.386362 - Hydrophobic, 
1521 -   ILE 351 CG2  VS   ASN 354 CB  
Distance: 3.871542 - Hydrophobic, 
1522 -   ILE 351 CD1  VS   VAL 383 CG2 
Distance: 3.543043 - Hydrophobic, 
1523 -   ILE 351 CG1  VS   ILE 393 CG2 
Distance: 4.025211 - Hydrophobic, 
1524 -   ILE 351 CD1  VS   ILE 393 CG2 
Distance: 3.830037 - Hydrophobic, 
1525 -   ILE 351 N    VS   GLY 395 O   
Distance: 2.958114 - Hydrogen Bonds, 
1526 -   ILE 351 CB   VS   TYR 396 CG  
Distance: 4.484004 - Hydrophobic, 
1527 -   ILE 351 CB   VS   TYR 396 CD2 
Distance: 3.872443 - Hydrophobic, 
1528 -   ILE 351 CG1  VS   TYR 396 CD2 
Distance: 4.451029 - Hydrophobic, 
1529 -   ILE 351 CG2  VS   TYR 396 CD2 
Distance: 3.919322 - Hydrophobic, 
1530 -   ILE 351 CG2  VS   TYR 396 CE2 
Distance: 4.063456 - Hydrophobic, 
1531 -   ILE 351 CD1  VS   TYR 396 CD2 
Distance: 3.828918 - Hydrophobic, 
1532 -   ILE 351 O    VS   PHE 397 N   
Distance: 2.632584 - Hydrogen Bonds, 
1533 -   THR 352 CG2  VS   PHE 397 CD2 
Distance: 4.093321 - Hydrophobic, 
1534 -   THR 352 CG2  VS   PHE 397 CE2 
Distance: 4.124585 - Hydrophobic, 
1535 -   GLU 353 CB   VS   TRP 399 CB  
Distance: 4.192884 - Hydrophobic, 
1536 -   GLU 353 CB   VS   TRP 399 CE3 
Distance: 4.476416 - Hydrophobic, 
1537 -   GLU 353 CG   VS   TRP 399 CB  
Distance: 4.447273 - Hydrophobic, 
1538 -   GLU 353 CG   VS   TRP 399 CD2 
Distance: 4.246215 - Hydrophobic, 
1539 -   GLU 353 CG   VS   TRP 399 CE3 
Distance: 3.615759 - Hydrophobic, 
1540 -   GLU 353 CG   VS   TRP 399 CZ3 
Distance: 4.161800 - Hydrophobic, 
1541 -   ASN 354 ND2  VS   TYR 375 OH  
Distance: 3.341591 - Hydrogen Bonds, 
1542 -   ASN 354 OD1  VS   HIS 379 ND1 
Distance: 3.683240 - Hydrogen Bonds, 
1543 -   ASN 354 CB   VS   TYR 396 CD2 
Distance: 4.447889 - Hydrophobic, 
1544 -   ASN 354 CB   VS   TYR 396 CE2 
Distance: 3.378183 - Hydrophobic, 
1545 -   ASN 354 OD1  VS   TYR 396 OH  
Distance: 2.574931 - Hydrogen Bonds, 
1546 -   ASN 354 O    VS   TYR 396 OH  
Distance: 3.384377 - Hydrogen Bonds, 
1547 -   ASN 354 N    VS   PHE 397 O   
Distance: 3.300802 - Hydrogen Bonds, 
1548 -   ASN 354 O    VS   TRP 399 N   
Distance: 2.772944 - Hydrogen Bonds, 
1549 -   GLY 355 O    VS   TYR 375 OH  
Distance: 3.291861 - Hydrogen Bonds, 
1550 -   ALA 356 CB   VS   MET 358 CE  
Distance: 3.847630 - Hydrophobic, 
1551 -   ALA 356 O    VS   ARG 372 NE  
Distance: 2.968605 - Hydrogen Bonds, 
1552 -   ALA 356 CB   VS   TYR 375 CB  
Distance: 4.359794 - Hydrophobic, 
1553 -   ALA 356 CB   VS   TYR 375 CG  
Distance: 3.778897 - Hydrophobic, 
1554 -   ALA 356 CB   VS   TYR 375 CD1 
Distance: 3.954749 - Hydrophobic, 
1555 -   ALA 356 CB   VS   TYR 375 CD2 
Distance: 3.757734 - Hydrophobic, 
1556 -   ALA 356 CB   VS   TYR 375 CE1 
Distance: 4.128446 - Hydrophobic, 
1557 -   ALA 356 CB   VS   TYR 375 CE2 
Distance: 3.941130 - Hydrophobic, 
1558 -   ALA 357 CB   VS   LYS 413 CB  
Distance: 4.130376 - Hydrophobic, 
1559 -   ALA 357 CB   VS   PHE 415 CG  
Distance: 4.097534 - Hydrophobic, 
1560 -   ALA 357 CB   VS   PHE 415 CD1 
Distance: 3.721119 - Hydrophobic, 
1561 -   ALA 357 CB   VS   PHE 415 CD2 
Distance: 4.189424 - Hydrophobic, 
1562 -   ALA 357 CB   VS   PHE 415 CE1 
Distance: 3.431638 - Hydrophobic, 
1563 -   ALA 357 CB   VS   PHE 415 CE2 
Distance: 3.939339 - Hydrophobic, 
1564 -   ALA 357 CB   VS   PHE 415 CZ  
Distance: 3.553026 - Hydrophobic, 
1565 -   MET 358 CG   VS   ASN 371 CB  
Distance: 4.439649 - Hydrophobic, 
1566 -   MET 358 SD   VS   ASN 371 ND2 
Distance: 3.296574 - Hydrogen Bonds, 
1567 -   MET 358 CE   VS   ASN 371 CB  
Distance: 4.319812 - Hydrophobic, 
1568 -   MET 358 SD   VS   ARG 372 N   
Distance: 3.451444 - Hydrogen Bonds, 
1569 -   MET 358 O    VS   ARG 372 NH2 
Distance: 3.484057 - Hydrogen Bonds, 
1570 -   MET 358 CE   VS   TYR 375 CB  
Distance: 4.354607 - Hydrophobic, 
1571 -   MET 358 N    VS   ARG 414 O   
Distance: 3.860109 - Hydrogen Bonds, 
1572 -   ASP 360 CB   VS   ILE 367 CG2 
Distance: 3.934707 - Hydrophobic, 
1573 -   ASP 360 OD1  VS   ASP 369 OD1 
Distance: 5.748074 - Repulsive, 
1574 -   ASP 360 OD1  VS   ASP 369 OD2 
Distance: 4.760445 - Repulsive, 
1575 -   ASP 360 OD2  VS   ASP 369 OD2 
Distance: 5.302593 - Repulsive, 
1576 -   ASP 360 OD1  VS   ARG 372 NE  
Distance: 5.013439 - Attractive, 
1577 -   ASP 360 OD1  VS   ARG 372 CZ  
Distance: 3.927908 - Attractive, 
1578 -   ASP 360 OD1  VS   ARG 372 NH1 
Distance: 4.215760 - Attractive, 
1579 -   ASP 360 OD1  VS   ARG 372 NH2 
Distance: 2.974110 - Attractive, Hydrogen Bonds, 
1580 -   ASP 360 OD2  VS   ARG 372 NE  
Distance: 4.894560 - Attractive, 
1581 -   ASP 360 OD2  VS   ARG 372 CZ  
Distance: 3.591558 - Attractive, 
1582 -   ASP 360 OD2  VS   ARG 372 NH1 
Distance: 3.607968 - Attractive, Hydrogen Bonds, 
1583 -   ASP 360 OD2  VS   ARG 372 NH2 
Distance: 2.696674 - Attractive, Hydrogen Bonds, 
1584 -   ASP 360 OD2  VS   ASP 403 OD1 
Distance: 5.207928 - Repulsive, 
1585 -   ASP 360 OD2  VS   ASP 403 OD2 
Distance: 5.247735 - Repulsive, 
1586 -   ASP 360 OD2  VS   ARG 414 NE  
Distance: 5.707572 - Attractive, 
1587 -   ASP 360 OD1  VS   LYS 430 NZ  
Distance: 4.470499 - Attractive, 
1588 -   ASP 360 OD2  VS   LYS 430 NZ  
Distance: 2.766407 - Attractive, Hydrogen Bonds, 
1589 -   ARG 362 NH1  VS   ASN 365 OD1 
Distance: 3.727294 - Hydrogen Bonds, 
1590 -   ARG 362 CB   VS   TYR 419 CE2 
Distance: 4.434921 - Hydrophobic, 
1591 -   ARG 362 NE   VS   ASP 421 OD2 
Distance: 5.901698 - Attractive, 
1592 -   ARG 362 CZ   VS   ASP 421 OD2 
Distance: 5.086078 - Attractive, 
1593 -   ARG 362 NH1  VS   ASP 421 OD2 
Distance: 5.423774 - Attractive, 
1594 -   ARG 362 NH2  VS   ASP 421 OD1 
Distance: 5.766575 - Attractive, 
1595 -   ARG 362 NH2  VS   ASP 421 OD2 
Distance: 4.347472 - Attractive, 
1596 -   ARG 362 CZ   VS   GLU 426 OE1 
Distance: 5.126350 - Attractive, 
1597 -   ARG 362 NH1  VS   GLU 426 OE1 
Distance: 4.753651 - Attractive, 
1598 -   ARG 362 NH2  VS   GLU 426 OE1 
Distance: 4.637324 - Attractive, 
1599 -   ARG 366 NH1  VS   ASP 431 OD1 
Distance: 5.621964 - Attractive, 
1600 -   ILE 367 CG1  VS   TYR 419 CB  
Distance: 4.115139 - Hydrophobic, 
1601 -   ILE 367 CG1  VS   TYR 419 CG  
Distance: 4.134241 - Hydrophobic, 
1602 -   ILE 367 CG1  VS   TYR 419 CD2 
Distance: 3.959051 - Hydrophobic, 
1603 -   ILE 367 CD1  VS   TYR 419 CB  
Distance: 3.795616 - Hydrophobic, 
1604 -   ILE 367 CD1  VS   TYR 419 CG  
Distance: 4.028365 - Hydrophobic, 
1605 -   ILE 367 CD1  VS   TYR 419 CD2 
Distance: 4.351733 - Hydrophobic, 
1606 -   ILE 367 CD1  VS   VAL 428 CB  
Distance: 4.496138 - Hydrophobic, 
1607 -   ILE 367 CD1  VS   VAL 428 CG1 
Distance: 3.618129 - Hydrophobic, 
1608 -   ILE 367 CD1  VS   VAL 428 CG2 
Distance: 4.147622 - Hydrophobic, 
1609 -   ILE 367 CB   VS   LYS 430 CB  
Distance: 4.392454 - Hydrophobic, 
1610 -   ILE 367 CB   VS   LYS 430 CG  
Distance: 3.898822 - Hydrophobic, 
1611 -   ILE 367 CG1  VS   LYS 430 CG  
Distance: 4.256982 - Hydrophobic, 
1612 -   ILE 367 CG2  VS   LYS 430 CG  
Distance: 4.111208 - Hydrophobic, 
1613 -   ILE 367 CG2  VS   LYS 430 CD  
Distance: 4.439628 - Hydrophobic, 
1614 -   ILE 367 O    VS   ASP 431 N   
Distance: 3.473417 - Hydrogen Bonds, 
1615 -   ASP 369 CB   VS   ARG 372 CB  
Distance: 3.785709 - Hydrophobic, 
1616 -   ASP 369 OD1  VS   ARG 372 CZ  
Distance: 5.845152 - Attractive, 
1617 -   ASP 369 OD1  VS   ARG 372 NH1 
Distance: 5.312876 - Attractive, 
1618 -   ASP 369 OD2  VS   ARG 372 NE  
Distance: 4.390182 - Attractive, 
1619 -   ASP 369 OD2  VS   ARG 372 CZ  
Distance: 3.849421 - Attractive, 
1620 -   ASP 369 OD2  VS   ARG 372 NH1 
Distance: 3.138187 - Attractive, Hydrogen Bonds, 
1621 -   ASP 369 OD2  VS   ARG 372 NH2 
Distance: 4.565179 - Attractive, 
1622 -   ASP 369 OD2  VS   LYS 430 NZ  
Distance: 4.961063 - Attractive, 
1623 -   ASP 369 OD1  VS   ASP 431 N   
Distance: 3.506076 - Hydrogen Bonds, 
1624 -   ASP 369 OD1  VS   ASP 431 OD1 
Distance: 5.126006 - Repulsive, 
1625 -   ASP 369 OD1  VS   ASP 431 OD2 
Distance: 4.807086 - Repulsive, 
1626 -   ASP 369 OD1  VS   SER 432 N   
Distance: 3.143276 - Hydrogen Bonds, 
1627 -   ASP 369 OD2  VS   SER 432 N   
Distance: 3.885774 - Hydrogen Bonds, 
1628 -   ASP 369 OD2  VS   SER 432 OG  
Distance: 2.948694 - Hydrogen Bonds, 
1629 -   ARG 372 NH1  VS   ASP 403 OD1 
Distance: 5.677231 - Attractive, 
1630 -   ARG 372 NH2  VS   ARG 414 O   
Distance: 3.586448 - Hydrogen Bonds, 
1631 -   ARG 372 NH1  VS   GLY 416 O   
Distance: 3.038202 - Hydrogen Bonds, 
1632 -   ARG 372 NE   VS   LYS 430 NZ  
Distance: 5.449413 - Repulsive, 
1633 -   ARG 372 CZ   VS   LYS 430 NZ  
Distance: 4.174415 - Repulsive, 
1634 -   ARG 372 NH1  VS   LYS 430 NZ  
Distance: 3.290688 - Repulsive, 
1635 -   ARG 372 NH2  VS   LYS 430 NZ  
Distance: 4.167344 - Repulsive, 
1636 -   ILE 373 CD1  VS   ASP 431 CB  
Distance: 4.314776 - Hydrophobic, 
1637 -   ILE 373 CG1  VS   ALA 435 CB  
Distance: 4.397291 - Hydrophobic, 
1638 -   ILE 373 CD1  VS   ALA 435 CB  
Distance: 4.382796 - Hydrophobic, 
1639 -   ASP 374 O    VS   SER 378 OG  
Distance: 3.003329 - Hydrogen Bonds, 
1640 -   TYR 375 CG   VS   HIS 379 ND1 
Distance: 4.209298 - Aromatic Stacking, 
1641 -   TYR 375 OH   VS   HIS 379 NE2 
Distance: 3.741376 - Hydrogen Bonds, 
1642 -   TYR 375 O    VS   HIS 379 ND1 
Distance: 2.663942 - Hydrogen Bonds, 
1643 -   PHE 376 CG   VS   PHE 380 CG  
Distance: 4.591641 - Aromatic Stacking, 
1644 -   PHE 376 CG   VS   PHE 380 CD1 
Distance: 4.277354 - Hydrophobic, 
1645 -   PHE 376 CG   VS   PHE 380 CE1 
Distance: 4.357575 - Hydrophobic, 
1646 -   PHE 376 CD1  VS   PHE 380 CE1 
Distance: 4.348033 - Hydrophobic, 
1647 -   PHE 376 CD2  VS   PHE 380 CD1 
Distance: 3.677758 - Hydrophobic, 
1648 -   PHE 376 CD2  VS   PHE 380 CE1 
Distance: 3.730932 - Hydrophobic, 
1649 -   PHE 376 CE1  VS   PHE 380 CD1 
Distance: 4.337015 - Hydrophobic, 
1650 -   PHE 376 CE1  VS   PHE 380 CE1 
Distance: 3.706802 - Hydrophobic, 
1651 -   PHE 376 CE2  VS   PHE 380 CG  
Distance: 4.436414 - Hydrophobic, 
1652 -   PHE 376 CE2  VS   PHE 380 CD1 
Distance: 3.365407 - Hydrophobic, 
1653 -   PHE 376 CE2  VS   PHE 380 CE1 
Distance: 2.952217 - Hydrophobic, 
1654 -   PHE 376 CE2  VS   PHE 380 CZ  
Distance: 3.795877 - Hydrophobic, 
1655 -   PHE 376 CZ   VS   PHE 380 CD1 
Distance: 3.736498 - Hydrophobic, 
1656 -   PHE 376 CZ   VS   PHE 380 CE1 
Distance: 2.937132 - Hydrophobic, 
1657 -   PHE 376 CZ   VS   PHE 380 CZ  
Distance: 3.728069 - Hydrophobic, 
1658 -   PHE 376 CG   VS   TYR 396 CG  
Distance: 4.879302 - Aromatic Stacking, 
1659 -   PHE 376 CD1  VS   TYR 396 CE1 
Distance: 4.038555 - Hydrophobic, 
1660 -   PHE 376 CE1  VS   TYR 396 CD1 
Distance: 4.169160 - Hydrophobic, 
1661 -   PHE 376 CE1  VS   TYR 396 CE1 
Distance: 2.973298 - Hydrophobic, 
1662 -   PHE 376 CE2  VS   TYR 396 CE1 
Distance: 4.123217 - Hydrophobic, 
1663 -   PHE 376 CZ   VS   TYR 396 CD1 
Distance: 3.877998 - Hydrophobic, 
1664 -   PHE 376 CZ   VS   TYR 396 CE1 
Distance: 3.029785 - Hydrophobic, 
1665 -   PHE 376 CD1  VS   ALA 398 CB  
Distance: 4.204398 - Hydrophobic, 
1666 -   PHE 376 CE1  VS   ALA 398 CB  
Distance: 3.116030 - Hydrophobic, 
1667 -   PHE 376 CZ   VS   ALA 398 CB  
Distance: 3.431711 - Hydrophobic, 
1668 -   PHE 376 CG   VS   TYR 436 CG  
Distance: 4.965065 - Aromatic Stacking, 
1669 -   PHE 376 CD2  VS   TYR 436 CD1 
Distance: 3.980822 - Hydrophobic, 
1670 -   PHE 376 CD2  VS   TYR 436 CE1 
Distance: 4.352494 - Hydrophobic, 
1671 -   PHE 376 CE1  VS   TYR 436 CD1 
Distance: 4.343278 - Hydrophobic, 
1672 -   PHE 376 CE1  VS   TYR 436 CE1 
Distance: 4.139684 - Hydrophobic, 
1673 -   PHE 376 CE2  VS   TYR 436 CG  
Distance: 4.292898 - Hydrophobic, 
1674 -   PHE 376 CE2  VS   TYR 436 CD1 
Distance: 3.007627 - Hydrophobic, 
1675 -   PHE 376 CE2  VS   TYR 436 CE1 
Distance: 3.088362 - Hydrophobic, 
1676 -   PHE 376 CZ   VS   TYR 436 CG  
Distance: 4.480434 - Hydrophobic, 
1677 -   PHE 376 CZ   VS   TYR 436 CD1 
Distance: 3.251221 - Hydrophobic, 
1678 -   PHE 376 CZ   VS   TYR 436 CE1 
Distance: 2.941808 - Hydrophobic, 
1679 -   GLN 377 CG   VS   VAL 381 CG2 
Distance: 4.210780 - Hydrophobic, 
1680 -   PHE 380 CG   VS   TYR 396 CG  
Distance: 4.040886 - Aromatic Stacking, 
1681 -   PHE 380 CD1  VS   TYR 396 CG  
Distance: 4.459700 - Hydrophobic, 
1682 -   PHE 380 CD1  VS   TYR 396 CD1 
Distance: 4.230028 - Hydrophobic, 
1683 -   PHE 380 CD1  VS   TYR 396 CD2 
Distance: 4.450542 - Hydrophobic, 
1684 -   PHE 380 CD1  VS   TYR 396 CE1 
Distance: 3.999116 - Hydrophobic, 
1685 -   PHE 380 CD1  VS   TYR 396 CE2 
Distance: 4.232971 - Hydrophobic, 
1686 -   PHE 380 CE1  VS   TYR 396 CB  
Distance: 4.394248 - Hydrophobic, 
1687 -   PHE 380 CE1  VS   TYR 396 CG  
Distance: 3.531065 - Hydrophobic, 
1688 -   PHE 380 CE1  VS   TYR 396 CD1 
Distance: 3.044945 - Hydrophobic, 
1689 -   PHE 380 CE1  VS   TYR 396 CD2 
Distance: 3.866315 - Hydrophobic, 
1690 -   PHE 380 CE1  VS   TYR 396 CE1 
Distance: 2.946955 - Hydrophobic, 
1691 -   PHE 380 CE1  VS   TYR 396 CE2 
Distance: 3.792243 - Hydrophobic, 
1692 -   PHE 380 CE2  VS   TYR 396 CB  
Distance: 4.168812 - Hydrophobic, 
1693 -   PHE 380 CE2  VS   TYR 396 CG  
Distance: 4.121375 - Hydrophobic, 
1694 -   PHE 380 CE2  VS   TYR 396 CD1 
Distance: 4.091602 - Hydrophobic, 
1695 -   PHE 380 CZ   VS   TYR 396 CB  
Distance: 3.736312 - Hydrophobic, 
1696 -   PHE 380 CZ   VS   TYR 396 CG  
Distance: 3.320348 - Hydrophobic, 
1697 -   PHE 380 CZ   VS   TYR 396 CD1 
Distance: 2.946987 - Hydrophobic, 
1698 -   PHE 380 CZ   VS   TYR 396 CD2 
Distance: 4.037234 - Hydrophobic, 
1699 -   PHE 380 CZ   VS   TYR 396 CE1 
Distance: 3.419957 - Hydrophobic, 
1700 -   PHE 380 CZ   VS   TYR 396 CE2 
Distance: 4.397799 - Hydrophobic, 
1701 -   PHE 380 CE1  VS   TYR 436 CE1 
Distance: 4.378898 - Hydrophobic, 
1702 -   PHE 380 CZ   VS   TYR 436 CE1 
Distance: 4.251225 - Hydrophobic, 
1703 -   VAL 383 CG1  VS   MET 387 CG  
Distance: 4.097864 - Hydrophobic, 
1704 -   VAL 383 CG1  VS   ILE 393 CB  
Distance: 3.898667 - Hydrophobic, 
1705 -   VAL 383 CG1  VS   ILE 393 CG1 
Distance: 4.322853 - Hydrophobic, 
1706 -   VAL 383 CG1  VS   ILE 393 CG2 
Distance: 3.855212 - Hydrophobic, 
1707 -   VAL 383 CG2  VS   TYR 396 CD2 
Distance: 4.479897 - Hydrophobic, 
1708 -   GLU 384 OE2  VS   GLU 388 OE1 
Distance: 5.917528 - Repulsive, 
1709 -   GLU 384 OE2  VS   GLU 388 OE2 
Distance: 5.706950 - Repulsive, 
1710 -   ALA 386 CB   VS   VAL 391 CB  
Distance: 3.645747 - Hydrophobic, 
1711 -   ALA 386 CB   VS   VAL 391 CG1 
Distance: 4.098320 - Hydrophobic, 
1712 -   ALA 386 CB   VS   VAL 391 CG2 
Distance: 3.360427 - Hydrophobic, 
1713 -   ALA 386 O    VS   VAL 391 N   
Distance: 3.136250 - Hydrogen Bonds, 
1714 -   MET 387 SD   VS   ILE 393 N   
Distance: 3.168733 - Hydrogen Bonds, 
1715 -   ALA 389 CB   VS   VAL 391 CG2 
Distance: 3.807780 - Hydrophobic, 
1716 -   VAL 391 CB   VS   ILE 393 CG1 
Distance: 4.483661 - Hydrophobic, 
1717 -   VAL 391 CG1  VS   ILE 393 CG1 
Distance: 3.768471 - Hydrophobic, 
1718 -   VAL 391 CG1  VS   ILE 393 CD1 
Distance: 3.810262 - Hydrophobic, 
1719 -   ASN 392 OD1  VS   LYS 394 NZ  
Distance: 3.579326 - Hydrogen Bonds, 
1720 -   TYR 396 CE1  VS   ALA 398 CB  
Distance: 3.930435 - Hydrophobic, 
1721 -   ALA 398 CB   VS   LEU 417 CD1 
Distance: 4.054624 - Hydrophobic, 
1722 -   ALA 398 CB   VS   TYR 436 CE1 
Distance: 4.182330 - Hydrophobic, 
1723 -   SER 400 OG   VS   MET 402 N   
Distance: 3.766591 - Hydrogen Bonds, 
1724 -   SER 400 OG   VS   MET 402 O   
Distance: 3.477171 - Hydrogen Bonds, 
1725 -   SER 400 OG   VS   ASN 404 ND2 
Distance: 3.082659 - Hydrogen Bonds, 
1726 -   SER 400 N    VS   PHE 415 O   
Distance: 3.429840 - Hydrogen Bonds, 
1727 -   SER 400 O    VS   LEU 417 N   
Distance: 2.913306 - Hydrogen Bonds, 
1728 -   LEU 401 O    VS   LEU 417 N   
Distance: 3.448672 - Hydrogen Bonds, 
1729 -   LEU 401 CG   VS   ILE 418 CD1 
Distance: 4.029115 - Hydrophobic, 
1730 -   LEU 401 CD1  VS   ILE 418 CD1 
Distance: 3.786381 - Hydrophobic, 
1731 -   LEU 401 O    VS   ILE 418 N   
Distance: 2.886074 - Hydrogen Bonds, 
1732 -   MET 402 O    VS   ASN 404 ND2 
Distance: 3.208097 - Hydrogen Bonds, 
1733 -   MET 402 CB   VS   ILE 418 CB  
Distance: 4.362647 - Hydrophobic, 
1734 -   MET 402 CG   VS   ILE 418 CB  
Distance: 3.645944 - Hydrophobic, 
1735 -   MET 402 CG   VS   ILE 418 CG1 
Distance: 4.419184 - Hydrophobic, 
1736 -   MET 402 CG   VS   ILE 418 CG2 
Distance: 3.919684 - Hydrophobic, 
1737 -   MET 402 CG   VS   ILE 418 CD1 
Distance: 4.090340 - Hydrophobic, 
1738 -   MET 402 CE   VS   ILE 418 CB  
Distance: 4.465973 - Hydrophobic, 
1739 -   MET 402 CE   VS   ILE 418 CG2 
Distance: 4.143701 - Hydrophobic, 
1740 -   MET 402 CE   VS   ILE 418 CD1 
Distance: 3.761187 - Hydrophobic, 
1741 -   MET 402 CG   VS   ARG 427 CG  
Distance: 4.480206 - Hydrophobic, 
1742 -   MET 402 SD   VS   ARG 427 NE  
Distance: 3.030270 - Hydrogen Bonds, 
1743 -   MET 402 CE   VS   ARG 427 CB  
Distance: 4.250531 - Hydrophobic, 
1744 -   MET 402 CE   VS   ARG 427 CG  
Distance: 3.195756 - Hydrophobic, 
1745 -   ASP 403 CB   VS   ARG 414 CB  
Distance: 4.323439 - Hydrophobic, 
1746 -   ASP 403 CB   VS   ARG 414 CG  
Distance: 4.282615 - Hydrophobic, 
1747 -   ASP 403 OD1  VS   ARG 414 NE  
Distance: 5.758946 - Attractive, 
1748 -   ASP 403 OD1  VS   ARG 414 CZ  
Distance: 5.751896 - Attractive, 
1749 -   ASP 403 OD1  VS   ARG 414 NH1 
Distance: 4.732123 - Attractive, 
1750 -   ASP 403 OD2  VS   ARG 414 NE  
Distance: 4.009596 - Attractive, 
1751 -   ASP 403 OD2  VS   ARG 414 CZ  
Distance: 3.792078 - Attractive, 
1752 -   ASP 403 OD2  VS   ARG 414 NH1 
Distance: 2.723019 - Attractive, Hydrogen Bonds, 
1753 -   ASP 403 OD2  VS   ARG 414 NH2 
Distance: 5.025233 - Attractive, 
1754 -   ASP 403 OD1  VS   GLY 416 N   
Distance: 3.044352 - Hydrogen Bonds, 
1755 -   ASP 403 N    VS   ILE 418 O   
Distance: 2.984294 - Hydrogen Bonds, 
1756 -   ASP 403 CB   VS   ILE 420 CB  
Distance: 4.242432 - Hydrophobic, 
1757 -   ASP 403 CB   VS   ILE 420 CG2 
Distance: 3.083659 - Hydrophobic, 
1758 -   ASP 403 OD2  VS   ILE 420 N   
Distance: 3.461861 - Hydrogen Bonds, 
1759 -   ASP 403 O    VS   TYR 422 OH  
Distance: 3.006315 - Hydrogen Bonds, 
1760 -   ASP 403 OD1  VS   LYS 430 NZ  
Distance: 3.015678 - Attractive, Hydrogen Bonds, 
1761 -   ASP 403 OD2  VS   LYS 430 NZ  
Distance: 3.646401 - Attractive, Hydrogen Bonds, 
1762 -   ASN 404 N    VS   TYR 422 OH  
Distance: 3.094120 - Hydrogen Bonds, 
1763 -   ASN 404 O    VS   TYR 422 OH  
Distance: 3.741825 - Hydrogen Bonds, 
1764 -   PHE 405 CD2  VS   TRP 407 CE3 
Distance: 4.424805 - Hydrophobic, 
1765 -   PHE 405 CE2  VS   TRP 407 CE3 
Distance: 4.200330 - Hydrophobic, 
1766 -   PHE 405 CB   VS   TYR 411 CE1 
Distance: 4.174015 - Hydrophobic, 
1767 -   PHE 405 CG   VS   TYR 411 CG  
Distance: 5.570822 - Aromatic Stacking, 
1768 -   PHE 405 CD1  VS   TYR 411 CD2 
Distance: 4.431907 - Hydrophobic, 
1769 -   PHE 405 CD1  VS   TYR 411 CE1 
Distance: 4.408784 - Hydrophobic, 
1770 -   PHE 405 CD1  VS   TYR 411 CE2 
Distance: 3.893288 - Hydrophobic, 
1771 -   GLU 406 CB   VS   LEU 409 CB  
Distance: 3.401846 - Hydrophobic, 
1772 -   GLU 406 CB   VS   LEU 409 CG  
Distance: 3.545820 - Hydrophobic, 
1773 -   GLU 406 CB   VS   LEU 409 CD2 
Distance: 3.236004 - Hydrophobic, 
1774 -   GLU 406 CG   VS   LEU 409 CB  
Distance: 4.458515 - Hydrophobic, 
1775 -   GLU 406 CG   VS   LEU 409 CG  
Distance: 4.152751 - Hydrophobic, 
1776 -   GLU 406 CG   VS   LEU 409 CD2 
Distance: 3.372242 - Hydrophobic, 
1777 -   GLU 406 CG   VS   LYS 413 CB  
Distance: 4.021645 - Hydrophobic, 
1778 -   GLU 406 CG   VS   PHE 415 CD1 
Distance: 3.734577 - Hydrophobic, 
1779 -   GLU 406 CG   VS   PHE 415 CE1 
Distance: 3.950393 - Hydrophobic, 
1780 -   LEU 409 CG   VS   LYS 413 CB  
Distance: 3.521772 - Hydrophobic, 
1781 -   LEU 409 CG   VS   LYS 413 CG  
Distance: 3.135616 - Hydrophobic, 
1782 -   LEU 409 CG   VS   LYS 413 CD  
Distance: 4.490467 - Hydrophobic, 
1783 -   LEU 409 CD1  VS   LYS 413 CB  
Distance: 3.945416 - Hydrophobic, 
1784 -   LEU 409 CD1  VS   LYS 413 CG  
Distance: 2.944596 - Hydrophobic, 
1785 -   LEU 409 CD1  VS   LYS 413 CD  
Distance: 3.945229 - Hydrophobic, 
1786 -   LEU 409 CD2  VS   LYS 413 CB  
Distance: 2.942213 - Hydrophobic, 
1787 -   LEU 409 CD2  VS   LYS 413 CG  
Distance: 2.931759 - Hydrophobic, 
1788 -   LEU 409 CD2  VS   LYS 413 CD  
Distance: 4.436338 - Hydrophobic, 
1789 -   LEU 409 CD2  VS   PHE 415 CE1 
Distance: 4.233855 - Hydrophobic, 
1790 -   TYR 411 CB   VS   TYR 422 CE2 
Distance: 4.368137 - Hydrophobic, 
1791 -   TYR 411 CG   VS   TYR 422 CG  
Distance: 4.518665 - Aromatic Stacking, 
1792 -   TYR 411 CG   VS   TYR 422 CE2 
Distance: 4.407178 - Hydrophobic, 
1793 -   TYR 411 CD1  VS   TYR 422 CG  
Distance: 4.106264 - Hydrophobic, 
1794 -   TYR 411 CD1  VS   TYR 422 CD1 
Distance: 3.891355 - Hydrophobic, 
1795 -   TYR 411 CD1  VS   TYR 422 CD2 
Distance: 4.006266 - Hydrophobic, 
1796 -   TYR 411 CD1  VS   TYR 422 CE1 
Distance: 3.575057 - Hydrophobic, 
1797 -   TYR 411 CD1  VS   TYR 422 CE2 
Distance: 3.697093 - Hydrophobic, 
1798 -   TYR 411 CE1  VS   TYR 422 CG  
Distance: 4.321098 - Hydrophobic, 
1799 -   TYR 411 CE1  VS   TYR 422 CD1 
Distance: 3.762288 - Hydrophobic, 
1800 -   TYR 411 CE1  VS   TYR 422 CE1 
Distance: 3.539429 - Hydrophobic, 
1801 -   TYR 411 CE1  VS   TYR 422 CE2 
Distance: 4.449811 - Hydrophobic, 
1802 -   LYS 413 CB   VS   PHE 415 CE1 
Distance: 4.453481 - Hydrophobic, 
1803 -   ARG 414 NH2  VS   TYR 419 OH  
Distance: 3.367971 - Hydrogen Bonds, 
1804 -   ARG 414 NH1  VS   ILE 420 O   
Distance: 3.067534 - Hydrogen Bonds, 
1805 -   ARG 414 NH1  VS   LYS 430 NZ  
Distance: 5.979904 - Repulsive, 
1806 -   GLY 416 O    VS   LYS 430 NZ  
Distance: 2.704414 - Hydrogen Bonds, 
1807 -   LEU 417 O    VS   LYS 430 N   
Distance: 3.197734 - Hydrogen Bonds, 
1808 -   LEU 417 O    VS   SER 432 OG  
Distance: 3.728568 - Hydrogen Bonds, 
1809 -   LEU 417 CB   VS   ALA 433 CB  
Distance: 4.093724 - Hydrophobic, 
1810 -   LEU 417 CD1  VS   TYR 436 CB  
Distance: 4.401152 - Hydrophobic, 
1811 -   LEU 417 CD1  VS   TYR 436 CG  
Distance: 4.303487 - Hydrophobic, 
1812 -   LEU 417 CD1  VS   TYR 436 CD2 
Distance: 4.271670 - Hydrophobic, 
1813 -   ILE 418 CG2  VS   ARG 427 CB  
Distance: 3.857847 - Hydrophobic, 
1814 -   ILE 418 CG2  VS   ARG 427 CG  
Distance: 4.000928 - Hydrophobic, 
1815 -   ILE 418 CG1  VS   TRP 429 CG  
Distance: 4.323147 - Hydrophobic, 
1816 -   ILE 418 CG1  VS   ALA 433 CB  
Distance: 4.451061 - Hydrophobic, 
1817 -   TYR 419 CE1  VS   ASP 421 CB  
Distance: 4.095356 - Hydrophobic, 
1818 -   TYR 419 N    VS   VAL 428 O   
Distance: 2.618919 - Hydrogen Bonds, 
1819 -   TYR 419 CB   VS   VAL 428 CB  
Distance: 4.350928 - Hydrophobic, 
1820 -   TYR 419 CB   VS   VAL 428 CG1 
Distance: 2.949824 - Hydrophobic, 
1821 -   TYR 419 CG   VS   VAL 428 CG1 
Distance: 3.337077 - Hydrophobic, 
1822 -   TYR 419 CD1  VS   VAL 428 CB  
Distance: 4.484059 - Hydrophobic, 
1823 -   TYR 419 CD1  VS   VAL 428 CG1 
Distance: 3.053932 - Hydrophobic, 
1824 -   TYR 419 CE1  VS   VAL 428 CG1 
Distance: 4.167371 - Hydrophobic, 
1825 -   TYR 419 O    VS   VAL 428 N   
Distance: 2.857146 - Hydrogen Bonds, 
1826 -   TYR 419 CB   VS   LYS 430 CG  
Distance: 4.022447 - Hydrophobic, 
1827 -   ILE 420 CB   VS   TYR 422 CE1 
Distance: 4.420842 - Hydrophobic, 
1828 -   ILE 420 CG1  VS   TYR 422 CD1 
Distance: 4.473143 - Hydrophobic, 
1829 -   ILE 420 CG1  VS   TYR 422 CE1 
Distance: 4.353098 - Hydrophobic, 
1830 -   ILE 420 CG2  VS   TYR 422 CD1 
Distance: 4.100674 - Hydrophobic, 
1831 -   ILE 420 CG2  VS   TYR 422 CD2 
Distance: 4.457887 - Hydrophobic, 
1832 -   ILE 420 CG2  VS   TYR 422 CE1 
Distance: 3.326146 - Hydrophobic, 
1833 -   ILE 420 CG2  VS   TYR 422 CE2 
Distance: 3.756229 - Hydrophobic, 
1834 -   ILE 420 CD1  VS   ARG 427 CG  
Distance: 3.938822 - Hydrophobic, 
1835 -   ASP 421 OD1  VS   GLU 423 N   
Distance: 3.006697 - Hydrogen Bonds, 
1836 -   ASP 421 OD1  VS   GLU 423 OE1 
Distance: 4.951389 - Repulsive, 
1837 -   ASP 421 OD1  VS   GLU 423 OE2 
Distance: 4.851618 - Repulsive, 
1838 -   ASP 421 OD2  VS   GLU 423 OE1 
Distance: 5.718518 - Repulsive, 
1839 -   ASP 421 OD2  VS   GLU 423 OE2 
Distance: 5.052635 - Repulsive, 
1840 -   ASP 421 CB   VS   THR 424 CG2 
Distance: 2.939165 - Hydrophobic, 
1841 -   ASP 421 OD1  VS   THR 424 N   
Distance: 3.352023 - Hydrogen Bonds, 
1842 -   ASP 421 N    VS   GLU 426 O   
Distance: 3.245608 - Hydrogen Bonds, 
1843 -   ASP 421 O    VS   GLU 426 N   
Distance: 3.624756 - Hydrogen Bonds, 
1844 -   TYR 422 O    VS   GLN 425 NE2 
Distance: 3.719435 - Hydrogen Bonds, 
1845 -   THR 424 OG1  VS   GLU 426 N   
Distance: 3.891324 - Hydrogen Bonds, 
1846 -   THR 424 CG2  VS   GLU 426 CB  
Distance: 3.461830 - Hydrophobic, 
1847 -   GLN 425 OE1  VS   ARG 427 NH1 
Distance: 3.173535 - Hydrogen Bonds, 
1848 -   GLN 425 O    VS   ARG 427 NH1 
Distance: 2.947884 - Hydrogen Bonds, 
1849 -   TRP 429 CB   VS   ALA 433 CB  
Distance: 4.148227 - Hydrophobic, 
1850 -   TRP 429 CG   VS   ALA 433 CB  
Distance: 4.131731 - Hydrophobic, 
1851 -   TRP 429 CD2  VS   ALA 433 CB  
Distance: 3.813656 - Hydrophobic, 
1852 -   TRP 429 CE3  VS   ALA 433 CB  
Distance: 3.518464 - Hydrophobic, 
1853 -   TRP 429 CZ3  VS   ALA 433 CB  
Distance: 4.093170 - Hydrophobic, 
1854 -   TRP 429 CZ3  VS   LYS 437 CB  
Distance: 4.398323 - Hydrophobic, 
1855 -   TRP 429 CZ3  VS   LYS 437 CD  
Distance: 4.191912 - Hydrophobic, 
1856 -   TRP 429 CH2  VS   LYS 437 CD  
Distance: 4.033834 - Hydrophobic, 
1857 -   ILE 434 O    VS   ASN 438 ND2 
Distance: 3.244350 - Hydrogen Bonds, 
1858 -   ASN 438 O    VS   SER 442 OG  
Distance: 2.940424 - Hydrogen Bonds, 
