# Supplementary material for: VTR: A Web Tool for Identifying Analogous Contacts on Protein Structures and Their Complexes
Source: Front Bioinform. 2021 Nov 8;1:730350. doi: 10.3389/fbinf.2021.730350 (PMC9581016; doi:10.3389/fbinf.2021.730350)
Supplement: Supplementary file 2 [file DataSheet2.ZIP › contacts/case_study_3/contact_match_bgl1axbgl1b-2.txt]

Rotate Protein: 


Static Protein: 


  ALA 355 CB   2812 -----------   TYR 374 CD1  2960
  ALA 356 CB   2835 -----------   TYR 375 CD1  2985
AVD: 0.1378686268448595            Contact types: Hydrophobic,  / Hydrophobic, 

  ALA 355 CB   2812 -----------   TYR 374 CE1  2962
  ALA 356 CB   2835 -----------   TYR 375 CE1  2987
AVD: 0.1459142027185362            Contact types: Hydrophobic,  / Hydrophobic, 

  ASN 353 CB   2800 -----------   TYR 395 CE2  3129
  ASN 354 CB   2823 -----------   TYR 396 CE2  3147
AVD: 0.16300984596227006            Contact types: Hydrophobic,  / Hydrophobic, 

  ASN 353 CB   2800 -----------   TYR 395 CD2  3127
  ASN 354 CB   2823 -----------   TYR 396 CD2  3145
AVD: 0.16508104003341187            Contact types: Hydrophobic,  / Hydrophobic, 

  ILE 85 N    650 -----------   THR 122 O    960
  ILE 85 N    674 -----------   THR 122 O    972
AVD: 0.1762874784513936            Contact types: Hydrogen Bonds,  / Hydrogen Bonds, 

  ILE 350 CD1  2779 -----------   TYR 395 CD2  3127
  ILE 351 CD1  2802 -----------   TYR 396 CD2  3145
AVD: 0.18012400803252193            Contact types: Hydrophobic,  / Hydrophobic, 

  ALA 355 CB   2812 -----------   TYR 374 CG   2959
  ALA 356 CB   2835 -----------   TYR 375 CG   2984
AVD: 0.18488645479921723            Contact types: Hydrophobic,  / Hydrophobic, 

  LEU 132 O    1054 -----------   GLY 137 N    1085
  LEU 132 O    1068 -----------   GLY 137 N    1099
AVD: 0.18604718346244045            Contact types: Hydrogen Bonds,  / Hydrogen Bonds, 

  ILE 18 O    139 -----------   TYR 395 N    3122
  ILE 18 O    152 -----------   TYR 396 N    3140
AVD: 0.18833442400980988            Contact types: Hydrogen Bonds,  / Hydrogen Bonds, 

  LEU 202 CB   1602 -----------   ILE 286 CG2  2247
  LEU 202 CB   1610 -----------   ILE 286 CG2  2268
AVD: 0.1919462225350254            Contact types: Hydrophobic,  / Hydrophobic, 

  ILE 223 O    1758 -----------   GLY 294 N    2308
  ILE 223 O    1768 -----------   GLY 294 N    2328
AVD: 0.19850947894013865            Contact types: Hydrogen Bonds,  / Hydrogen Bonds, 

  PHE 172 CD1  1374 -----------   PHE 176 CB   1400
  PHE 172 CD1  1384 -----------   TYR 176 CB   1408
AVD: 0.19925165180911147            Contact types: Hydrophobic,  / Hydrophobic, 

  ASN 353 OD1  2802 -----------   TYR 395 OH   3131
  ASN 354 OD1  2825 -----------   TYR 396 OH   3149
AVD: 0.2060673015423672            Contact types: Hydrogen Bonds,  / Hydrogen Bonds, 

  ASN 353 O    2805 -----------   TYR 395 OH   3131
  ASN 354 O    2828 -----------   TYR 396 OH   3149
AVD: 0.20781760386969192            Contact types: Hydrogen Bonds,  / Hydrogen Bonds, 

  LEU 202 CB   1602 -----------   ILE 286 CG1  2246
  LEU 202 CB   1610 -----------   ILE 286 CG1  2267
AVD: 0.208066695157761            Contact types: Hydrophobic,  / Hydrophobic, 

  ALA 355 CB   2812 -----------   TYR 374 CD2  2961
  ALA 356 CB   2835 -----------   TYR 375 CD2  2986
AVD: 0.21289472428438205            Contact types: Hydrophobic,  / Hydrophobic, 

  TYR 124 OH   978 -----------   TRP 138 NE1  1095
  TYR 124 OH   990 -----------   TRP 138 NE1  1109
AVD: 0.22318190069826954            Contact types: Hydrogen Bonds,  / Hydrogen Bonds, 

  ILE 85 CB   652 -----------   TYR 105 CE1  815
  ILE 85 CB   676 -----------   TYR 105 CE1  835
AVD: 0.22513092270206864            Contact types: Hydrophobic,  / Hydrophobic, 

  ALA 355 CB   2812 -----------   TYR 374 CE2  2963
  ALA 356 CB   2835 -----------   TYR 375 CE2  2988
AVD: 0.22077658979428272            Contact types: Hydrophobic,  / Hydrophobic, 

  ALA 355 CB   2812 -----------   TYR 374 CB   2958
  ALA 356 CB   2835 -----------   TYR 375 CB   2983
AVD: 0.22687317884730474            Contact types: Hydrophobic,  / Hydrophobic, 

  ASN 353 N    2798 -----------   PHE 396 O    3144
  ASN 354 N    2821 -----------   PHE 397 O    3162
AVD: 0.22693877233545226            Contact types: Hydrogen Bonds,  / Hydrogen Bonds, 

  TYR 124 O    980 -----------   ASN 169 N    1346
  TYR 124 O    992 -----------   ASN 169 N    1356
AVD: 0.22849365248999987            Contact types: Hydrogen Bonds,  / Hydrogen Bonds, 

  LEU 202 CB   1602 -----------   ILE 286 CD1  2248
  LEU 202 CB   1610 -----------   ILE 286 CD1  2269
AVD: 0.2347754002412516            Contact types: Hydrophobic,  / Hydrophobic, 

  ASN 296 OD1  2324 -----------   GLU 352 N    2789
  ASN 296 OD1  2344 -----------   GLU 353 N    2812
AVD: 0.2427183398581765            Contact types: Hydrogen Bonds,  / Hydrogen Bonds, 

  PHE 297 N    2328 -----------   GLU 352 O    2797
  TYR 297 N    2348 -----------   GLU 353 O    2820
AVD: 0.24283669705534705            Contact types: Hydrogen Bonds,  / Hydrogen Bonds, 

  ASN 296 OD1  2324 -----------   THR 351 OG1  2785
  ASN 296 OD1  2344 -----------   THR 352 OG1  2808
AVD: 0.25338353592563573            Contact types: Hydrogen Bonds,  / Hydrogen Bonds, 

  ARG 413 NH1  3290 -----------   LYS 429 NZ   3426
  ARG 414 NH1  3305 -----------   LYS 430 NZ   3452
AVD: 0.25757519083361796            Contact types: Repulsive,  / Repulsive, 

  ILE 295 O    2319 -----------   GLU 352 N    2789
  MET 295 O    2339 -----------   GLU 353 N    2812
AVD: 0.25872213088720447            Contact types: Hydrogen Bonds,  / Hydrogen Bonds, 

  ILE 350 N    2774 -----------   GLY 394 O    3121
  ILE 351 N    2797 -----------   GLY 395 O    3139
AVD: 0.25925206192384576            Contact types: Hydrogen Bonds,  / Hydrogen Bonds, 

  PHE 17 CE2  128 -----------   TYR 395 CB   3124
  PHE 17 CZ   142 -----------   TYR 396 CB   3142
AVD: 0.2606856337284883            Contact types: Hydrophobic,  / Hydrophobic, 

  ILE 350 CB   2776 -----------   TYR 395 CD2  3127
  ILE 351 CB   2799 -----------   TYR 396 CD2  3145
AVD: 0.26333665450588706            Contact types: Hydrophobic,  / Hydrophobic, 

  PHE 172 CE1  1376 -----------   PHE 176 CB   1400
  PHE 172 CE1  1386 -----------   TYR 176 CB   1408
AVD: 0.2686425387936899            Contact types: Hydrophobic,  / Hydrophobic, 

  LYS 256 O    2024 -----------   THR 262 N    2060
  ASP 256 O    2035 -----------   SER 262 N    2077
AVD: 0.2690486656084419            Contact types: Hydrogen Bonds,  / Hydrogen Bonds, 

  ILE 295 O    2319 -----------   THR 351 OG1  2785
  MET 295 O    2339 -----------   THR 352 OG1  2808
AVD: 0.26938732695466366            Contact types: Hydrogen Bonds,  / Hydrogen Bonds, 

  ASP 69 OD2  531 -----------   ARG 426 NE   3399
  ASP 69 OD2  552 -----------   ARG 427 NE   3419
AVD: 0.27643793692944774            Contact types: Attractive, Hydrogen Bonds,  / Attractive, 

  TYR 124 OH   978 -----------   LEU 128 N    1013
  TYR 124 OH   990 -----------   LEU 128 N    1025
AVD: 0.2778825056892541            Contact types: Hydrogen Bonds,  / Hydrogen Bonds, 

  TYR 298 O    2350 -----------   TYR 374 OH   2965
  TYR 298 O    2371 -----------   TYR 375 OH   2990
AVD: 0.2792845023484002            Contact types: Hydrogen Bonds,  / Hydrogen Bonds, 

  ASN 296 CB   2322 -----------   GLU 352 CB   2791
  ASN 296 CB   2342 -----------   GLU 353 CB   2814
AVD: 0.2794709244823571            Contact types: Hydrophobic,  / Hydrophobic, 

  ILE 348 O    2762 -----------   GLY 394 N    3118
  MET 349 O    2784 -----------   GLY 395 N    3136
AVD: 0.2822790375403087            Contact types: Hydrogen Bonds,  / Hydrogen Bonds, 

  LEU 13 CG   91 -----------   PHE 17 CG   124
  PHE 13 CD1  102 -----------   PHE 17 CG   137
AVD: 0.28662206223438724            Contact types: Hydrophobic,  / Hydrophobic, 

  LEU 225 N    1766 -----------   GLY 294 O    2311
  ILE 225 N    1776 -----------   GLY 294 O    2331
AVD: 0.290560813902662            Contact types: Hydrogen Bonds,  / Hydrogen Bonds, 

  TYR 124 CG   972 -----------   TRP 138 CG   1092
  TYR 124 CG   984 -----------   TRP 138 CG   1106
AVD: 0.29078665415697624            Contact types: Aromatic Stacking,  / Aromatic Stacking, 

  ARG 82 CG   628 -----------   PHE 120 CB   938
  ARG 82 CG   649 -----------   PHE 120 CB   950
AVD: 0.29452735995128887            Contact types: Hydrophobic,  / Hydrophobic, 

  GLY 354 O    2809 -----------   TYR 374 OH   2965
  GLY 355 O    2832 -----------   TYR 375 OH   2990
AVD: 0.2975754880403191            Contact types: Hydrogen Bonds,  / Hydrogen Bonds, 

  ASP 69 OD1  530 -----------   ARG 426 NE   3399
  ASP 69 OD1  551 -----------   ARG 427 NE   3419
AVD: 0.3002117824794918            Contact types: Attractive, Hydrogen Bonds,  / Attractive, Hydrogen Bonds, 

  PRO 88 CG   682 -----------   ASP 127 CB   1007
  PRO 88 CG   706 -----------   ASP 127 CB   1019
AVD: 0.30039620807928624            Contact types: Hydrophobic,  / Hydrophobic, 

  TYR 165 CB   1316 -----------   ASN 221 CB   1741
  TYR 165 CB   1324 -----------   VAL 221 CB   1752
AVD: 0.3018155678028356            Contact types: Hydrophobic,  / Hydrophobic, 

  LYS 256 O    2024 -----------   GLY 261 N    2056
  ASP 256 O    2035 -----------   GLN 261 N    2068
AVD: 0.3022864152009378            Contact types: Hydrogen Bonds,  / Hydrogen Bonds, 

  ILE 295 N    2312 -----------   PHE 349 O    2773
  MET 295 N    2332 -----------   TYR 350 O    2796
AVD: 0.304942367598086            Contact types: Hydrogen Bonds,  / Hydrogen Bonds, 

  VAL 224 CG2  1763 -----------   THR 351 CG2  2786
  VAL 224 CG2  1773 -----------   THR 352 CG2  2809
AVD: 0.3054166412559062            Contact types: Hydrophobic,  / Hydrophobic, 

  ALA 22 O    167 -----------   LEU 400 N    3170
  ALA 22 O    179 -----------   LEU 401 N    3188
AVD: 0.30589383175403606            Contact types: Hydrogen Bonds,  / Hydrogen Bonds, 

  TYR 124 OH   978 -----------   TRP 126 O    1004
  TYR 124 OH   990 -----------   TRP 126 O    1016
AVD: 0.30627707573599816            Contact types: Hydrogen Bonds,  / Hydrogen Bonds, 

  PRO 88 CG   682 -----------   PRO 129 CB   1024
  PRO 88 CG   706 -----------   PRO 129 CB   1036
AVD: 0.3076665605979638            Contact types: Hydrophobic,  / Hydrophobic, 

  ASN 221 O    1746 -----------   ASP 291 N    2280
  VAL 221 O    1756 -----------   ASP 291 N    2301
AVD: 0.3083771082814397            Contact types: Hydrogen Bonds,  / Hydrogen Bonds, 

  PHE 172 CG   1373 -----------   PHE 176 CB   1400
  PHE 172 CG   1383 -----------   TYR 176 CB   1408
AVD: 0.30854899760004295            Contact types: Hydrophobic,  / Hydrophobic, 

  ILE 18 N    132 -----------   ASP 393 O    3117
  ILE 18 N    145 -----------   LYS 394 O    3135
AVD: 0.31231321166514214            Contact types: Hydrogen Bonds,  / Hydrogen Bonds, 

  PRO 88 CB   681 -----------   PRO 129 CG   1025
  PRO 88 CB   705 -----------   PRO 129 CG   1037
AVD: 0.31272143530730495            Contact types: Hydrophobic,  / Hydrophobic, 

  PRO 88 CG   682 -----------   PRO 129 CG   1025
  PRO 88 CG   706 -----------   PRO 129 CG   1037
AVD: 0.31335903725285014            Contact types: Hydrophobic,  / Hydrophobic, 

  ILE 295 O    2319 -----------   THR 351 N    2782
  MET 295 O    2339 -----------   THR 352 N    2805
AVD: 0.3158048859138205            Contact types: Hydrogen Bonds,  / Hydrogen Bonds, 

  LEU 400 O    3177 -----------   ILE 416 N    3309
  LEU 401 O    3195 -----------   LEU 417 N    3324
AVD: 0.32073520440205694            Contact types: Hydrogen Bonds,  / Hydrogen Bonds, 

  TRP 87 CB   666 -----------   PRO 129 CG   1025
  TRP 87 CB   690 -----------   PRO 129 CG   1037
AVD: 0.32155596586812896            Contact types: Hydrophobic,  / Hydrophobic, 

  TYR 124 CE2  976 -----------   TRP 138 CZ2  1098
  TYR 124 CE2  988 -----------   TRP 138 CZ2  1112
AVD: 0.3230076974556978            Contact types: Hydrophobic,  / Hydrophobic, 

  THR 23 CG2  172 -----------   LEU 400 CB   3172
  THR 23 CG2  184 -----------   LEU 401 CB   3190
AVD: 0.3238176787589857            Contact types: Hydrophobic,  / Hydrophobic, 

  TYR 124 CD2  974 -----------   TRP 138 CZ2  1098
  TYR 124 CD2  986 -----------   TRP 138 CZ2  1112
AVD: 0.32407501569405694            Contact types: Hydrophobic,  / Hydrophobic, 

  ILE 350 CG2  2778 -----------   TYR 395 CE2  3129
  ILE 351 CG2  2801 -----------   TYR 396 CE2  3147
AVD: 0.32510219036562504            Contact types: Hydrophobic,  / Hydrophobic, 

  GLY 20 N    152 -----------   TYR 395 O    3133
  GLY 20 N    164 -----------   TYR 396 O    3151
AVD: 0.32612180216648584            Contact types: Hydrogen Bonds,  / Hydrogen Bonds, 

  THR 122 CG2  958 -----------   ASN 169 CB   1348
  THR 122 CG2  970 -----------   ASN 169 CB   1358
AVD: 0.32624231908340023            Contact types: Hydrophobic,  / Hydrophobic, 

  HIS 125 ND1  983 -----------   ASP 127 OD1  1009
  HIS 125 ND1  995 -----------   ASP 127 OD1  1021
AVD: 0.32632678880455945            Contact types: Attractive,  / Attractive, 

  ILE 350 CG2  2778 -----------   TYR 395 CD2  3127
  ILE 351 CG2  2801 -----------   TYR 396 CD2  3145
AVD: 0.32717338443676686            Contact types: Hydrophobic,  / Hydrophobic, 

  ARG 82 CB   627 -----------   PHE 120 CB   938
  ARG 82 CB   648 -----------   PHE 120 CB   950
AVD: 0.3276335110533174            Contact types: Hydrophobic,  / Hydrophobic, 

  TRP 40 CG   295 -----------   ALA 185 CB   1474
  TRP 40 CG   316 -----------   ALA 185 CB   1484
AVD: 0.33010669869389897            Contact types: Hydrophobic,  / Hydrophobic, 

  TRP 138 O    1102 -----------   HIS 200 ND1  1584
  TRP 138 O    1116 -----------   HIS 200 ND1  1592
AVD: 0.33021582838179325            Contact types: Hydrogen Bonds,  / Hydrogen Bonds, 

  ARG 82 NH1  632 -----------   THR 351 O    2788
  ARG 82 NH1  653 -----------   THR 352 O    2811
AVD: 0.3369819587696208            Contact types: Hydrogen Bonds,  / Hydrogen Bonds, 

  LEU 168 O    1345 -----------   VAL 224 N    1759
  LEU 168 O    1355 -----------   VAL 224 N    1769
AVD: 0.33761936914126867            Contact types: Hydrogen Bonds,  / Hydrogen Bonds, 

  GLU 170 N    1354 -----------   VAL 224 O    1765
  GLU 170 N    1364 -----------   VAL 224 O    1775
AVD: 0.3378081623886734            Contact types: Hydrogen Bonds,  / Hydrogen Bonds, 

  LEU 123 N    961 -----------   ALA 166 O    1330
  MET 123 N    973 -----------   THR 166 O    1340
AVD: 0.3388767758495743            Contact types: Hydrogen Bonds,  / Hydrogen Bonds, 

  LEU 168 CB   1340 -----------   ILE 223 CG1  1754
  LEU 168 CB   1350 -----------   ILE 223 CG1  1764
AVD: 0.3395369551876742            Contact types: Hydrophobic,  / Hydrophobic, 

  ASN 221 O    1746 -----------   TYR 292 N    2288
  VAL 221 O    1756 -----------   PHE 292 N    2309
AVD: 0.34061104022277067            Contact types: Hydrogen Bonds,  / Hydrogen Bonds, 

  LEU 202 CD1  1604 -----------   TYR 263 CE1  2073
  LEU 202 CD1  1612 -----------   TYR 263 CE1  2089
AVD: 0.3406842724247375            Contact types: Hydrophobic,  / Hydrophobic, 

  TYR 124 CE1  975 -----------   LEU 128 CB   1015
  TYR 124 CE1  987 -----------   LEU 128 CB   1027
AVD: 0.34132114082206755            Contact types: Hydrophobic,  / Hydrophobic, 

  LEU 202 CD2  1605 -----------   ILE 223 CD1  1756
  LEU 202 CD2  1613 -----------   ILE 223 CD1  1766
AVD: 0.3413942695860105            Contact types: Hydrophobic,  / Hydrophobic, 

  GLY 415 O    3308 -----------   LYS 429 NZ   3426
  GLY 416 O    3323 -----------   LYS 430 NZ   3452
AVD: 0.34211453173052303            Contact types: Hydrogen Bonds,  / Hydrogen Bonds, 

  LEU 400 O    3177 -----------   VAL 417 N    3317
  LEU 401 O    3195 -----------   ILE 418 N    3332
AVD: 0.3440298523108113            Contact types: Hydrogen Bonds,  / Hydrogen Bonds, 

  PHE 172 CD1  1374 -----------   TYR 254 CE2  2003
  PHE 172 CD1  1384 -----------   TYR 254 CE1  2014
AVD: 0.3440358089181926            Contact types: Hydrophobic,  / Hydrophobic, 

  ASN 226 CB   1776 -----------   ASN 296 CB   2322
  ASN 226 CB   1786 -----------   ASN 296 CB   2342
AVD: 0.34418756749249535            Contact types: Hydrophobic,  / Hydrophobic, 

  TYR 124 CE1  975 -----------   TRP 138 CZ2  1098
  TYR 124 CE1  987 -----------   TRP 138 CZ2  1112
AVD: 0.34433249134087657            Contact types: Hydrophobic,  / Hydrophobic, 

  TYR 124 CD1  973 -----------   TRP 138 CZ2  1098
  TYR 124 CD1  985 -----------   TRP 138 CZ2  1112
AVD: 0.345050208474677            Contact types: Hydrophobic,  / Hydrophobic, 

  PRO 257 CB   2028 -----------   ILE 286 CG2  2247
  PRO 257 CB   2039 -----------   ILE 286 CG2  2268
AVD: 0.3462863786826332            Contact types: Hydrophobic,  / Hydrophobic, 

  TRP 87 CE3  672 -----------   TYR 124 CE1  975
  TRP 87 CE3  696 -----------   TYR 124 CE1  987
AVD: 0.34634472105320974            Contact types: Hydrophobic,  / Hydrophobic, 

  TRP 87 CE3  672 -----------   TYR 124 CD1  973
  TRP 87 CE3  696 -----------   TYR 124 CD1  985
AVD: 0.34706243818701016            Contact types: Hydrophobic,  / Hydrophobic, 

  SER 86 OG   661 -----------   ASP 127 OD2  1010
  SER 86 OG   685 -----------   ASP 127 OD2  1022
AVD: 0.3471259866316058            Contact types: Hydrogen Bonds,  / Hydrogen Bonds, 

  TRP 87 CG   667 -----------   PRO 129 CG   1025
  TRP 87 CG   691 -----------   PRO 129 CG   1037
AVD: 0.3489998926128338            Contact types: Hydrophobic,  / Hydrophobic, 

  TRP 138 CB   1091 -----------   ALA 197 CB   1564
  TRP 138 CB   1105 -----------   ALA 197 CB   1571
AVD: 0.34978381505701595            Contact types: Hydrophobic,  / Hydrophobic, 

  LEU 128 CG   1016 -----------   LEU 132 CB   1049
  LEU 128 CG   1028 -----------   LEU 132 CB   1063
AVD: 0.3519018935027346            Contact types: Hydrophobic,  / Hydrophobic, 

  ASP 420 N    3343 -----------   GLN 425 O    3393
  ASP 421 N    3360 -----------   GLU 426 O    3413
AVD: 0.3521375063182256            Contact types: Hydrogen Bonds,  / Hydrogen Bonds, 

  LEU 128 CD1  1017 -----------   LEU 132 CB   1049
  LEU 128 CD1  1029 -----------   LEU 132 CB   1063
AVD: 0.35514622391412276            Contact types: Hydrophobic,  / Hydrophobic, 

  TRP 40 CG   295 -----------   PHE 43 CG   324
  TRP 40 CG   316 -----------   PHE 43 CG   345
AVD: 0.35555681115742443            Contact types: Aromatic Stacking,  / Aromatic Stacking, 

  CYS 38 CB   280 -----------   PRO 88 CG   682
  CYS 38 CB   301 -----------   PRO 88 CG   706
AVD: 0.35705981221033345            Contact types: Hydrophobic,  / Hydrophobic, 

  ARG 35 CB   254 -----------   ARG 89 CG   688
  ARG 35 CB   274 -----------   ARG 89 CG   712
AVD: 0.35742225622975515            Contact types: Hydrophobic,  / Hydrophobic, 

  VAL 121 N    947 -----------   SER 164 O    1313
  VAL 121 N    959 -----------   ALA 164 O    1321
AVD: 0.3597591169961786            Contact types: Hydrogen Bonds,  / Hydrogen Bonds, 

  ILE 348 O    2762 -----------   ASP 393 N    3110
  MET 349 O    2784 -----------   LYS 394 N    3127
AVD: 0.3614824458109366            Contact types: Hydrogen Bonds,  / Hydrogen Bonds, 

  LEU 83 O    643 -----------   THR 122 N    954
  PHE 83 O    667 -----------   THR 122 N    966
AVD: 0.3615653047145069            Contact types: Hydrogen Bonds,  / Hydrogen Bonds, 

  TRP 87 CD2  668 -----------   TYR 150 CB   1196
  TRP 87 CD2  692 -----------   TYR 150 CB   1208
AVD: 0.3616621968363184            Contact types: Hydrophobic,  / Hydrophobic, 

  TYR 165 O    1325 -----------   GLY 222 N    1747
  TYR 165 O    1333 -----------   GLY 222 N    1757
AVD: 0.3624889518108397            Contact types: Hydrogen Bonds,  / Hydrogen Bonds, 

  CYS 38 CB   280 -----------   ASP 127 CB   1007
  CYS 38 CB   301 -----------   ASP 127 CB   1019
AVD: 0.36392407994920783            Contact types: Hydrophobic,  / Hydrophobic, 

  LEU 225 O    1773 -----------   ASN 296 N    2320
  ILE 225 O    1783 -----------   ASN 296 N    2340
AVD: 0.3643447593988139            Contact types: Hydrogen Bonds,  / Hydrogen Bonds, 

  PHE 43 CD2  326 -----------   ALA 185 CB   1474
  PHE 43 CD2  347 -----------   ALA 185 CB   1484
AVD: 0.36590118481394496            Contact types: Hydrophobic,  / Hydrophobic, 

  LYS 256 CB   2018 -----------   ASP 260 CB   2050
  ASP 256 CB   2030 -----------   LYS 260 CB   2061
AVD: 0.36595345582941935            Contact types: Hydrophobic,  / Hydrophobic, 

  SER 25 OG   183 -----------   SER 86 OG   661
  SER 25 OG   196 -----------   SER 86 OG   685
AVD: 0.3665401070091756            Contact types: Hydrogen Bonds,  / Hydrogen Bonds, 

  LEU 139 O    1110 -----------   HIS 200 ND1  1584
  LEU 139 O    1124 -----------   HIS 200 ND1  1592
AVD: 0.36708958238881045            Contact types: Hydrogen Bonds,  / Hydrogen Bonds, 

  ASP 373 O    2955 -----------   SER 377 OG   2991
  ASP 374 O    2980 -----------   SER 378 OG   3016
AVD: 0.36775134896292916            Contact types: Hydrogen Bonds,  / Hydrogen Bonds, 

  THR 23 OG1  171 -----------   TYR 81 OH   622
  THR 23 OG1  183 -----------   TYR 81 OH   643
AVD: 0.36891312069799365            Contact types: Hydrogen Bonds,  / Hydrogen Bonds, 

  ARG 413 NH1  3290 -----------   VAL 419 O    3342
  ARG 414 NH1  3305 -----------   ILE 420 O    3359
AVD: 0.36960584962286636            Contact types: Hydrogen Bonds,  / Hydrogen Bonds, 

  PRO 37 CB   274 -----------   ASP 41 CB   308
  ASP 37 CB   293 -----------   ASP 41 CB   329
AVD: 0.36976370780997153            Contact types: Hydrophobic,  / Hydrophobic, 

  PHE 26 CE1  192 -----------   TRP 40 CB   294
  PHE 26 CE1  205 -----------   TRP 40 CB   315
AVD: 0.36978894882993973            Contact types: Hydrophobic,  / Hydrophobic, 

  LEU 168 CB   1340 -----------   ILE 223 CD1  1756
  LEU 168 CB   1350 -----------   ILE 223 CD1  1766
AVD: 0.37027314511876586            Contact types: Hydrophobic,  / Hydrophobic, 

  TRP 40 NE1  298 -----------   TRP 126 O    1004
  TRP 40 NE1  319 -----------   TRP 126 O    1016
AVD: 0.3708397693507526            Contact types: Hydrogen Bonds,  / Hydrogen Bonds, 

  TYR 395 CE1  3128 -----------   ALA 397 CB   3147
  TYR 396 CE1  3146 -----------   ALA 398 CB   3165
AVD: 0.37217735584097056            Contact types: Hydrophobic,  / Hydrophobic, 

  TRP 126 NE1  997 -----------   ASN 169 O    1353
  TRP 126 NE1  1009 -----------   ASN 169 O    1363
AVD: 0.37523936487345444            Contact types: Hydrogen Bonds,  / Hydrogen Bonds, 

  TRP 87 CG   667 -----------   TYR 150 CD2  1199
  TRP 87 CG   691 -----------   TYR 150 CD2  1211
AVD: 0.3760618022284429            Contact types: Hydrophobic,  / Hydrophobic, 

  TRP 87 CG   667 -----------   TYR 150 CG   1197
  TRP 87 CG   691 -----------   TYR 150 CG   1209
AVD: 0.3765665535893279            Contact types: Hydrophobic,  / Hydrophobic, 

  TYR 81 N    613 -----------   LYS 118 O    930
  TYR 81 N    634 -----------   LYS 118 O    939
AVD: 0.3766775447013003            Contact types: Hydrogen Bonds,  / Hydrogen Bonds, 

  VAL 21 O    162 -----------   ARG 82 N    625
  VAL 21 O    174 -----------   ARG 82 N    646
AVD: 0.3780027174570063            Contact types: Hydrogen Bonds,  / Hydrogen Bonds, 

  LEU 202 CD1  1604 -----------   PRO 257 CB   2028
  LEU 202 CD1  1612 -----------   PRO 257 CB   2039
AVD: 0.37802188091630484            Contact types: Hydrophobic,  / Hydrophobic, 

  PHE 43 CG   324 -----------   ALA 185 CB   1474
  PHE 43 CG   345 -----------   ALA 185 CB   1484
AVD: 0.3788940893202236            Contact types: Hydrophobic,  / Hydrophobic, 

  ARG 141 N    1119 -----------   HIS 200 ND1  1584
  ARG 141 N    1133 -----------   HIS 200 ND1  1592
AVD: 0.37949913415225905            Contact types: Hydrogen Bonds,  / Hydrogen Bonds, 

  ASP 420 O    3350 -----------   GLN 425 N    3385
  ASP 421 O    3367 -----------   GLU 426 N    3405
AVD: 0.37999625034156004            Contact types: Hydrogen Bonds,  / Hydrogen Bonds, 

  ILE 39 N    284 -----------   LEU 128 O    1020
  ILE 39 N    305 -----------   LEU 128 O    1032
AVD: 0.3800694070525129            Contact types: Hydrogen Bonds,  / Hydrogen Bonds, 

  SER 86 N    658 -----------   TYR 105 OH   818
  SER 86 N    682 -----------   TYR 105 OH   838
AVD: 0.3806325847938663            Contact types: Hydrogen Bonds,  / Hydrogen Bonds, 

  ILE 28 CG1  209 -----------   HIS 62 CB   460
  ILE 28 CG1  222 -----------   HIS 62 CB   486
AVD: 0.3828408228917829            Contact types: Hydrophobic,  / Hydrophobic, 

  TRP 87 CD2  668 -----------   PRO 129 CG   1025
  TRP 87 CD2  692 -----------   PRO 129 CG   1037
AVD: 0.38313290175515935            Contact types: Hydrophobic,  / Hydrophobic, 

  TRP 40 CD2  296 -----------   ALA 185 CB   1474
  TRP 40 CD2  317 -----------   ALA 185 CB   1484
AVD: 0.3838157853229047            Contact types: Hydrophobic,  / Hydrophobic, 

  ASP 402 OD2  3191 -----------   ARG 413 NH1  3290
  ASP 403 OD2  3209 -----------   ARG 414 NH1  3305
AVD: 0.3856475668044187            Contact types: Attractive, Hydrogen Bonds,  / Attractive, Hydrogen Bonds, 

  THR 23 CG2  172 -----------   TYR 81 CE1  619
  THR 23 CG2  184 -----------   TYR 81 CE1  640
AVD: 0.38630792039490647            Contact types: Hydrophobic,  / Hydrophobic, 

  ILE 85 CG2  654 -----------   TYR 105 CD1  813
  ILE 85 CG1  677 -----------   TYR 105 CD1  833
AVD: 0.38647821544217686            Contact types: Hydrophobic,  / Hydrophobic, 

  PHE 172 CZ   1378 -----------   PHE 176 CB   1400
  PHE 172 CZ   1388 -----------   TYR 176 CB   1408
AVD: 0.3875217247066942            Contact types: Hydrophobic,  / Hydrophobic, 

  LEU 128 CD2  1018 -----------   LEU 132 CB   1049
  LEU 128 CD2  1030 -----------   LEU 132 CB   1063
AVD: 0.3877317956353509            Contact types: Hydrophobic,  / Hydrophobic, 

  TYR 124 N    969 -----------   THR 167 O    1337
  TYR 124 N    981 -----------   THR 167 O    1347
AVD: 0.38810436668007336            Contact types: Hydrogen Bonds,  / Hydrogen Bonds, 

  TRP 87 CZ3  674 -----------   TYR 124 CE1  975
  TRP 87 CZ3  698 -----------   TYR 124 CE1  987
AVD: 0.38871468272635834            Contact types: Hydrophobic,  / Hydrophobic, 

  TRP 87 CZ3  674 -----------   TYR 124 CD1  973
  TRP 87 CZ3  698 -----------   TYR 124 CD1  985
AVD: 0.3894323998601587            Contact types: Hydrophobic,  / Hydrophobic, 

  GLU 29 O    222 -----------   ASP 61 N    448
  GLU 29 O    235 -----------   ASP 61 N    474
AVD: 0.3910067401462773            Contact types: Hydrogen Bonds,  / Hydrogen Bonds, 

  PHE 26 N    186 -----------   ASP 127 OD2  1010
  PHE 26 N    199 -----------   ASP 127 OD2  1022
AVD: 0.39149036705520057            Contact types: Hydrogen Bonds,  / Hydrogen Bonds, 

  ASP 69 OD2  531 -----------   ARG 426 NH2  3402
  ASP 69 OD2  552 -----------   ARG 427 NH2  3422
AVD: 0.3919497547045576            Contact types: Attractive, Hydrogen Bonds,  / Attractive, Hydrogen Bonds, 

  PRO 257 CB   2028 -----------   TYR 263 CD1  2071
  PRO 257 CB   2039 -----------   TYR 263 CD1  2087
AVD: 0.39292455581833297            Contact types: Hydrophobic,  / Hydrophobic, 

  GLU 29 O    222 -----------   HIS 62 N    456
  GLU 29 O    235 -----------   HIS 62 N    482
AVD: 0.3938132951352903            Contact types: Hydrogen Bonds,  / Hydrogen Bonds, 

  VAL 417 CG1  3320 -----------   ARG 426 CG   3397
  ILE 418 CG2  3336 -----------   ARG 427 CG   3417
AVD: 0.39537779291484676            Contact types: Hydrophobic,  / Hydrophobic, 

  TYR 81 O    624 -----------   PHE 120 N    936
  TYR 81 O    645 -----------   PHE 120 N    948
AVD: 0.39663523319150784            Contact types: Hydrogen Bonds,  / Hydrogen Bonds, 

  ALA 385 O    3054 -----------   VAL 390 N    3084
  ALA 386 O    3077 -----------   VAL 391 N    3104
AVD: 0.3980228898019759            Contact types: Hydrogen Bonds,  / Hydrogen Bonds, 

  ILE 28 CD1  211 -----------   HIS 62 CB   460
  ILE 28 CD1  224 -----------   HIS 62 CB   486
AVD: 0.39814939924559156            Contact types: Hydrophobic,  / Hydrophobic, 

  HIS 125 ND1  983 -----------   GLU 352 OE2  2795
  HIS 125 ND1  995 -----------   GLU 353 OE2  2818
AVD: 0.3991685565462332            Contact types: Attractive,  / Attractive, 

  SER 25 OG   183 -----------   ASP 127 OD2  1010
  SER 25 OG   196 -----------   ASP 127 OD2  1022
AVD: 0.40037868565891066            Contact types: Hydrogen Bonds,  / Hydrogen Bonds, 

  ILE 350 O    2781 -----------   PHE 396 N    3134
  ILE 351 O    2804 -----------   PHE 397 N    3152
AVD: 0.4015736766301058            Contact types: Hydrogen Bonds,  / Hydrogen Bonds, 

  ILE 85 CG2  654 -----------   TYR 105 CG   812
  ILE 85 CG1  677 -----------   TYR 105 CG   832
AVD: 0.4019652408204229            Contact types: Hydrophobic,  / Hydrophobic, 

  GLY 30 N    223 -----------   VAL 58 O    436
  GLY 30 N    236 -----------   VAL 58 O    462
AVD: 0.4024194848920275            Contact types: Hydrogen Bonds,  / Hydrogen Bonds, 

  GLU 29 O    222 -----------   TYR 63 N    466
  GLU 29 O    235 -----------   ILE 63 N    492
AVD: 0.4029315509327148            Contact types: Hydrogen Bonds,  / Hydrogen Bonds, 

  THR 23 OG1  171 -----------   ARG 82 O    635
  THR 23 OG1  183 -----------   ARG 82 O    656
AVD: 0.4036608850778213            Contact types: Hydrogen Bonds,  / Hydrogen Bonds, 

  PRO 257 CB   2028 -----------   TYR 263 CE1  2073
  PRO 257 CB   2039 -----------   TYR 263 CE1  2089
AVD: 0.4036680604062356            Contact types: Hydrophobic,  / Hydrophobic, 

  PRO 257 O    2031 -----------   SER 287 N    2251
  PRO 257 O    2042 -----------   ALA 287 N    2272
AVD: 0.40434864906695384            Contact types: Hydrogen Bonds,  / Hydrogen Bonds, 

  HIS 199 ND1  1574 -----------   TYR 263 OH   2076
  HIS 199 ND1  1582 -----------   TYR 263 OH   2092
AVD: 0.40524731565087124            Contact types: Hydrogen Bonds,  / Hydrogen Bonds, 

  VAL 21 CB   158 -----------   LEU 400 CB   3172
  VAL 21 CB   170 -----------   LEU 401 CB   3190
AVD: 0.4053884083221671            Contact types: Hydrophobic,  / Hydrophobic, 

  HIS 125 NE2  986 -----------   GLU 352 OE2  2795
  HIS 125 NE2  998 -----------   GLU 353 OE2  2818
AVD: 0.40978742533555035            Contact types: Attractive, Hydrogen Bonds,  / Attractive, Hydrogen Bonds, 

  TRP 87 CD2  668 -----------   TYR 150 CD2  1199
  TRP 87 CD2  692 -----------   TYR 150 CD2  1211
AVD: 0.4101948113707684            Contact types: Hydrophobic,  / Hydrophobic, 

  TRP 87 CD2  668 -----------   TYR 150 CG   1197
  TRP 87 CD2  692 -----------   TYR 150 CG   1209
AVD: 0.4106995627316534            Contact types: Hydrophobic,  / Hydrophobic, 

  SER 399 O    3169 -----------   ILE 416 N    3309
  SER 400 O    3187 -----------   LEU 417 N    3324
AVD: 0.4108750435929571            Contact types: Hydrogen Bonds,  / Hydrogen Bonds, 

  ILE 85 CG2  654 -----------   TYR 105 CE1  815
  ILE 85 CG1  677 -----------   TYR 105 CE1  835
AVD: 0.41448063012460956            Contact types: Hydrophobic,  / Hydrophobic, 

  GLY 20 O    155 -----------   ALA 397 N    3145
  GLY 20 O    167 -----------   ALA 398 N    3163
AVD: 0.4151917974894801            Contact types: Hydrogen Bonds,  / Hydrogen Bonds, 

  ARG 82 CZ   631 -----------   HIS 125 NE2  986
  ARG 82 CZ   652 -----------   HIS 125 NE2  998
AVD: 0.4154476438571537            Contact types: Repulsive,  / Repulsive, 

  ASP 69 OD1  530 -----------   ARG 426 NH2  3402
  ASP 69 OD1  551 -----------   ARG 427 NH2  3422
AVD: 0.41572360025460176            Contact types: Attractive, Hydrogen Bonds,  / Attractive, Hydrogen Bonds, 

  PHE 43 CD1  325 -----------   ALA 185 CB   1474
  PHE 43 CD1  346 -----------   ALA 185 CB   1484
AVD: 0.42080401669125067            Contact types: Hydrophobic,  / Hydrophobic, 

  ARG 82 NE   630 -----------   GLU 352 OE2  2795
  ARG 82 NE   651 -----------   GLU 353 OE2  2818
AVD: 0.4221921481826195            Contact types: Attractive,  / Attractive, 

  TRP 87 CZ2  673 -----------   TYR 150 CB   1196
  TRP 87 CZ2  697 -----------   TYR 150 CB   1208
AVD: 0.42221530685926023            Contact types: Hydrophobic,  / Hydrophobic, 

  TRP 138 N    1089 -----------   TYR 179 OH   1430
  TRP 138 N    1103 -----------   TYR 179 OH   1441
AVD: 0.42275574491555956            Contact types: Hydrogen Bonds,  / Hydrogen Bonds, 

  LEU 83 O    643 -----------   THR 122 OG1  957
  PHE 83 O    667 -----------   THR 122 OG1  969
AVD: 0.4234087089725227            Contact types: Hydrogen Bonds,  / Hydrogen Bonds, 

  THR 23 N    168 -----------   ARG 82 O    635
  THR 23 N    180 -----------   ARG 82 O    656
AVD: 0.42406019954038654            Contact types: Hydrogen Bonds,  / Hydrogen Bonds, 

  ASN 296 ND2  2325 -----------   GLU 352 OE2  2795
  ASN 296 ND2  2345 -----------   GLU 353 OE2  2818
AVD: 0.42562916024966024            Contact types: Hydrogen Bonds,  / Hydrogen Bonds, 

  TRP 40 CE3  300 -----------   PHE 43 CD2  326
  TRP 40 CE3  321 -----------   PHE 43 CD2  347
AVD: 0.4261589917580173            Contact types: Hydrophobic,  / Hydrophobic, 

  ASP 69 OD2  531 -----------   ARG 426 CZ   3400
  ASP 69 OD2  552 -----------   ARG 427 CZ   3420
AVD: 0.4269058164247449            Contact types: Attractive,  / Attractive, 

  PHE 26 CD2  191 -----------   TRP 40 CB   294
  PHE 26 CD2  204 -----------   TRP 40 CB   315
AVD: 0.4281591348055982            Contact types: Hydrophobic,  / Hydrophobic, 

  ILE 28 CB   208 -----------   HIS 62 CB   460
  ILE 28 CB   221 -----------   HIS 62 CB   486
AVD: 0.4285426604984124            Contact types: Hydrophobic,  / Hydrophobic, 

  LEU 123 N    961 -----------   THR 167 O    1337
  MET 123 N    973 -----------   THR 167 O    1347
AVD: 0.42994086399985487            Contact types: Hydrogen Bonds,  / Hydrogen Bonds, 

  PHE 26 CZ   194 -----------   TRP 40 CB   294
  PHE 26 CZ   207 -----------   TRP 40 CB   315
AVD: 0.42997722171308594            Contact types: Hydrophobic,  / Hydrophobic, 

  LEU 83 CD2  641 -----------   TYR 105 CD1  813
  PHE 83 CD2  662 -----------   TYR 105 CD1  833
AVD: 0.429979324046378            Contact types: Hydrophobic,  / Hydrophobic, 

  TYR 418 CB   3326 -----------   LYS 429 CG   3423
  TYR 419 CB   3342 -----------   LYS 430 CG   3449
AVD: 0.4307751676435295            Contact types: Hydrophobic,  / Hydrophobic, 

  ARG 82 NH1  632 -----------   HIS 125 NE2  986
  ARG 82 NH1  653 -----------   HIS 125 NE2  998
AVD: 0.4311218949728561            Contact types: Repulsive,  / Repulsive, 

  PHE 297 O    2338 -----------   ASN 353 ND2  2803
  TYR 297 O    2359 -----------   ASN 354 ND2  2826
AVD: 0.43169739207654134            Contact types: Hydrogen Bonds,  / Hydrogen Bonds, 

  GLU 352 CG   2792 -----------   TRP 398 CD2  3154
  GLU 353 CG   2815 -----------   TRP 399 CD2  3172
AVD: 0.4334201584095968            Contact types: Hydrophobic,  / Hydrophobic, 

  ILE 350 CG2  2778 -----------   ASN 353 CB   2800
  ILE 351 CG2  2801 -----------   ASN 354 CB   2823
AVD: 0.4341768900872449            Contact types: Hydrophobic,  / Hydrophobic, 

  LEU 128 CG   1016 -----------   LEU 132 CG   1050
  LEU 128 CG   1028 -----------   LEU 132 CG   1064
AVD: 0.4345746393574878            Contact types: Hydrophobic,  / Hydrophobic, 

  ILE 39 CG2  288 -----------   ALA 185 CB   1474
  ILE 39 CG1  308 -----------   ALA 185 CB   1484
AVD: 0.4365881770328891            Contact types: Hydrophobic,  / Hydrophobic, 

  VAL 121 O    953 -----------   ALA 166 N    1326
  VAL 121 O    965 -----------   THR 166 N    1334
AVD: 0.43768588897361793            Contact types: Hydrogen Bonds,  / Hydrogen Bonds, 

  LEU 128 CD1  1017 -----------   LEU 132 CG   1050
  LEU 128 CD1  1029 -----------   LEU 132 CG   1064
AVD: 0.43781896976887597            Contact types: Hydrophobic,  / Hydrophobic, 

  VAL 21 N    156 -----------   ALA 80 O    612
  VAL 21 N    168 -----------   ALA 80 O    633
AVD: 0.438721577054717            Contact types: Hydrogen Bonds,  / Hydrogen Bonds, 

  LEU 293 O    2307 -----------   PHE 349 N    2763
  ILE 293 O    2327 -----------   TYR 350 N    2785
AVD: 0.4415666223232092            Contact types: Hydrogen Bonds,  / Hydrogen Bonds, 

  LEU 128 CD1  1017 -----------   TRP 138 CZ2  1098
  LEU 128 CD1  1029 -----------   TRP 138 CZ2  1112
AVD: 0.4417389772166948            Contact types: Hydrophobic,  / Hydrophobic, 

  ILE 28 CB   208 -----------   CYS 60 CB   444
  ILE 28 CB   221 -----------   CYS 60 CB   470
AVD: 0.441998011465539            Contact types: Hydrophobic,  / Hydrophobic, 

  VAL 417 CG1  3320 -----------   ARG 426 CB   3396
  ILE 418 CG2  3336 -----------   ARG 427 CB   3416
AVD: 0.44277703190683027            Contact types: Hydrophobic,  / Hydrophobic, 

  ARG 82 NE   630 -----------   THR 122 OG1  957
  ARG 82 NE   651 -----------   THR 122 OG1  969
AVD: 0.44345318047986715            Contact types: Hydrogen Bonds,  / Hydrogen Bonds, 

  TRP 87 CE3  672 -----------   LEU 128 CD1  1017
  TRP 87 CE3  696 -----------   LEU 128 CD1  1029
AVD: 0.443751206929028            Contact types: Hydrophobic,  / Hydrophobic, 

  ILE 350 CG1  2777 -----------   ILE 392 CG1  3105
  ILE 351 CG1  2800 -----------   ILE 393 CG2  3123
AVD: 0.4443570186659336            Contact types: Hydrophobic,  / Hydrophobic, 

  VAL 90 O    702 -----------   ASN 98 N    754
  VAL 90 O    726 -----------   ASN 98 N    777
AVD: 0.4448352839681513            Contact types: Hydrogen Bonds,  / Hydrogen Bonds, 

  TRP 253 CG   1985 -----------   TYR 263 CD1  2071
  TRP 253 CG   1997 -----------   TYR 263 CD1  2087
AVD: 0.44617982627227193            Contact types: Hydrophobic,  / Hydrophobic, 

  ILE 28 O    213 -----------   CYS 60 N    442
  ILE 28 O    226 -----------   CYS 60 N    468
AVD: 0.4461842656474676            Contact types: Hydrogen Bonds,  / Hydrogen Bonds, 

  GLU 170 CG   1357 -----------   ASN 226 CB   1776
  GLU 170 CG   1367 -----------   ASN 226 CB   1786
AVD: 0.44765326797729904            Contact types: Hydrophobic,  / Hydrophobic, 

  CYS 38 SG   281 -----------   ASP 41 N    306
  CYS 38 SG   302 -----------   ASP 41 N    327
AVD: 0.4476700285778949            Contact types: Hydrogen Bonds,  / Hydrogen Bonds, 

  ASP 402 OD2  3191 -----------   VAL 419 N    3336
  ASP 403 OD2  3209 -----------   ILE 420 N    3352
AVD: 0.4477723806030234            Contact types: Hydrogen Bonds,  / Hydrogen Bonds, 

  CYS 38 SG   281 -----------   TRP 40 N    292
  CYS 38 SG   302 -----------   TRP 40 N    313
AVD: 0.4477821816397222            Contact types: Hydrogen Bonds,  / Hydrogen Bonds, 

  PHE 172 CE2  1377 -----------   PHE 176 CB   1400
  PHE 172 CE2  1387 -----------   TYR 176 CB   1408
AVD: 0.44782775909592254            Contact types: Hydrophobic,  / Hydrophobic, 

  ILE 39 CB   286 -----------   ALA 185 CB   1474
  ILE 39 CB   307 -----------   ALA 185 CB   1484
AVD: 0.44881628200416257            Contact types: Hydrophobic,  / Hydrophobic, 

  LEU 83 N    636 -----------   PHE 120 O    946
  PHE 83 N    657 -----------   PHE 120 O    958
AVD: 0.44922065634904607            Contact types: Hydrogen Bonds,  / Hydrogen Bonds, 

  TRP 40 CG   295 -----------   TRP 406 CZ3  3232
  TRP 40 CG   316 -----------   TRP 407 CZ3  3250
AVD: 0.44963261098002505            Contact types: Hydrophobic,  / Hydrophobic, 

  ASN 353 O    2805 -----------   TRP 398 N    3150
  ASN 354 O    2828 -----------   TRP 399 N    3168
AVD: 0.45062634801689805            Contact types: Hydrogen Bonds,  / Hydrogen Bonds, 

  ASP 69 OD1  530 -----------   ARG 426 CZ   3400
  ASP 69 OD1  551 -----------   ARG 427 CZ   3420
AVD: 0.45067966197478904            Contact types: Attractive,  / Attractive, 

  TYR 179 CE2  1428 -----------   ALA 197 CB   1564
  TYR 179 CE2  1439 -----------   ALA 197 CB   1571
AVD: 0.4526322519155427            Contact types: Hydrophobic,  / Hydrophobic, 

  PHE 172 CG   1373 -----------   TYR 254 CE2  2003
  PHE 172 CG   1383 -----------   TYR 254 CE1  2014
AVD: 0.45333315470912405            Contact types: Hydrophobic,  / Hydrophobic, 

  ALA 22 CB   165 -----------   ARG 82 CG   628
  ALA 22 CB   177 -----------   ARG 82 CG   649
AVD: 0.4534450856348793            Contact types: Hydrophobic,  / Hydrophobic, 

  GLU 352 CB   2791 -----------   TRP 398 CE3  3158
  GLU 353 CB   2814 -----------   TRP 399 CE3  3176
AVD: 0.4546500276270409            Contact types: Hydrophobic,  / Hydrophobic, 

  ILE 350 CD1  2779 -----------   ILE 392 CG1  3105
  ILE 351 CD1  2802 -----------   ILE 393 CG2  3123
AVD: 0.4550597463509713            Contact types: Hydrophobic,  / Hydrophobic, 

  PHE 26 CE2  193 -----------   TRP 40 CB   294
  PHE 26 CE2  206 -----------   TRP 40 CB   315
AVD: 0.4557543077016528            Contact types: Hydrophobic,  / Hydrophobic, 

  ARG 82 NH2  633 -----------   HIS 125 NE2  986
  ARG 82 NH2  654 -----------   HIS 125 NE2  998
AVD: 0.4561475266042923            Contact types: Repulsive,  / Repulsive, 

  SER 86 OG   661 -----------   TYR 105 OH   818
  SER 86 OG   685 -----------   TYR 105 OH   838
AVD: 0.4563473075728789            Contact types: Hydrogen Bonds,  / Hydrogen Bonds, 

  TRP 253 CG   1985 -----------   TYR 263 CE1  2073
  TRP 253 CG   1997 -----------   TYR 263 CE1  2089
AVD: 0.45692333086017456            Contact types: Hydrophobic,  / Hydrophobic, 

  LEU 13 CG   91 -----------   PHE 17 CD2  126
  PHE 13 CD1  102 -----------   PHE 17 CD2  139
AVD: 0.45694980377807504            Contact types: Hydrophobic,  / Hydrophobic, 

  TRP 40 CG   295 -----------   TRP 406 CE3  3230
  TRP 40 CG   316 -----------   TRP 407 CE3  3248
AVD: 0.45764552507291445            Contact types: Hydrophobic,  / Hydrophobic, 

  LEU 83 CD2  641 -----------   TYR 105 CE1  815
  PHE 83 CD2  662 -----------   TYR 105 CE1  835
AVD: 0.45798173872881076            Contact types: Hydrophobic,  / Hydrophobic, 

  GLU 352 CG   2792 -----------   TRP 398 CZ3  3160
  GLU 353 CG   2815 -----------   TRP 399 CZ3  3178
AVD: 0.45803640177258875            Contact types: Hydrophobic,  / Hydrophobic, 

  GLU 352 CB   2791 -----------   TRP 398 CB   3152
  GLU 353 CB   2814 -----------   TRP 399 CB   3170
AVD: 0.4612154864789962            Contact types: Hydrophobic,  / Hydrophobic, 

  ILE 28 O    213 -----------   ASP 61 N    448
  ILE 28 O    226 -----------   ASP 61 N    474
AVD: 0.46432295063896717            Contact types: Hydrogen Bonds,  / Hydrogen Bonds, 

  ASP 402 OD2  3191 -----------   LYS 429 NZ   3426
  ASP 403 OD2  3209 -----------   LYS 430 NZ   3452
AVD: 0.46558830152097797            Contact types: Attractive, Hydrogen Bonds,  / Attractive, Hydrogen Bonds, 

  LEU 112 CB   871 -----------   ILE 117 CB   916
  LEU 112 CB   889 -----------   LYS 117 CB   924
AVD: 0.4658130214664391            Contact types: Hydrophobic,  / Hydrophobic, 

  ILE 28 O    213 -----------   HIS 62 N    456
  ILE 28 O    226 -----------   HIS 62 N    482
AVD: 0.46712950562798017            Contact types: Hydrogen Bonds,  / Hydrogen Bonds, 

  ASN 140 O    1118 -----------   HIS 200 ND1  1584
  ASN 140 O    1132 -----------   HIS 200 ND1  1592
AVD: 0.468566644347595            Contact types: Hydrogen Bonds,  / Hydrogen Bonds, 

  THR 23 CG2  172 -----------   ILE 28 CG2  210
  THR 23 CG2  184 -----------   ILE 28 CG2  223
AVD: 0.4686872815917492            Contact types: Hydrophobic,  / Hydrophobic, 

  PHE 227 N    1782 -----------   ASN 296 O    2327
  VAL 227 N    1792 -----------   ASN 296 O    2347
AVD: 0.46874351191093255            Contact types: Hydrogen Bonds,  / Hydrogen Bonds, 

  ARG 82 CZ   631 -----------   GLU 352 OE2  2795
  ARG 82 CZ   652 -----------   GLU 353 OE2  2818
AVD: 0.4702998638382583            Contact types: Attractive,  / Attractive, 

  LEU 128 CD2  1018 -----------   LEU 132 CG   1050
  LEU 128 CD2  1030 -----------   LEU 132 CG   1064
AVD: 0.470404541490104            Contact types: Hydrophobic,  / Hydrophobic, 

  PRO 37 O    277 -----------   GLN 130 N    1028
  ASP 37 O    298 -----------   GLN 130 N    1040
AVD: 0.4723268709578619            Contact types: Hydrogen Bonds,  / Hydrogen Bonds, 

  TYR 179 CD2  1426 -----------   ALA 197 CB   1564
  TYR 179 CD2  1437 -----------   ALA 197 CB   1571
AVD: 0.47280656190548476            Contact types: Hydrophobic,  / Hydrophobic, 

  VAL 419 CG2  3340 -----------   TYR 421 CE2  3358
  ILE 420 CG2  3356 -----------   TYR 422 CE2  3375
AVD: 0.4752504871703534            Contact types: Hydrophobic,  / Hydrophobic, 

  VAL 419 CG2  3340 -----------   TYR 421 CD2  3356
  ILE 420 CG2  3356 -----------   TYR 422 CD2  3373
AVD: 0.47629926814290213            Contact types: Hydrophobic,  / Hydrophobic, 

  TRP 138 CB   1091 -----------   TYR 179 CE2  1428
  TRP 138 CB   1105 -----------   TYR 179 CE2  1439
AVD: 0.47701016659581114            Contact types: Hydrophobic,  / Hydrophobic, 

  ILE 39 CG2  288 -----------   LEU 128 CB   1015
  ILE 39 CG1  308 -----------   LEU 128 CB   1027
AVD: 0.4808516500591262            Contact types: Hydrophobic,  / Hydrophobic, 

  GLU 352 CG   2792 -----------   TRP 398 CE3  3158
  GLU 353 CG   2815 -----------   TRP 399 CE3  3176
AVD: 0.4823997731252151            Contact types: Hydrophobic,  / Hydrophobic, 

  GLU 170 CB   1356 -----------   ASN 226 CB   1776
  GLU 170 CB   1366 -----------   ASN 226 CB   1786
AVD: 0.48327667974035604            Contact types: Hydrophobic,  / Hydrophobic, 

  TRP 138 CE3  1097 -----------   HIS 200 CB   1586
  TRP 138 CE3  1111 -----------   HIS 200 CB   1594
AVD: 0.48367624867327313            Contact types: Hydrophobic,  / Hydrophobic, 

  TRP 87 CG   667 -----------   TYR 150 CD1  1198
  TRP 87 CG   691 -----------   TYR 150 CD1  1210
AVD: 0.4837214451555869            Contact types: Hydrophobic,  / Hydrophobic, 

  ARG 82 NH1  632 -----------   GLU 352 OE2  2795
  ARG 82 NH1  653 -----------   GLU 353 OE2  2818
AVD: 0.48597411495396065            Contact types: Attractive, Hydrogen Bonds,  / Attractive, Hydrogen Bonds, 

  TRP 87 CZ3  674 -----------   LEU 128 CD1  1017
  TRP 87 CZ3  698 -----------   LEU 128 CD1  1029
AVD: 0.4861211686021766            Contact types: Hydrophobic,  / Hydrophobic, 

  ALA 22 CB   165 -----------   ARG 82 CB   627
  ALA 22 CB   177 -----------   ARG 82 CB   648
AVD: 0.4865512367369078            Contact types: Hydrophobic,  / Hydrophobic, 

  TRP 40 CZ3  302 -----------   PHE 43 CD2  326
  TRP 40 CZ3  323 -----------   PHE 43 CD2  347
AVD: 0.4867016623487714            Contact types: Hydrophobic,  / Hydrophobic, 

  TYR 81 CE2  620 -----------   LEU 83 CB   638
  TYR 81 CE2  641 -----------   PHE 83 CB   659
AVD: 0.4871744226240161            Contact types: Hydrophobic,  / Hydrophobic, 

  GLU 352 CG   2792 -----------   TRP 398 CB   3152
  GLU 353 CG   2815 -----------   TRP 399 CB   3170
AVD: 0.48896523197717034            Contact types: Hydrophobic,  / Hydrophobic, 

  PHE 147 CZ   1176 -----------   VAL 151 CB   1208
  PHE 147 CE2  1188 -----------   CYS 151 CB   1220
AVD: 0.4894581155612777            Contact types: Hydrophobic,  / Hydrophobic, 

  PHE 332 CZ   2634 -----------   ILE 350 CG1  2777
  MET 333 CE   2649 -----------   ILE 351 CG1  2800
AVD: 0.4937360896201479            Contact types: Hydrophobic,  / Hydrophobic, 

  LYS 196 O    1561 -----------   HIS 200 ND1  1584
  GLN 196 O    1568 -----------   HIS 200 ND1  1592
AVD: 0.4955112390916979            Contact types: Hydrogen Bonds,  / Hydrogen Bonds, 

  TYR 81 CD2  618 -----------   LEU 83 CB   638
  TYR 81 CD2  639 -----------   PHE 83 CB   659
AVD: 0.49554668860795476            Contact types: Hydrophobic,  / Hydrophobic, 

  VAL 21 CG1  159 -----------   LEU 400 CB   3172
  VAL 21 CG2  172 -----------   LEU 401 CB   3190
AVD: 0.4964311758890516            Contact types: Hydrophobic,  / Hydrophobic, 

  ILE 350 CD1  2779 -----------   VAL 382 CG2  3029
  ILE 351 CD1  2802 -----------   VAL 383 CG2  3056
AVD: 0.4996530247798427            Contact types: Hydrophobic,  / Hydrophobic, 

  LEU 128 CD2  1018 -----------   GLU 133 CB   1057
  LEU 128 CD2  1030 -----------   GLU 133 CB   1071
AVD: 0.4999881909511091            Contact types: Hydrophobic,  / Hydrophobic, 

  CYS 60 O    447 -----------   ARG 426 NH2  3402
  CYS 60 O    473 -----------   ARG 427 NH2  3422
AVD: 0.5015135415029144            Contact types: Hydrogen Bonds,  / Hydrogen Bonds, 

  TYR 179 CG   1424 -----------   ALA 197 CB   1564
  TYR 179 CG   1435 -----------   ALA 197 CB   1571
AVD: 0.5020210163151171            Contact types: Hydrophobic,  / Hydrophobic, 

  TRP 40 CH2  303 -----------   PHE 43 CD2  326
  TRP 40 CH2  324 -----------   PHE 43 CD2  347
AVD: 0.5021477194724515            Contact types: Hydrophobic,  / Hydrophobic, 

  ASP 402 OD2  3191 -----------   ARG 413 CZ   3289
  ASP 403 OD2  3209 -----------   ARG 414 CZ   3304
AVD: 0.5025637827942483            Contact types: Attractive,  / Attractive, 

  TRP 40 CD2  296 -----------   TRP 406 CZ3  3232
  TRP 40 CD2  317 -----------   TRP 407 CZ3  3250
AVD: 0.5033416976090308            Contact types: Hydrophobic,  / Hydrophobic, 

  PHE 332 CZ   2634 -----------   ILE 350 CD1  2779
  MET 333 CE   2649 -----------   ILE 351 CD1  2802
AVD: 0.5044388173051857            Contact types: Hydrophobic,  / Hydrophobic, 

  HIS 125 NE2  986 -----------   ASN 169 OD1  1350
  HIS 125 NE2  998 -----------   ASN 169 ND2  1361
AVD: 0.5047083397501001            Contact types: Hydrogen Bonds,  / Hydrogen Bonds, 

  ASP 402 OD1  3190 -----------   ARG 413 NH1  3290
  ASP 403 OD1  3208 -----------   ARG 414 NH1  3305
AVD: 0.5058259210134873            Contact types: Attractive,  / Attractive, 

  TRP 87 CZ3  674 -----------   TRP 138 CZ2  1098
  TRP 87 CZ3  698 -----------   TRP 138 CZ2  1112
AVD: 0.506655919819179            Contact types: Hydrophobic,  / Hydrophobic, 

  GLN 27 CB   199 -----------   ASN 403 CB   3196
  GLN 27 CB   212 -----------   ASN 404 CB   3214
AVD: 0.5071233423735196            Contact types: Hydrophobic,  / Hydrophobic, 

  TRP 87 CH2  675 -----------   LEU 128 CD1  1017
  TRP 87 CH2  699 -----------   LEU 128 CD1  1029
AVD: 0.5091946447215991            Contact types: Hydrophobic,  / Hydrophobic, 

  ILE 233 N    1831 -----------   TYR 303 O    2400
  LEU 233 N    1837 -----------   TYR 303 O    2416
AVD: 0.5093578258797425            Contact types: Hydrogen Bonds,  / Hydrogen Bonds, 

  ASP 359 OD2  2840 -----------   LYS 429 NZ   3426
  ASP 360 OD2  2863 -----------   LYS 430 NZ   3452
AVD: 0.5099814965473098            Contact types: Attractive, Hydrogen Bonds,  / Attractive, Hydrogen Bonds, 

  LYS 196 CG   1556 -----------   ASP 277 CB   2178
  GLN 196 CG   1563 -----------   ASP 277 CB   2200
AVD: 0.5109719639885786            Contact types: Hydrophobic,  / Hydrophobic, 

  ARG 82 NH2  633 -----------   GLU 352 OE2  2795
  ARG 82 NH2  654 -----------   GLU 353 OE2  2818
AVD: 0.5109997465853968            Contact types: Attractive, Hydrogen Bonds,  / Attractive, 

  TRP 40 CD2  296 -----------   TRP 406 CE3  3230
  TRP 40 CD2  317 -----------   TRP 407 CE3  3248
AVD: 0.5113546117019203            Contact types: Hydrophobic,  / Hydrophobic, 

  PHE 349 CG   2766 -----------   ASP 393 CB   3112
  TYR 350 CD1  2789 -----------   LYS 394 CB   3129
AVD: 0.5115813623917802            Contact types: Hydrophobic,  / Hydrophobic, 

  ASN 353 ND2  2803 -----------   TYR 374 OH   2965
  ASN 354 ND2  2826 -----------   TYR 375 OH   2990
AVD: 0.5123327404496911            Contact types: Hydrogen Bonds,  / Hydrogen Bonds, 

  VAL 58 CG1  433 -----------   ASP 61 CB   450
  VAL 58 CG1  459 -----------   ASP 61 CB   476
AVD: 0.5163270339272408            Contact types: Hydrophobic,  / Hydrophobic, 

  TRP 87 CG   667 -----------   TYR 150 CG   1197
  TRP 87 CG   691 -----------   TYR 150 CG   1209
AVD: 0.516845638838089            Contact types: Aromatic Stacking,  / Aromatic Stacking, 

  TYR 231 O    1824 -----------   TYR 303 N    2389
  TYR 231 O    1831 -----------   TYR 303 N    2405
AVD: 0.5198190279083348            Contact types: Hydrogen Bonds,  / Hydrogen Bonds, 

  TYR 179 CD1  1425 -----------   TYR 193 CB   1528
  TYR 179 CD1  1436 -----------   ASN 193 CB   1539
AVD: 0.5207858741733575            Contact types: Hydrophobic,  / Hydrophobic, 

  ILE 28 CG2  210 -----------   ASN 403 CB   3196
  ILE 28 CG2  223 -----------   ASN 404 CB   3214
AVD: 0.5209835976369679            Contact types: Hydrophobic,  / Hydrophobic, 

  ALA 242 CB   1898 -----------   ILE 314 CG1  2487
  ALA 242 CB   1907 -----------   GLU 312 CB   2485
AVD: 0.5219184372404428            Contact types: Hydrophobic,  / Hydrophobic, 

  TRP 40 CE3  300 -----------   PHE 404 CE2  3209
  TRP 40 CE3  321 -----------   PHE 405 CE2  3227
AVD: 0.5219867222159242            Contact types: Hydrophobic,  / Hydrophobic, 

  VAL 90 CB   698 -----------   TYR 150 CD1  1198
  VAL 90 CB   722 -----------   TYR 150 CD1  1210
AVD: 0.5231033704672732            Contact types: Hydrophobic,  / Hydrophobic, 

  TYR 410 CB   3256 -----------   TYR 421 CE2  3358
  TYR 411 CB   3273 -----------   TYR 422 CE2  3375
AVD: 0.5257783615129841            Contact types: Hydrophobic,  / Hydrophobic, 

  LEU 202 CD1  1604 -----------   PRO 257 CG   2029
  LEU 202 CD1  1612 -----------   PRO 257 CG   2040
AVD: 0.5257791447675095            Contact types: Hydrophobic,  / Hydrophobic, 

  PHE 43 CB   323 -----------   ALA 185 CB   1474
  PHE 43 CB   344 -----------   ALA 185 CB   1484
AVD: 0.5260396261446069            Contact types: Hydrophobic,  / Hydrophobic, 

  HIS 125 NE2  986 -----------   GLU 352 OE1  2794
  HIS 125 NE2  998 -----------   GLU 353 OE1  2817
AVD: 0.5267647541113547            Contact types: Attractive,  / Attractive, 

  PHE 297 CD2  2333 -----------   PHE 332 CB   2628
  TYR 297 CD2  2353 -----------   MET 333 CB   2646
AVD: 0.5274779140050729            Contact types: Hydrophobic,  / Hydrophobic, 

  PHE 349 CB   2765 -----------   THR 351 CG2  2786
  TYR 350 CB   2787 -----------   THR 352 CG2  2809
AVD: 0.528436853943405            Contact types: Hydrophobic,  / Hydrophobic, 

  ILE 327 CB   2586 -----------   TYR 374 CD2  2961
  ILE 328 CG1  2611 -----------   TYR 375 CD2  2986
AVD: 0.5293694530097378            Contact types: Hydrophobic,  / Hydrophobic, 

  LEU 225 CD1  1770 -----------   TYR 254 CB   1998
  ILE 225 CD1  1781 -----------   TYR 254 CB   2010
AVD: 0.5303794563248487            Contact types: Hydrophobic,  / Hydrophobic, 

  TRP 253 CD2  1986 -----------   TYR 263 CD1  2071
  TRP 253 CD2  1998 -----------   TYR 263 CD1  2087
AVD: 0.5308694162985533            Contact types: Hydrophobic,  / Hydrophobic, 

  TYR 124 CB   971 -----------   PHE 147 CE1  1174
  TYR 124 CB   983 -----------   PHE 147 CE1  1187
AVD: 0.5320258817344405            Contact types: Hydrophobic,  / Hydrophobic, 

  TRP 40 CZ2  301 -----------   HIS 184 CB   1466
  TRP 40 CZ2  322 -----------   HIS 184 CB   1476
AVD: 0.5320623512077018            Contact types: Hydrophobic,  / Hydrophobic, 

  ARG 82 NH2  633 -----------   THR 122 OG1  957
  ARG 82 NH2  654 -----------   THR 122 OG1  969
AVD: 0.5322607788826446            Contact types: Hydrogen Bonds,  / Hydrogen Bonds, 

  TYR 150 CD1  1198 -----------   ILE 154 CG1  1232
  TYR 150 CD1  1210 -----------   VAL 154 CG1  1243
AVD: 0.5352227212379799            Contact types: Hydrophobic,  / Hydrophobic, 

  PHE 172 CB   1372 -----------   TYR 254 CE2  2003
  PHE 172 CB   1382 -----------   TYR 254 CE1  2014
AVD: 0.5357885526150783            Contact types: Hydrophobic,  / Hydrophobic, 

  TRP 253 CG   1985 -----------   TYR 263 CG   2070
  TRP 253 CG   1997 -----------   TYR 263 CG   2086
AVD: 0.5366412343471849            Contact types: Aromatic Stacking,  / Aromatic Stacking, 

  ILE 327 CG2  2588 -----------   TYR 374 CD2  2961
  ILE 328 CG2  2612 -----------   TYR 375 CD2  2986
AVD: 0.5370787444501204            Contact types: Hydrophobic,  / Hydrophobic, 

  ARG 35 NE   257 -----------   ARG 89 CZ   691
  ARG 35 NE   277 -----------   ARG 89 NH1  716
AVD: 0.5372884398221948            Contact types: Repulsive,  / Repulsive, 

  TYR 418 O    3335 -----------   THR 427 N    3405
  TYR 419 O    3351 -----------   VAL 428 N    3425
AVD: 0.5377131589393203            Contact types: Hydrogen Bonds,  / Hydrogen Bonds, 

  ASP 79 O    607 -----------   LYS 118 N    922
  ASP 79 O    628 -----------   LYS 118 N    931
AVD: 0.5401787743963747            Contact types: Hydrogen Bonds,  / Hydrogen Bonds, 

  PRO 257 CG   2029 -----------   TYR 263 CD1  2071
  PRO 257 CG   2040 -----------   TYR 263 CD1  2087
AVD: 0.5406818196695377            Contact types: Hydrophobic,  / Hydrophobic, 

  TYR 150 CE2  1201 -----------   ILE 154 CG1  1232
  TYR 150 CE2  1213 -----------   VAL 154 CG1  1243
AVD: 0.5409085087784233            Contact types: Hydrophobic,  / Hydrophobic, 

  GLU 170 CB   1356 -----------   CYS 173 CB   1383
  GLU 170 CB   1366 -----------   CYS 173 CB   1393
AVD: 0.5409926621946752            Contact types: Hydrophobic,  / Hydrophobic, 

  PHE 26 CG   189 -----------   PHE 404 CG   3205
  PHE 26 CG   202 -----------   PHE 405 CG   3223
AVD: 0.541328121360311            Contact types: Aromatic Stacking,  / Aromatic Stacking, 

  TRP 87 CZ2  673 -----------   ALA 146 CB   1165
  TRP 87 CZ2  697 -----------   ALA 146 CB   1178
AVD: 0.5414549124593543            Contact types: Hydrophobic,  / Hydrophobic, 

  TRP 253 CD2  1986 -----------   TYR 263 CE1  2073
  TRP 253 CD2  1998 -----------   TYR 263 CE1  2089
AVD: 0.541612920886456            Contact types: Hydrophobic,  / Hydrophobic, 

  TYR 292 CB   2290 -----------   PHE 349 CG   2766
  PHE 292 CB   2311 -----------   TYR 350 CD1  2789
AVD: 0.5421445440512145            Contact types: Hydrophobic,  / Hydrophobic, 

  ILE 348 N    2755 -----------   ARG 391 O    3101
  MET 349 N    2777 -----------   ASN 392 O    3118
AVD: 0.5424273421150705            Contact types: Hydrogen Bonds,  / Hydrogen Bonds, 

  TYR 292 CG   2291 -----------   PHE 349 CG   2766
  PHE 292 CG   2312 -----------   TYR 350 CD1  2789
AVD: 0.5424590166292059            Contact types: Hydrophobic,  / Hydrophobic, 

  ASN 296 ND2  2325 -----------   GLU 352 OE1  2794
  ASN 296 ND2  2345 -----------   GLU 353 OE1  2817
AVD: 0.5426064890254646            Contact types: Hydrogen Bonds,  / Hydrogen Bonds, 

  GLU 170 OE2  1360 -----------   ASN 296 ND2  2325
  GLU 170 OE2  1370 -----------   ASN 296 ND2  2345
AVD: 0.5443581233747264            Contact types: Hydrogen Bonds,  / Hydrogen Bonds, 

  TRP 87 CB   666 -----------   TYR 150 CE1  1200
  TRP 87 CB   690 -----------   TYR 150 CE1  1212
AVD: 0.5448022887911619            Contact types: Hydrophobic,  / Hydrophobic, 

  ILE 327 CG2  2588 -----------   TYR 374 CE2  2963
  ILE 328 CG2  2612 -----------   TYR 375 CE2  2988
AVD: 0.544960609960021            Contact types: Hydrophobic,  / Hydrophobic, 

  ALA 175 O    1397 -----------   GLU 180 N    1433
  GLY 175 O    1405 -----------   GLU 180 N    1444
AVD: 0.5451498379596923            Contact types: Hydrogen Bonds,  / Hydrogen Bonds, 

  ARG 35 NH1  259 -----------   ASP 127 OD2  1010
  ARG 35 NH1  279 -----------   ASP 127 OD2  1022
AVD: 0.545402696254761            Contact types: Attractive,  / Attractive, 

  HIS 205 CB   1625 -----------   ILE 223 CD1  1756
  HIS 205 CB   1633 -----------   ILE 223 CD1  1766
AVD: 0.5454439199434136            Contact types: Hydrophobic,  / Hydrophobic, 

  ARG 35 CZ   258 -----------   ARG 89 CZ   691
  ARG 35 CZ   278 -----------   ARG 89 NH1  716
AVD: 0.5465376158327643            Contact types: Repulsive,  / Repulsive, 

  GLU 29 OE2  220 -----------   ARG 89 CZ   691
  GLU 29 OE2  233 -----------   ARG 89 NH1  716
AVD: 0.5472773069015298            Contact types: Attractive,  / Attractive, 

  TRP 40 CE3  300 -----------   TRP 406 CZ3  3232
  TRP 40 CE3  321 -----------   TRP 407 CZ3  3250
AVD: 0.5475078005738034            Contact types: Hydrophobic,  / Hydrophobic, 

  TYR 418 N    3324 -----------   THR 427 O    3411
  TYR 419 N    3340 -----------   VAL 428 O    3431
AVD: 0.5492839731405385            Contact types: Hydrogen Bonds,  / Hydrogen Bonds, 

  TRP 66 CB   496 -----------   PHE 104 CZ   806
  TRP 66 CB   517 -----------   PHE 104 CZ   826
AVD: 0.5505189679392175            Contact types: Hydrophobic,  / Hydrophobic, 

  PHE 26 CB   188 -----------   TRP 406 CH2  3233
  PHE 26 CB   201 -----------   TRP 407 CH2  3251
AVD: 0.5507854063072656            Contact types: Hydrophobic,  / Hydrophobic, 

  PRO 257 CG   2029 -----------   TYR 263 CE1  2073
  PRO 257 CG   2040 -----------   TYR 263 CE1  2089
AVD: 0.5514253242574403            Contact types: Hydrophobic,  / Hydrophobic, 

  TRP 40 CG   295 -----------   TRP 406 CG   3225
  TRP 40 CG   316 -----------   TRP 407 CG   3243
AVD: 0.5518254141474558            Contact types: Aromatic Stacking,  / Aromatic Stacking, 

  TYR 298 CB   2341 -----------   TRP 325 CE3  2569
  TYR 298 CB   2362 -----------   TRP 326 CZ3  2595
AVD: 0.5528951938494729            Contact types: Hydrophobic,  / Hydrophobic, 

  TYR 410 CD1  3258 -----------   TYR 421 CE2  3358
  TYR 411 CD1  3275 -----------   TYR 422 CE2  3375
AVD: 0.5553340988192177            Contact types: Hydrophobic,  / Hydrophobic, 

  LEU 132 CD2  1052 -----------   ALA 146 CB   1165
  LEU 132 CD1  1065 -----------   ALA 146 CB   1178
AVD: 0.5557710444928132            Contact types: Hydrophobic,  / Hydrophobic, 

  TRP 40 CE3  300 -----------   TRP 406 CE3  3230
  TRP 40 CE3  321 -----------   TRP 407 CE3  3248
AVD: 0.555520714666693            Contact types: Hydrophobic,  / Hydrophobic, 

  PHE 349 CD1  2767 -----------   ASP 393 CB   3112
  TYR 350 CD2  2790 -----------   LYS 394 CB   3129
AVD: 0.5563541838389849            Contact types: Hydrophobic,  / Hydrophobic, 

  GLN 27 O    205 -----------   PHE 404 N    3202
  GLN 27 O    218 -----------   PHE 405 N    3220
AVD: 0.5587635985637092            Contact types: Hydrogen Bonds,  / Hydrogen Bonds, 

  TRP 87 CZ3  674 -----------   TRP 138 CH2  1100
  TRP 87 CZ3  698 -----------   TRP 138 CH2  1114
AVD: 0.5592129927952179            Contact types: Hydrophobic,  / Hydrophobic, 

  ASP 402 OD2  3191 -----------   ARG 413 NH2  3291
  ASP 403 OD2  3209 -----------   ARG 414 NH2  3306
AVD: 0.559741445396023            Contact types: Attractive,  / Attractive, 

  ASP 359 OD1  2839 -----------   LYS 429 NZ   3426
  ASP 360 OD1  2862 -----------   LYS 430 NZ   3452
AVD: 0.5615295248821242            Contact types: Attractive,  / Attractive, 

  ARG 35 CZ   258 -----------   ASP 127 OD2  1010
  ARG 35 CZ   278 -----------   ASP 127 OD2  1022
AVD: 0.5627342134617291            Contact types: Attractive,  / Attractive, 

  MET 401 O    3185 -----------   ASN 403 ND2  3199
  MET 402 O    3203 -----------   ASN 404 ND2  3217
AVD: 0.5655141728082019            Contact types: Hydrogen Bonds,  / Hydrogen Bonds, 

  TYR 374 CG   2959 -----------   HIS 378 ND1  2996
  TYR 375 CG   2984 -----------   HIS 379 ND1  3021
AVD: 0.565636505191403            Contact types: Aromatic Stacking,  / Aromatic Stacking, 

  LEU 225 CG   1769 -----------   TYR 254 CB   1998
  ILE 225 CG1  1779 -----------   TYR 254 CB   2010
AVD: 0.5687498648220692            Contact types: Hydrophobic,  / Hydrophobic, 

  ILE 85 O    657 -----------   TYR 150 OH   1203
  ILE 85 O    681 -----------   TYR 150 OH   1215
AVD: 0.5702429655664997            Contact types: Hydrogen Bonds,  / Hydrogen Bonds, 

  TYR 298 CG   2342 -----------   TRP 325 CE3  2569
  TYR 298 CG   2363 -----------   TRP 326 CZ3  2595
AVD: 0.5719685575916432            Contact types: Hydrophobic,  / Hydrophobic, 

  TRP 87 CG   667 -----------   TYR 150 CE1  1200
  TRP 87 CG   691 -----------   TYR 150 CE1  1212
AVD: 0.5722462155358667            Contact types: Hydrophobic,  / Hydrophobic, 

  PHE 349 CZ   2771 -----------   ASP 393 CB   3112
  TYR 350 CE1  2791 -----------   LYS 394 CB   3129
AVD: 0.5725237476356051            Contact types: Hydrophobic,  / Hydrophobic, 

  TYR 292 CD2  2293 -----------   PHE 349 CG   2766
  PHE 292 CD1  2313 -----------   TYR 350 CD1  2789
AVD: 0.5733598479574324            Contact types: Hydrophobic,  / Hydrophobic, 

  ILE 278 CG1  2187 -----------   MET 283 CG   2225
  ILE 278 CG2  2210 -----------   MET 283 CG   2246
AVD: 0.5737074930152106            Contact types: Hydrophobic,  / Hydrophobic, 

  TRP 40 CZ2  301 -----------   TRP 406 CZ3  3232
  TRP 40 CZ2  322 -----------   TRP 407 CZ3  3250
AVD: 0.577506996440859            Contact types: Hydrophobic,  / Hydrophobic, 

  PHE 26 CD2  191 -----------   PHE 404 CE2  3209
  PHE 26 CD2  204 -----------   PHE 405 CE2  3227
AVD: 0.5778922901901307            Contact types: Hydrophobic,  / Hydrophobic, 

  TRP 40 CH2  303 -----------   HIS 184 CB   1466
  TRP 40 CH2  324 -----------   HIS 184 CB   1476
AVD: 0.5780518830550805            Contact types: Hydrophobic,  / Hydrophobic, 

  PHE 404 CG   3205 -----------   TYR 410 CG   3257
  PHE 405 CG   3223 -----------   TYR 411 CG   3274
AVD: 0.5784063992457442            Contact types: Aromatic Stacking,  / Aromatic Stacking, 

  MET 255 CG   2011 -----------   TYR 343 CD2  2719
  ILE 255 CG1  2023 -----------   TYR 344 CG   2738
AVD: 0.5790786067559782            Contact types: Hydrophobic,  / Hydrophobic, 

  PHE 297 CG   2331 -----------   HIS 378 ND1  2996
  TYR 297 CG   2351 -----------   HIS 379 ND1  3021
AVD: 0.5795161656790864            Contact types: Aromatic Stacking,  / Aromatic Stacking, 

  ALA 22 CB   165 -----------   TRP 398 CZ3  3160
  ALA 22 CB   177 -----------   TRP 399 CZ3  3178
AVD: 0.5802552542981834            Contact types: Hydrophobic,  / Hydrophobic, 

  MET 357 N    2820 -----------   ARG 413 O    3293
  MET 358 N    2843 -----------   ARG 414 O    3308
AVD: 0.5811173506124259            Contact types: Hydrogen Bonds,  / Hydrogen Bonds, 

  ALA 385 CB   3052 -----------   VAL 390 CB   3086
  ALA 386 CB   3075 -----------   VAL 391 CB   3106
AVD: 0.5827290146404425            Contact types: Hydrophobic,  / Hydrophobic, 

  TRP 138 CG   1092 -----------   LEU 201 CG   1595
  TRP 138 CG   1106 -----------   LEU 201 CG   1603
AVD: 0.5832607536119454            Contact types: Hydrophobic,  / Hydrophobic, 

  GLU 170 OE2  1360 -----------   GLU 352 OE2  2795
  GLU 170 OE2  1370 -----------   GLU 353 OE2  2818
AVD: 0.5833686084417211            Contact types: Repulsive,  / Repulsive, 

  ILE 327 CG1  2587 -----------   TYR 374 CD2  2961
  ILE 328 CD1  2613 -----------   TYR 375 CD2  2986
AVD: 0.5838868260344726            Contact types: Hydrophobic,  / Hydrophobic, 

  ASP 402 CB   3188 -----------   VAL 419 CG2  3340
  ASP 403 CB   3206 -----------   ILE 420 CG2  3356
AVD: 0.5839817848965776            Contact types: Hydrophobic,  / Hydrophobic, 

  VAL 90 CG2  700 -----------   TYR 150 CD1  1198
  VAL 90 CG1  723 -----------   TYR 150 CD1  1210
AVD: 0.5844126591806056            Contact types: Hydrophobic,  / Hydrophobic, 

  TRP 40 CZ2  301 -----------   TRP 406 CE3  3230
  TRP 40 CZ2  322 -----------   TRP 407 CE3  3248
AVD: 0.5855199105337484            Contact types: Hydrophobic,  / Hydrophobic, 

  ASP 402 OD1  3190 -----------   LYS 429 NZ   3426
  ASP 403 OD1  3208 -----------   LYS 430 NZ   3452
AVD: 0.5857666557300466            Contact types: Attractive, Hydrogen Bonds,  / Attractive, Hydrogen Bonds, 

  VAL 419 CG2  3340 -----------   TYR 421 CD1  3355
  ILE 420 CG2  3356 -----------   TYR 422 CD1  3372
AVD: 0.5861397245425697            Contact types: Hydrophobic,  / Hydrophobic, 

  PHE 297 CE2  2335 -----------   PHE 332 CB   2628
  TYR 297 CE2  2355 -----------   MET 333 CB   2646
AVD: 0.5878399769654005            Contact types: Hydrophobic,  / Hydrophobic, 

  LEU 293 N    2300 -----------   PRO 347 O    2754
  ILE 293 N    2320 -----------   PRO 348 O    2776
AVD: 0.5882841583834181            Contact types: Hydrogen Bonds,  / Hydrogen Bonds, 

  PHE 404 CE2  3209 -----------   TRP 406 CE3  3230
  PHE 405 CE2  3227 -----------   TRP 407 CE3  3248
AVD: 0.5892677416508675            Contact types: Hydrophobic,  / Hydrophobic, 

  TYR 179 CE1  1427 -----------   PRO 186 CG   1481
  TYR 179 CE1  1438 -----------   PRO 186 CG   1491
AVD: 0.5915944595084051            Contact types: Hydrophobic,  / Hydrophobic, 

  ILE 327 CG1  2587 -----------   TYR 374 CE2  2963
  ILE 328 CD1  2613 -----------   TYR 375 CE2  2988
AVD: 0.5917686915443733            Contact types: Hydrophobic,  / Hydrophobic, 

  ASP 248 O    1944 -----------   TRP 253 N    1982
  ASP 248 O    1952 -----------   TRP 253 N    1994
AVD: 0.5917985301756348            Contact types: Hydrogen Bonds,  / Hydrogen Bonds, 

  TYR 410 CG   3257 -----------   TYR 421 CG   3354
  TYR 411 CG   3274 -----------   TYR 422 CG   3371
AVD: 0.5923751290841328            Contact types: Aromatic Stacking,  / Aromatic Stacking, 

  PRO 229 O    1806 -----------   GLN 301 N    2369
  PRO 229 O    1815 -----------   ASN 301 N    2390
AVD: 0.59342280527807            Contact types: Hydrogen Bonds,  / Hydrogen Bonds, 

  ASP 247 O    1936 -----------   GLN 252 N    1973
  THR 247 O    1944 -----------   HIS 252 N    1984
AVD: 0.5938172631061336            Contact types: Hydrogen Bonds,  / Hydrogen Bonds, 

  VAL 21 CG1  159 -----------   LEU 400 CG   3173
  VAL 21 CG2  172 -----------   LEU 401 CG   3191
AVD: 0.5943249304477332            Contact types: Hydrophobic,  / Hydrophobic, 

  TRP 253 CE3  1990 -----------   TYR 263 CD1  2071
  TRP 253 CE3  2002 -----------   TYR 263 CD1  2087
AVD: 0.5965331454079716            Contact types: Hydrophobic,  / Hydrophobic, 

  ARG 371 CZ   2935 -----------   LYS 429 NZ   3426
  ARG 372 NH1  2961 -----------   LYS 430 NZ   3452
AVD: 0.5969509683228262            Contact types: Repulsive,  / Repulsive, 

  TYR 374 O    2967 -----------   HIS 378 ND1  2996
  TYR 375 O    2992 -----------   HIS 379 ND1  3021
AVD: 0.5996519592937343            Contact types: Hydrogen Bonds,  / Hydrogen Bonds, 

  TRP 126 NE1  997 -----------   GLU 170 O    1362
  TRP 126 NE1  1009 -----------   GLU 170 O    1372
AVD: 0.6002569615276747            Contact types: Hydrogen Bonds,  / Hydrogen Bonds, 

  ARG 35 NE   257 -----------   ARG 89 NH1  692
  ARG 35 NE   277 -----------   ARG 89 CZ   715
AVD: 0.6019363229837343            Contact types: Repulsive,  / Repulsive, 

  ARG 82 NH1  632 -----------   GLU 352 OE1  2794
  ARG 82 NH1  653 -----------   GLU 353 OE1  2817
AVD: 0.602951443729765            Contact types: Attractive,  / Attractive, 

  TYR 292 CB   2290 -----------   PHE 349 CZ   2771
  PHE 292 CB   2311 -----------   TYR 350 CE1  2791
AVD: 0.6030869292950394            Contact types: Hydrophobic,  / Hydrophobic, 

  PHE 26 CD2  191 -----------   TRP 406 CZ3  3232
  PHE 26 CD2  204 -----------   TRP 407 CZ3  3250
AVD: 0.6034133685480099            Contact types: Hydrophobic,  / Hydrophobic, 

  ALA 22 N    163 -----------   ALA 397 O    3149
  ALA 22 N    175 -----------   ALA 398 O    3167
AVD: 0.6035247731542007            Contact types: Hydrogen Bonds,  / Hydrogen Bonds, 

  ASN 221 N    1739 -----------   ASP 291 OD2  2285
  VAL 221 N    1750 -----------   ASP 291 OD2  2306
AVD: 0.6041966265422648            Contact types: Hydrogen Bonds,  / Hydrogen Bonds, 

  GLN 27 CG   200 -----------   TRP 406 CH2  3233
  GLN 27 CG   213 -----------   TRP 407 CH2  3251
AVD: 0.604311106226509            Contact types: Hydrophobic,  / Hydrophobic, 

  ARG 413 NH2  3291 -----------   TYR 418 OH   3333
  ARG 414 NH2  3306 -----------   TYR 419 OH   3349
AVD: 0.604425747624723            Contact types: Hydrogen Bonds,  / Hydrogen Bonds, 

  ASP 402 OD2  3191 -----------   ARG 413 NE   3288
  ASP 403 OD2  3209 -----------   ARG 414 NE   3303
AVD: 0.6046070435173891            Contact types: Attractive,  / Attractive, 

  ALA 22 CB   165 -----------   TRP 398 CE3  3158
  ALA 22 CB   177 -----------   TRP 399 CE3  3176
AVD: 0.6046186256508096            Contact types: Hydrophobic,  / Hydrophobic, 

  LEU 202 CD2  1605 -----------   TYR 254 CD1  2000
  LEU 202 CD2  1613 -----------   TYR 254 CD2  2013
AVD: 0.6051982594482346            Contact types: Hydrophobic,  / Hydrophobic, 

  PHE 26 CE2  193 -----------   PHE 404 CE2  3209
  PHE 26 CE2  206 -----------   PHE 405 CE2  3227
AVD: 0.6054874630861853            Contact types: Hydrophobic,  / Hydrophobic, 

  PHE 404 CD1  3206 -----------   TYR 410 CE2  3261
  PHE 405 CD1  3224 -----------   TYR 411 CE2  3278
AVD: 0.606497970741209            Contact types: Hydrophobic,  / Hydrophobic, 

  PHE 26 CD2  191 -----------   PHE 404 CD2  3207
  PHE 26 CD2  204 -----------   PHE 405 CD2  3225
AVD: 0.6069513024096819            Contact types: Hydrophobic,  / Hydrophobic, 

  GLU 29 OE1  219 -----------   ARG 89 CZ   691
  GLU 29 OE1  232 -----------   ARG 89 NH1  716
AVD: 0.608009099182528            Contact types: Attractive,  / Attractive, Hydrogen Bonds, 

  TYR 298 CD1  2343 -----------   TRP 325 CE3  2569
  TYR 298 CD1  2364 -----------   TRP 326 CZ3  2595
AVD: 0.608054644230072            Contact types: Hydrophobic,  / Hydrophobic, 

  ILE 416 O    3316 -----------   LYS 429 N    3420
  LEU 417 O    3331 -----------   LYS 430 N    3446
AVD: 0.6089473587194584            Contact types: Hydrogen Bonds,  / Hydrogen Bonds, 

  ALA 356 CB   2817 -----------   PHE 414 CD2  3299
  ALA 357 CB   2840 -----------   PHE 415 CD2  3314
AVD: 0.6106034319337466            Contact types: Hydrophobic,  / Hydrophobic, 

  PHE 349 CE1  2769 -----------   ASP 393 CB   3112
  TYR 350 CE2  2792 -----------   LYS 394 CB   3129
AVD: 0.6106457454989827            Contact types: Hydrophobic,  / Hydrophobic, 

  TYR 292 CG   2291 -----------   PHE 349 CG   2766
  PHE 292 CG   2312 -----------   TYR 350 CG   2788
AVD: 0.6107058270052155            Contact types: Aromatic Stacking,  / Aromatic Stacking, 

  TRP 40 CZ2  301 -----------   TRP 406 CD2  3226
  TRP 40 CZ2  322 -----------   TRP 407 CD2  3244
AVD: 0.6108355414452347            Contact types: Hydrophobic,  / Hydrophobic, 

  VAL 90 CB   698 -----------   TYR 150 CE1  1200
  VAL 90 CB   722 -----------   TYR 150 CE1  1212
AVD: 0.611628140847553            Contact types: Hydrophobic,  / Hydrophobic, 

  VAL 419 CG2  3340 -----------   TYR 421 CE1  3357
  ILE 420 CG2  3356 -----------   TYR 422 CE1  3374
AVD: 0.6118830841754087            Contact types: Hydrophobic,  / Hydrophobic, 

  GLU 29 OE2  220 -----------   ARG 89 NH1  692
  GLU 29 OE2  233 -----------   ARG 89 CZ   715
AVD: 0.6119251900630693            Contact types: Attractive,  / Attractive, 

  GLN 388 CG   3074 -----------   VAL 390 CG2  3088
  ALA 389 CB   3097 -----------   VAL 391 CG2  3108
AVD: 0.6127994430163911            Contact types: Hydrophobic,  / Hydrophobic, 

  TRP 40 CZ3  302 -----------   PHE 43 CE2  328
  TRP 40 CZ3  323 -----------   PHE 43 CE2  349
AVD: 0.6155941827247229            Contact types: Hydrophobic,  / Hydrophobic, 

  ASP 368 OD1  2910 -----------   ASN 430 N    3429
  ASP 369 OD1  2933 -----------   ASP 431 N    3455
AVD: 0.61571155177728            Contact types: Hydrogen Bonds,  / Hydrogen Bonds, 

  TRP 40 CZ3  302 -----------   TRP 406 CE3  3230
  TRP 40 CZ3  323 -----------   TRP 407 CE3  3248
AVD: 0.616063385257447            Contact types: Hydrophobic,  / Hydrophobic, 

  LEU 123 CB   963 -----------   PHE 147 CZ   1176
  MET 123 CB   975 -----------   PHE 147 CZ   1189
AVD: 0.6176084005398363            Contact types: Hydrophobic,  / Hydrophobic, 

  TYR 81 CD2  618 -----------   LEU 112 CD1  873
  TYR 81 CD2  639 -----------   LEU 112 CD1  891
AVD: 0.6178157283098229            Contact types: Hydrophobic,  / Hydrophobic, 

  PHE 404 CD2  3207 -----------   TRP 406 CE3  3230
  PHE 405 CD2  3225 -----------   TRP 407 CE3  3248
AVD: 0.6183267538704187            Contact types: Hydrophobic,  / Hydrophobic, 

  TRP 126 CZ2  1000 -----------   CYS 173 CB   1383
  TRP 126 CZ2  1012 -----------   CYS 173 CB   1393
AVD: 0.6199306590176279            Contact types: Hydrophobic,  / Hydrophobic, 

  PHE 297 CD2  2333 -----------   PHE 332 CG   2629
  TYR 297 CD2  2353 -----------   MET 333 CG   2647
AVD: 0.621075604755721            Contact types: Hydrophobic,  / Hydrophobic, 

  PHE 147 CE1  1174 -----------   TYR 150 CD2  1199
  PHE 147 CE1  1187 -----------   TYR 150 CD2  1211
AVD: 0.6222763130780516            Contact types: Hydrophobic,  / Hydrophobic, 

  TRP 138 CD2  1093 -----------   LEU 201 CG   1595
  TRP 138 CD2  1107 -----------   LEU 201 CG   1603
AVD: 0.6226028684334295            Contact types: Hydrophobic,  / Hydrophobic, 

  ASP 402 OD1  3190 -----------   ARG 413 CZ   3289
  ASP 403 OD1  3208 -----------   ARG 414 CZ   3304
AVD: 0.6227421370033169            Contact types: Attractive,  / Attractive, 

  CYS 173 O    1386 -----------   GLY 178 N    1417
  CYS 173 O    1396 -----------   SER 178 N    1426
AVD: 0.6234200123945068            Contact types: Hydrogen Bonds,  / Hydrogen Bonds, 

  TYR 150 CE1  1200 -----------   ILE 154 CG1  1232
  TYR 150 CE1  1212 -----------   VAL 154 CG1  1243
AVD: 0.6237474916182597            Contact types: Hydrophobic,  / Hydrophobic, 

  PHE 176 O    1408 -----------   ILE 181 N    1442
  TYR 176 O    1417 -----------   MET 181 N    1453
AVD: 0.6247555551184477            Contact types: Hydrogen Bonds,  / Hydrogen Bonds, 

  ARG 300 CG   2361 -----------   TYR 328 CB   2594
  ARG 300 CG   2382 -----------   VAL 329 CG1  2619
AVD: 0.6277002280693437            Contact types: Hydrophobic,  / Hydrophobic, 

  PHE 404 CD1  3206 -----------   TYR 410 CE1  3260
  PHE 405 CD1  3224 -----------   TYR 411 CE1  3277
AVD: 0.6298153428946941            Contact types: Hydrophobic,  / Hydrophobic, 

  GLN 27 CG   200 -----------   TRP 406 CZ2  3231
  GLN 27 CG   213 -----------   TRP 407 CZ2  3249
AVD: 0.6300812793315052            Contact types: Hydrophobic,  / Hydrophobic, 

  ASP 368 OD2  2911 -----------   LYS 429 NZ   3426
  ASP 369 OD2  2934 -----------   LYS 430 NZ   3452
AVD: 0.630491652254208            Contact types: Attractive,  / Attractive, 

  TRP 40 CH2  303 -----------   PHE 43 CE2  328
  TRP 40 CH2  324 -----------   PHE 43 CE2  349
AVD: 0.631040239848403            Contact types: Hydrophobic,  / Hydrophobic, 

  ASP 402 OD1  3190 -----------   GLY 415 N    3305
  ASP 403 OD1  3208 -----------   GLY 416 N    3320
AVD: 0.6311284024634394            Contact types: Hydrogen Bonds,  / Hydrogen Bonds, 

  TRP 40 CH2  303 -----------   TRP 406 CE3  3230
  TRP 40 CH2  324 -----------   TRP 407 CE3  3248
AVD: 0.631509442381127            Contact types: Hydrophobic,  / Hydrophobic, 

  ALA 385 CB   3052 -----------   VAL 390 CG2  3088
  ALA 386 CB   3075 -----------   VAL 391 CG2  3108
AVD: 0.6325490978119241            Contact types: Hydrophobic,  / Hydrophobic, 

  CYS 173 CB   1383 -----------   LEU 177 CD1  1413
  CYS 173 CB   1393 -----------   LEU 177 CD2  1423
AVD: 0.6330663038452389            Contact types: Hydrophobic,  / Hydrophobic, 

  PHE 26 CE2  193 -----------   PHE 404 CD2  3207
  PHE 26 CE2  206 -----------   PHE 405 CD2  3225
AVD: 0.6345464753057365            Contact types: Hydrophobic,  / Hydrophobic, 

  PRO 171 O    1369 -----------   TYR 254 OH   2005
  PRO 171 O    1379 -----------   TYR 254 OH   2017
AVD: 0.6346099115356442            Contact types: Hydrogen Bonds,  / Hydrogen Bonds, 

  MET 255 CG   2011 -----------   TYR 343 CG   2717
  ILE 255 CG1  2023 -----------   TYR 344 CD1  2739
AVD: 0.6352233195722833            Contact types: Hydrophobic,  / Hydrophobic, 

  TRP 253 CZ2  1991 -----------   TYR 263 CD1  2071
  TRP 253 CZ2  2003 -----------   TYR 263 CD1  2087
AVD: 0.6361924082395776            Contact types: Hydrophobic,  / Hydrophobic, 

  TYR 19 CB   142 -----------   ILE 439 CG1  3497
  PHE 19 CB   155 -----------   LEU 440 CG   3527
AVD: 0.6368686034304635            Contact types: Hydrophobic,  / Hydrophobic, 

  CYS 60 SG   445 -----------   ASP 402 O    3193
  CYS 60 SG   471 -----------   ASP 403 O    3211
AVD: 0.6379353670528092            Contact types: Hydrogen Bonds,  / Hydrogen Bonds, 

  ASP 359 OD2  2840 -----------   ASP 402 OD2  3191
  ASP 360 OD2  2863 -----------   ASP 403 OD2  3209
AVD: 0.6380538725181106            Contact types: Repulsive,  / Repulsive, 

  PHE 297 CG   2331 -----------   PHE 332 CG   2629
  TYR 297 CG   2351 -----------   MET 333 CG   2647
AVD: 0.6387766191986934            Contact types: Hydrophobic,  / Hydrophobic, 

  TRP 126 CZ2  1000 -----------   GLU 170 CB   1356
  TRP 126 CZ2  1012 -----------   GLU 170 CB   1366
AVD: 0.6399041277078805            Contact types: Hydrophobic,  / Hydrophobic, 

  TRP 126 CG   994 -----------   HIS 184 ND1  1464
  TRP 126 CG   1006 -----------   HIS 184 ND1  1474
AVD: 0.6399078516639765            Contact types: Aromatic Stacking,  / Aromatic Stacking, 

  ASP 368 OD1  2910 -----------   SER 431 N    3437
  ASP 369 OD1  2933 -----------   SER 432 N    3463
AVD: 0.6400725280141462            Contact types: Hydrogen Bonds,  / Hydrogen Bonds, 

  ALA 59 N    437 -----------   TYR 410 OH   3263
  ALA 59 N    463 -----------   TYR 411 OH   3280
AVD: 0.6404977249349796            Contact types: Hydrogen Bonds,  / Hydrogen Bonds, 

  ARG 141 NH1  1126 -----------   HIS 199 NE2  1577
  ARG 141 CZ   1139 -----------   HIS 199 NE2  1585
AVD: 0.6405018928966861            Contact types: Repulsive,  / Repulsive, 

  ASP 248 CB   1939 -----------   GLN 252 CB   1975
  ASP 248 CB   1947 -----------   HIS 252 CB   1988
AVD: 0.6410794495438776            Contact types: Hydrophobic,  / Hydrophobic, 

  TRP 40 CZ3  302 -----------   TRP 406 CB   3224
  TRP 40 CZ3  323 -----------   TRP 407 CB   3242
AVD: 0.6419079777757715            Contact types: Hydrophobic,  / Hydrophobic, 

  ALA 356 CB   2817 -----------   PHE 414 CG   3297
  ALA 357 CB   2840 -----------   PHE 415 CG   3312
AVD: 0.6419574902120679            Contact types: Hydrophobic,  / Hydrophobic, 

  MET 255 CB   2010 -----------   TYR 343 CG   2717
  ILE 255 CB   2022 -----------   TYR 344 CD1  2739
AVD: 0.6430478049469468            Contact types: Hydrophobic,  / Hydrophobic, 

  ALA 356 CB   2817 -----------   LYS 412 CB   3276
  ALA 357 CB   2840 -----------   LYS 413 CB   3291
AVD: 0.6434877249429323            Contact types: Hydrophobic,  / Hydrophobic, 

  ASP 402 N    3186 -----------   VAL 417 O    3323
  ASP 403 N    3204 -----------   ILE 418 O    3339
AVD: 0.6450973920988856            Contact types: Hydrogen Bonds,  / Hydrogen Bonds, 

  VAL 121 CG1  950 -----------   VAL 162 CG2  1295
  VAL 121 CG2  963 -----------   VAL 162 CG2  1306
AVD: 0.6453091515674045            Contact types: Hydrophobic,  / Hydrophobic, 

  TYR 418 CE2  3331 -----------   ASP 420 CB   3345
  TYR 419 CE1  3346 -----------   ASP 421 CB   3362
AVD: 0.6453516254117831            Contact types: Hydrophobic,  / Hydrophobic, 

  HIS 199 ND1  1574 -----------   ASP 282 OD2  2219
  HIS 199 ND1  1582 -----------   ASP 282 OD2  2240
AVD: 0.6459650785825062            Contact types: Attractive,  / Attractive, 

  TRP 253 CZ2  1991 -----------   TYR 263 CE1  2073
  TRP 253 CZ2  2003 -----------   TYR 263 CE1  2089
AVD: 0.6469359128274802            Contact types: Hydrophobic,  / Hydrophobic, 

  TYR 81 CD2  618 -----------   LEU 112 CD2  874
  TYR 81 CD2  639 -----------   LEU 112 CD2  892
AVD: 0.6471555977171832            Contact types: Hydrophobic,  / Hydrophobic, 

  TYR 298 CE1  2345 -----------   PHE 414 CE2  3301
  TYR 298 CE1  2366 -----------   PHE 415 CE2  3316
AVD: 0.6473502481255233            Contact types: Hydrophobic,  / Hydrophobic, 

  ASP 359 OD2  2840 -----------   ARG 413 NE   3288
  ASP 360 OD2  2863 -----------   ARG 414 NE   3303
AVD: 0.649000238543721            Contact types: Attractive,  / Attractive, 

  TRP 253 CZ2  1991 -----------   TYR 263 CG   2070
  TRP 253 CZ2  2003 -----------   TYR 263 CG   2086
AVD: 0.6491014722243404            Contact types: Hydrophobic,  / Hydrophobic, 

  TRP 126 CG   994 -----------   TRP 406 CG   3225
  TRP 126 CG   1006 -----------   TRP 407 CG   3243
AVD: 0.6493771092313245            Contact types: Aromatic Stacking,  / Aromatic Stacking, 

  ASP 402 CB   3188 -----------   ARG 413 CB   3285
  ASP 403 CB   3206 -----------   ARG 414 CB   3300
AVD: 0.6518692515071216            Contact types: Hydrophobic,  / Hydrophobic, 

  TRP 138 CZ2  1098 -----------   LEU 201 CG   1595
  TRP 138 CZ2  1112 -----------   LEU 201 CG   1603
AVD: 0.6533494883767621            Contact types: Hydrophobic,  / Hydrophobic, 

  CYS 38 SG   281 -----------   ASP 41 OD1  310
  CYS 38 SG   302 -----------   ASP 41 OD1  331
AVD: 0.6546858663975252            Contact types: Hydrogen Bonds,  / Hydrogen Bonds, 

  TRP 126 CD2  995 -----------   TRP 406 CZ2  3231
  TRP 126 CD2  1007 -----------   TRP 407 CZ2  3249
AVD: 0.6540572108677158            Contact types: Hydrophobic,  / Hydrophobic, 

  GLU 170 OE1  1359 -----------   CYS 173 SG   1384
  GLU 170 OE1  1369 -----------   CYS 173 SG   1394
AVD: 0.6548537743314309            Contact types: Hydrogen Bonds,  / Hydrogen Bonds, 

  TYR 292 CG   2291 -----------   PHE 349 CE2  2770
  PHE 292 CG   2312 -----------   TYR 350 CE1  2791
AVD: 0.6550276929289212            Contact types: Hydrophobic,  / Hydrophobic, 

  ASP 402 CB   3188 -----------   ARG 413 CG   3286
  ASP 403 CB   3206 -----------   ARG 414 CG   3301
AVD: 0.6550531320823789            Contact types: Hydrophobic,  / Hydrophobic, 

  TRP 40 CH2  303 -----------   TRP 406 CD2  3226
  TRP 40 CH2  324 -----------   TRP 407 CD2  3244
AVD: 0.6568250732926133            Contact types: Hydrophobic,  / Hydrophobic, 

  TRP 40 CH2  303 -----------   TRP 406 CB   3224
  TRP 40 CH2  324 -----------   TRP 407 CB   3242
AVD: 0.6573540348994515            Contact types: Hydrophobic,  / Hydrophobic, 

  GLN 27 NE2  203 -----------   PHE 404 O    3212
  GLN 27 NE2  216 -----------   PHE 405 O    3230
AVD: 0.6613033593960143            Contact types: Hydrogen Bonds,  / Hydrogen Bonds, 

  TYR 179 O    1432 -----------   GLY 190 N    1504
  TYR 179 O    1443 -----------   GLY 190 N    1513
AVD: 0.6618594692904667            Contact types: Hydrogen Bonds,  / Hydrogen Bonds, 

  TYR 374 OH   2965 -----------   HIS 378 NE2  2999
  TYR 375 OH   2990 -----------   HIS 379 NE2  3024
AVD: 0.6621852974890439            Contact types: Hydrogen Bonds,  / Hydrogen Bonds, 

  HIS 279 N    2192 -----------   ASP 282 OD2  2219
  LEU 279 N    2214 -----------   ASP 282 OD2  2240
AVD: 0.6631471683290902            Contact types: Hydrogen Bonds,  / Hydrogen Bonds, 

  TYR 410 CD1  3258 -----------   TYR 421 CD1  3355
  TYR 411 CD1  3275 -----------   TYR 422 CD1  3372
AVD: 0.666223336191434            Contact types: Hydrophobic,  / Hydrophobic, 

  GLU 405 CB   3215 -----------   GLU 408 CB   3243
  GLU 406 CB   3233 -----------   LEU 409 CB   3261
AVD: 0.6662389897679344            Contact types: Hydrophobic,  / Hydrophobic, 

  PHE 404 CB   3204 -----------   TYR 410 CE1  3260
  PHE 405 CB   3222 -----------   TYR 411 CE1  3277
AVD: 0.6696088831083107            Contact types: Hydrophobic,  / Hydrophobic, 

  LEU 13 CB   90 -----------   PHE 17 CB   123
  PHE 13 CB   100 -----------   PHE 17 CB   136
AVD: 0.6707841724479962            Contact types: Hydrophobic,  / Hydrophobic, 

  PHE 172 O    1380 -----------   LEU 177 N    1409
  PHE 172 O    1390 -----------   LEU 177 N    1418
AVD: 0.6709350159102905            Contact types: Hydrogen Bonds,  / Hydrogen Bonds, 

  GLU 29 OE1  219 -----------   ARG 89 NH1  692
  GLU 29 OE1  232 -----------   ARG 89 CZ   715
AVD: 0.6726569823440676            Contact types: Attractive,  / Attractive, 

  GLU 29 OE2  220 -----------   TYR 105 OH   818
  GLU 29 OE2  233 -----------   TYR 105 OH   838
AVD: 0.6726952254717677            Contact types: Hydrogen Bonds,  / Hydrogen Bonds, 

  LEU 203 CG   1611 -----------   ILE 286 CG1  2246
  LEU 203 CB   1618 -----------   ILE 286 CG1  2267
AVD: 0.6728475166754173            Contact types: Hydrophobic,  / Hydrophobic, 

  VAL 90 CG2  700 -----------   TYR 150 CE1  1200
  VAL 90 CG1  723 -----------   TYR 150 CE1  1212
AVD: 0.6729374295608854            Contact types: Hydrophobic,  / Hydrophobic, 

  TRP 253 CZ3  1992 -----------   TYR 263 CD1  2071
  TRP 253 CZ3  2004 -----------   TYR 263 CD1  2087
AVD: 0.6733081855506899            Contact types: Hydrophobic,  / Hydrophobic, 

  VAL 121 CG1  950 -----------   VAL 162 CG1  1294
  VAL 121 CG2  963 -----------   VAL 162 CG1  1305
AVD: 0.6733223224651668            Contact types: Hydrophobic,  / Hydrophobic, 

  PRO 171 CG   1367 -----------   LEU 202 CD2  1605
  PRO 171 CG   1377 -----------   LEU 202 CD2  1613
AVD: 0.6737658453388102            Contact types: Hydrophobic,  / Hydrophobic, 

  TRP 87 CH2  675 -----------   PHE 147 CB   1170
  TRP 87 CH2  699 -----------   PHE 147 CB   1183
AVD: 0.6784856087842368            Contact types: Hydrophobic,  / Hydrophobic, 

  HIS 184 NE2  1467 -----------   TRP 406 CG   3225
  HIS 184 NE2  1477 -----------   TRP 407 CG   3243
AVD: 0.680205122122096            Contact types: Aromatic Stacking,  / Aromatic Stacking, 

  HIS 184 ND1  1464 -----------   TRP 406 CG   3225
  HIS 184 ND1  1474 -----------   TRP 407 CG   3243
AVD: 0.680205122122096            Contact types: Aromatic Stacking,  / Aromatic Stacking, 

  PHE 297 CE2  2335 -----------   PHE 332 CG   2629
  TYR 297 CE2  2355 -----------   MET 333 CG   2647
AVD: 0.6814376677160485            Contact types: Hydrophobic,  / Hydrophobic, 

  TRP 138 CE3  1097 -----------   LEU 201 CG   1595
  TRP 138 CE3  1111 -----------   LEU 201 CG   1603
AVD: 0.6821289568517995            Contact types: Hydrophobic,  / Hydrophobic, 

  ASN 403 O    3201 -----------   TYR 421 OH   3360
  ASN 404 O    3219 -----------   TYR 422 OH   3377
AVD: 0.6826468948163968            Contact types: Hydrogen Bonds,  / Hydrogen Bonds, 

  TRP 87 CZ3  674 -----------   PHE 147 CD1  1172
  TRP 87 CZ3  698 -----------   PHE 147 CD1  1185
AVD: 0.6836645566188128            Contact types: Hydrophobic,  / Hydrophobic, 

  ALA 356 CB   2817 -----------   PHE 414 CE2  3301
  ALA 357 CB   2840 -----------   PHE 415 CE2  3316
AVD: 0.6853616806872318            Contact types: Hydrophobic,  / Hydrophobic, 

  VAL 382 CG1  3028 -----------   ILE 392 CG1  3105
  VAL 383 CG1  3055 -----------   ILE 393 CG2  3123
AVD: 0.6871924591603136            Contact types: Hydrophobic,  / Hydrophobic, 

  TRP 126 CE3  999 -----------   TRP 406 CZ3  3232
  TRP 126 CE3  1011 -----------   TRP 407 CZ3  3250
AVD: 0.6874465422382635            Contact types: Hydrophobic,  / Hydrophobic, 

  LEU 379 CD2  3009 -----------   TYR 395 CE2  3129
  PHE 380 CD1  3033 -----------   TYR 396 CE2  3147
AVD: 0.6882241420858077            Contact types: Hydrophobic,  / Hydrophobic, 

  MET 259 CB   2042 -----------   TYR 343 CG   2717
  LEU 259 CB   2053 -----------   TYR 344 CD1  2739
AVD: 0.6883315748162138            Contact types: Hydrophobic,  / Hydrophobic, 

  THR 167 N    1331 -----------   GLY 222 O    1750
  THR 167 N    1341 -----------   GLY 222 O    1760
AVD: 0.6891472699700918            Contact types: Hydrogen Bonds,  / Hydrogen Bonds, 

  VAL 382 CG1  3028 -----------   ILE 392 CB   3104
  VAL 383 CG1  3055 -----------   ILE 393 CB   3121
AVD: 0.6891909916782546            Contact types: Hydrophobic,  / Hydrophobic, 

  PRO 171 CG   1367 -----------   ILE 223 CD1  1756
  PRO 171 CG   1377 -----------   ILE 223 CD1  1766
AVD: 0.6900432128726495            Contact types: Hydrophobic,  / Hydrophobic, 

  LEU 379 CD2  3009 -----------   TYR 395 CD2  3127
  PHE 380 CD1  3033 -----------   TYR 396 CD2  3145
AVD: 0.6902953361569496            Contact types: Hydrophobic,  / Hydrophobic, 

  TRP 253 CH2  1993 -----------   TYR 263 CD1  2071
  TRP 253 CH2  2005 -----------   TYR 263 CD1  2087
AVD: 0.6911540704667269            Contact types: Hydrophobic,  / Hydrophobic, 

  TYR 410 CD1  3258 -----------   TYR 421 CE1  3357
  TYR 411 CD1  3275 -----------   TYR 422 CE1  3374
AVD: 0.691966695824273            Contact types: Hydrophobic,  / Hydrophobic, 

  ALA 51 N    381 -----------   ALA 407 O    3240
  SER 51 N    405 -----------   ALA 408 O    3258
AVD: 0.6937673738516901            Contact types: Hydrogen Bonds,  / Hydrogen Bonds, 

  LEU 13 CB   90 -----------   PHE 17 CG   124
  PHE 13 CB   100 -----------   PHE 17 CG   137
AVD: 0.6946310676550072            Contact types: Hydrophobic,  / Hydrophobic, 

  LEU 112 CD1  873 -----------   ALA 119 CB   933
  LEU 112 CD1  891 -----------   ILE 119 CB   942
AVD: 0.6952547409590341            Contact types: Hydrophobic,  / Hydrophobic, 

  TYR 298 CG   2342 -----------   TRP 325 CH2  2572
  TYR 298 CG   2363 -----------   TRP 326 CH2  2596
AVD: 0.6952558995329435            Contact types: Hydrophobic,  / Hydrophobic, 

  TRP 126 CE3  999 -----------   TRP 406 CE3  3230
  TRP 126 CE3  1011 -----------   TRP 407 CE3  3248
AVD: 0.6954594563311529            Contact types: Hydrophobic,  / Hydrophobic, 

  VAL 121 CB   949 -----------   VAL 162 CG1  1294
  VAL 121 CB   961 -----------   VAL 162 CG1  1305
AVD: 0.697955422165867            Contact types: Hydrophobic,  / Hydrophobic, 

  TRP 126 CH2  1002 -----------   CYS 173 CB   1383
  TRP 126 CH2  1014 -----------   CYS 173 CB   1393
AVD: 0.6983468953004199            Contact types: Hydrophobic,  / Hydrophobic, 

  TYR 410 CE1  3260 -----------   TYR 421 CD1  3355
  TYR 411 CE1  3277 -----------   TYR 422 CD1  3372
AVD: 0.6999545599630321            Contact types: Hydrophobic,  / Hydrophobic, 

  GLU 170 OE2  1360 -----------   GLU 352 OE1  2794
  GLU 170 OE2  1370 -----------   GLU 353 OE1  2817
AVD: 0.7003459372175254            Contact types: Repulsive,  / Repulsive, 

  LEU 97 CB   748 -----------   LEU 153 CD1  1225
  LEU 97 CB   771 -----------   LEU 153 CD1  1236
AVD: 0.7005033361688162            Contact types: Hydrophobic,  / Hydrophobic, 

  TRP 253 CH2  1993 -----------   TYR 263 CE1  2073
  TRP 253 CH2  2005 -----------   TYR 263 CE1  2089
AVD: 0.7018975750546296            Contact types: Hydrophobic,  / Hydrophobic, 

  PHE 332 CZ   2634 -----------   VAL 382 CG2  3029
  MET 333 CE   2649 -----------   VAL 383 CG2  3056
AVD: 0.7019213604029183            Contact types: Hydrophobic,  / Hydrophobic, 

  MET 209 CE   1653 -----------   GLN 288 CG   2260
  MET 209 CE   1661 -----------   GLN 288 CB   2279
AVD: 0.7038817454987045            Contact types: Hydrophobic,  / Hydrophobic, 

  TRP 253 CH2  1993 -----------   TYR 263 CG   2070
  TRP 253 CH2  2005 -----------   TYR 263 CG   2086
AVD: 0.7040631344514898            Contact types: Hydrophobic,  / Hydrophobic, 

  ARG 35 NH1  259 -----------   ASP 41 OD1  310
  ARG 35 NH1  279 -----------   ASP 41 OD1  331
AVD: 0.7045423522849859            Contact types: Attractive, Hydrogen Bonds,  / Attractive, 

  TRP 126 CE3  999 -----------   TRP 406 CH2  3233
  TRP 126 CE3  1011 -----------   TRP 407 CH2  3251
AVD: 0.7047956311074342            Contact types: Hydrophobic,  / Hydrophobic, 

  TRP 138 CH2  1100 -----------   LEU 201 CG   1595
  TRP 138 CH2  1114 -----------   LEU 201 CG   1603
AVD: 0.7059065613528008            Contact types: Hydrophobic,  / Hydrophobic, 

  ASP 61 OD1  452 -----------   ASN 64 N    478
  ASP 61 OD1  478 -----------   ALA 64 N    500
AVD: 0.706093746382918            Contact types: Hydrogen Bonds,  / Hydrogen Bonds, 

  ASP 69 OD2  531 -----------   ARG 426 NH1  3401
  ASP 69 OD2  552 -----------   ARG 427 NH1  3421
AVD: 0.7063079166378881            Contact types: Attractive,  / Attractive, 

  TRP 87 CH2  675 -----------   PHE 147 CD1  1172
  TRP 87 CH2  699 -----------   PHE 147 CD1  1185
AVD: 0.7067380327382353            Contact types: Hydrophobic,  / Hydrophobic, 

  GLU 180 N    1433 -----------   LYS 188 O    1496
  GLU 180 N    1444 -----------   LEU 188 O    1505
AVD: 0.7069063838703582            Contact types: Hydrogen Bonds,  / Hydrogen Bonds, 

  TYR 375 CD2  2973 -----------   TYR 395 CE1  3128
  PHE 376 CD1  2997 -----------   TYR 396 CE1  3146
AVD: 0.7082079369303508            Contact types: Hydrophobic,  / Hydrophobic, 

  ARG 371 NH1  2936 -----------   GLY 415 O    3308
  ARG 372 NH1  2961 -----------   GLY 416 O    3323
AVD: 0.7100829890243555            Contact types: Hydrogen Bonds,  / Hydrogen Bonds, 

  CYS 38 O    283 -----------   GLN 130 NE2  1034
  CYS 38 O    304 -----------   GLN 130 NE2  1046
AVD: 0.7110194842189562            Contact types: Hydrogen Bonds,  / Hydrogen Bonds, 

  TYR 179 O    1432 -----------   VAL 189 N    1497
  TYR 179 O    1443 -----------   THR 189 N    1506
AVD: 0.7113443376153066            Contact types: Hydrogen Bonds,  / Hydrogen Bonds, 

  MET 323 CB   2551 -----------   TRP 325 CG   2564
  MET 324 CG   2576 -----------   TRP 326 CG   2588
AVD: 0.7118592001372476            Contact types: Hydrophobic,  / Hydrophobic, 

  ARG 35 NE   257 -----------   ASP 41 OD1  310
  ARG 35 NE   277 -----------   ASP 41 OD1  331
AVD: 0.7126246934813845            Contact types: Attractive,  / Attractive, 

  TYR 231 CD1  1817 -----------   ARG 300 CB   2360
  TYR 231 CD1  1824 -----------   ARG 300 CB   2381
AVD: 0.7128632331182906            Contact types: Hydrophobic,  / Hydrophobic, 

  PHE 172 N    1370 -----------   TYR 254 OH   2005
  PHE 172 N    1380 -----------   TYR 254 OH   2017
AVD: 0.713161600533551            Contact types: Hydrogen Bonds,  / Hydrogen Bonds, 

  TYR 298 OH   2348 -----------   GLU 352 OE1  2794
  TYR 298 OH   2369 -----------   GLU 353 OE1  2817
AVD: 0.7138317862769702            Contact types: Hydrogen Bonds,  / Hydrogen Bonds, 

  TYR 19 O    151 -----------   ALA 80 N    608
  PHE 19 O    163 -----------   ALA 80 N    629
AVD: 0.717340779137166            Contact types: Hydrogen Bonds,  / Hydrogen Bonds, 

  TRP 138 CZ3  1099 -----------   LEU 201 CG   1595
  TRP 138 CZ3  1113 -----------   LEU 201 CG   1603
AVD: 0.719169270827408            Contact types: Hydrophobic,  / Hydrophobic, 

  TRP 126 CE3  999 -----------   TRP 406 CD2  3226
  TRP 126 CE3  1011 -----------   TRP 407 CD2  3244
AVD: 0.7207750872426393            Contact types: Hydrophobic,  / Hydrophobic, 

  ARG 35 CZ   258 -----------   ASP 41 OD1  310
  ARG 35 CZ   278 -----------   ASP 41 OD1  331
AVD: 0.721873869491954            Contact types: Attractive,  / Attractive, 

  ALA 119 O    935 -----------   SER 164 N    1308
  ILE 119 O    947 -----------   ALA 164 N    1317
AVD: 0.7230717629579393            Contact types: Hydrogen Bonds,  / Hydrogen Bonds, 

  ASP 368 CB   2908 -----------   ARG 371 CB   2931
  ASP 369 CB   2931 -----------   ARG 372 CB   2956
AVD: 0.7231195583639993            Contact types: Hydrophobic,  / Hydrophobic, 

  ASP 359 OD1  2839 -----------   ASP 368 OD1  2910
  ASP 360 OD1  2862 -----------   ASP 369 OD1  2933
AVD: 0.7239339090005188            Contact types: Repulsive,  / Repulsive, 

  ASP 402 OD1  3190 -----------   ARG 413 NE   3288
  ASP 403 OD1  3208 -----------   ARG 414 NE   3303
AVD: 0.7247853977264578            Contact types: Attractive,  / Attractive, 

  LEU 379 CD2  3009 -----------   TYR 395 CG   3125
  PHE 380 CD1  3033 -----------   TYR 396 CG   3143
AVD: 0.7248195298782788            Contact types: Hydrophobic,  / Hydrophobic, 

  TYR 410 CE1  3260 -----------   TYR 421 CE1  3357
  TYR 411 CE1  3277 -----------   TYR 422 CE1  3374
AVD: 0.7256979195958712            Contact types: Hydrophobic,  / Hydrophobic, 

  ASP 69 OD1  530 -----------   ARG 426 NH1  3401
  ASP 69 OD1  551 -----------   ARG 427 NH1  3421
AVD: 0.7300817621879322            Contact types: Attractive,  / Attractive, 

  TRP 66 CB   496 -----------   ILE 108 CD1  841
  TRP 66 CB   517 -----------   LEU 108 CD1  862
AVD: 0.7305650420561107            Contact types: Hydrophobic,  / Hydrophobic, 

  TRP 126 CE3  999 -----------   TRP 406 CZ2  3231
  TRP 126 CE3  1011 -----------   TRP 407 CZ2  3249
AVD: 0.7305658042124304            Contact types: Hydrophobic,  / Hydrophobic, 

  TYR 298 CD1  2343 -----------   TRP 325 CH2  2572
  TYR 298 CD1  2364 -----------   TRP 326 CH2  2596
AVD: 0.7313419861713725            Contact types: Hydrophobic,  / Hydrophobic, 

  GLU 29 OE1  219 -----------   TYR 105 OH   818
  GLU 29 OE1  232 -----------   TYR 105 OH   838
AVD: 0.733427017752766            Contact types: Hydrogen Bonds,  / Hydrogen Bonds, 

  ARG 35 NH1  259 -----------   ASP 41 OD2  311
  ARG 35 NH1  279 -----------   ASP 41 OD2  332
AVD: 0.7340961644210189            Contact types: Attractive,  / Attractive, 

  PHE 17 CE1  127 -----------   ILE 392 CG1  3105
  PHE 17 CE1  140 -----------   ILE 393 CG2  3123
AVD: 0.7367287660319785            Contact types: Hydrophobic,  / Hydrophobic, 

  ARG 371 NH2  2937 -----------   LYS 429 NZ   3426
  ARG 372 NH2  2962 -----------   LYS 430 NZ   3452
AVD: 0.7384181685118104            Contact types: Repulsive,  / Repulsive, 

  GLY 182 N    1450 -----------   LYS 188 O    1496
  GLY 182 N    1461 -----------   LEU 188 O    1505
AVD: 0.7384479321541546            Contact types: Hydrogen Bonds,  / Hydrogen Bonds, 

  MET 323 CB   2551 -----------   TRP 325 CD2  2565
  MET 324 CG   2576 -----------   TRP 326 CD2  2589
AVD: 0.7401582393946871            Contact types: Hydrophobic,  / Hydrophobic, 

  ARG 35 NE   257 -----------   ASP 41 OD2  311
  ARG 35 NE   277 -----------   ASP 41 OD2  332
AVD: 0.7421785056174175            Contact types: Attractive,  / Attractive, 

  TRP 66 CG   497 -----------   PHE 104 CE1  804
  TRP 66 CG   518 -----------   PHE 104 CE1  824
AVD: 0.7429045753905544            Contact types: Hydrophobic,  / Hydrophobic, 

  PRO 229 CG   1804 -----------   ARG 300 CB   2360
  PRO 229 CG   1813 -----------   ARG 300 CB   2381
AVD: 0.7437902641307754            Contact types: Hydrophobic,  / Hydrophobic, 

  GLY 30 O    226 -----------   ARG 89 NH2  693
  GLY 30 O    239 -----------   ARG 89 NH1  716
AVD: 0.7475943139933663            Contact types: Hydrogen Bonds,  / Hydrogen Bonds, 

  MET 255 CG   2011 -----------   TYR 343 CB   2716
  ILE 255 CG1  2023 -----------   TYR 344 CB   2737
AVD: 0.7497470492700218            Contact types: Hydrophobic,  / Hydrophobic, 

  ARG 35 CZ   258 -----------   ASP 41 OD2  311
  ARG 35 CZ   278 -----------   ASP 41 OD2  332
AVD: 0.751427681627987            Contact types: Attractive,  / Attractive, 

  TRP 253 CZ3  1992 -----------   TYR 263 CB   2069
  TRP 253 CZ3  2004 -----------   TYR 263 CB   2085
AVD: 0.7515560674441926            Contact types: Hydrophobic,  / Hydrophobic, 

  TYR 179 CD1  1425 -----------   LYS 188 CB   1490
  TYR 179 CD1  1436 -----------   LEU 188 CB   1500
AVD: 0.7521576044732514            Contact types: Hydrophobic,  / Hydrophobic, 

  GLU 170 OE1  1359 -----------   GLU 352 OE1  2794
  GLU 170 OE1  1369 -----------   GLU 353 OE1  2817
AVD: 0.7523960846998947            Contact types: Repulsive,  / Repulsive, 

  PHE 172 CE2  1377 -----------   LEU 177 CG   1412
  PHE 172 CE2  1387 -----------   LEU 177 CG   1421
AVD: 0.7528278400892819            Contact types: Hydrophobic,  / Hydrophobic, 

  PHE 172 CE1  1376 -----------   TYR 249 CG   1948
  PHE 172 CE1  1386 -----------   TYR 249 CG   1956
AVD: 0.7552483871822352            Contact types: Hydrophobic,  / Hydrophobic, 

  ALA 356 CB   2817 -----------   PHE 414 CD1  3298
  ALA 357 CB   2840 -----------   PHE 415 CD1  3313
AVD: 0.7573725584946185            Contact types: Hydrophobic,  / Hydrophobic, 

  TRP 138 CD2  1093 -----------   LEU 201 CD2  1597
  TRP 138 CD2  1107 -----------   LEU 201 CD1  1604
AVD: 0.75777431293712            Contact types: Hydrophobic,  / Hydrophobic, 

  ASP 359 OD2  2840 -----------   ASP 402 OD1  3190
  ASP 360 OD2  2863 -----------   ASP 403 OD1  3208
AVD: 0.7582322267271793            Contact types: Repulsive,  / Repulsive, 

  ASN 403 N    3194 -----------   TYR 421 OH   3360
  ASN 404 N    3212 -----------   TYR 422 OH   3377
AVD: 0.7594360580839009            Contact types: Hydrogen Bonds,  / Hydrogen Bonds, 

  ARG 371 NE   2934 -----------   LYS 429 NZ   3426
  ARG 372 CZ   2960 -----------   LYS 430 NZ   3452
AVD: 0.7595663073336337            Contact types: Repulsive,  / Repulsive, 

  ILE 366 CG2  2894 -----------   LYS 429 CD   3424
  ILE 367 CG2  2920 -----------   LYS 430 CD   3450
AVD: 0.7607030860170192            Contact types: Hydrophobic,  / Hydrophobic, 

  ALA 51 O    385 -----------   SER 54 OG   405
  SER 51 O    410 -----------   SER 54 OG   433
AVD: 0.7617797810601785            Contact types: Hydrogen Bonds,  / Hydrogen Bonds, 

  ARG 141 NH2  1127 -----------   HIS 199 NE2  1577
  ARG 141 NH1  1140 -----------   HIS 199 NE2  1585
AVD: 0.7639757226370361            Contact types: Repulsive,  / Repulsive, 

  HIS 199 NE2  1577 -----------   ASP 282 OD2  2219
  HIS 199 NE2  1585 -----------   ASP 282 OD2  2240
AVD: 0.7673030551508238            Contact types: Attractive, Hydrogen Bonds,  / Attractive, Hydrogen Bonds, 

  TYR 298 CE1  2345 -----------   TRP 325 CZ3  2571
  TYR 298 CE1  2366 -----------   TRP 326 CZ3  2595
AVD: 0.7683907449459463            Contact types: Hydrophobic,  / Hydrophobic, 

  THR 167 OG1  1334 -----------   GLY 222 O    1750
  THR 167 OG1  1344 -----------   GLY 222 O    1760
AVD: 0.7692017033939814            Contact types: Hydrogen Bonds,  / Hydrogen Bonds, 

  ASP 359 OD2  2840 -----------   ARG 371 CZ   2935
  ASP 360 OD2  2863 -----------   ARG 372 NH1  2961
AVD: 0.7694165393199588            Contact types: Attractive,  / Attractive, Hydrogen Bonds, 

  ASP 368 OD2  2911 -----------   SER 431 N    3437
  ASP 369 OD2  2934 -----------   SER 432 N    3463
AVD: 0.7706438705997822            Contact types: Hydrogen Bonds,  / Hydrogen Bonds, 

  PHE 26 CD1  190 -----------   TRP 40 CB   294
  PHE 26 CG   202 -----------   TRP 40 CB   315
AVD: 0.774558115413559            Contact types: Hydrophobic,  / Hydrophobic, 

  ILE 181 CB   1444 -----------   ILE 183 CG1  1457
  MET 181 CB   1455 -----------   VAL 183 CG1  1468
AVD: 0.7747221302863343            Contact types: Hydrophobic,  / Hydrophobic, 

  ILE 181 CB   1444 -----------   ILE 183 CB   1456
  MET 181 CB   1455 -----------   VAL 183 CB   1467
AVD: 0.7749389492734311            Contact types: Hydrophobic,  / Hydrophobic, 

  ARG 141 NH1  1126 -----------   HIS 200 NE2  1587
  ARG 141 CZ   1139 -----------   HIS 200 NE2  1595
AVD: 0.7751320191117851            Contact types: Repulsive,  / Repulsive, 

  ALA 242 CB   1898 -----------   ALA 305 CB   2412
  ALA 242 CB   1907 -----------   MET 305 CB   2428
AVD: 0.7788908851427379            Contact types: Hydrophobic,  / Hydrophobic, 

  ARG 89 O    695 -----------   ASN 98 ND2  759
  ARG 89 O    719 -----------   ASN 98 ND2  782
AVD: 0.7805129678934233            Contact types: Hydrogen Bonds,  / Hydrogen Bonds, 

  PHE 17 CZ   129 -----------   VAL 382 CG1  3028
  PHE 17 CE1  140 -----------   VAL 383 CG1  3055
AVD: 0.7818750744948653            Contact types: Hydrophobic,  / Hydrophobic, 

  LEU 112 O    876 -----------   ILE 117 N    914
  LEU 112 O    894 -----------   LYS 117 N    922
AVD: 0.7828963230466324            Contact types: Hydrogen Bonds,  / Hydrogen Bonds, 

  ALA 356 CB   2817 -----------   PHE 414 CZ   3302
  ALA 357 CB   2840 -----------   PHE 415 CZ   3317
AVD: 0.7863566367171946            Contact types: Hydrophobic,  / Hydrophobic, 

  LEU 379 CD2  3009 -----------   TYR 395 CD1  3126
  PHE 380 CD1  3033 -----------   TYR 396 CD1  3144
AVD: 0.7864504186546648            Contact types: Hydrophobic,  / Hydrophobic, 

  TRP 138 CZ2  1098 -----------   LEU 201 CD2  1597
  TRP 138 CZ2  1112 -----------   LEU 201 CD1  1604
AVD: 0.7885209328804527            Contact types: Hydrophobic,  / Hydrophobic, 

  PHE 147 CZ   1176 -----------   ALA 204 CB   1618
  PHE 147 CE2  1188 -----------   ALA 204 CB   1626
AVD: 0.790260291818326            Contact types: Hydrophobic,  / Hydrophobic, 

  TRP 126 CZ3  1001 -----------   TRP 406 CD2  3226
  TRP 126 CZ3  1013 -----------   TRP 407 CD2  3244
AVD: 0.7911595637032149            Contact types: Hydrophobic,  / Hydrophobic, 

  ASP 359 CB   2837 -----------   ILE 366 CG2  2894
  ASP 360 CB   2860 -----------   ILE 367 CG2  2920
AVD: 0.7933163424253451            Contact types: Hydrophobic,  / Hydrophobic, 

  ALA 355 O    2814 -----------   ARG 371 NE   2934
  ALA 356 O    2837 -----------   ARG 372 NE   2959
AVD: 0.7933184691301033            Contact types: Hydrogen Bonds,  / Hydrogen Bonds, 

  LEU 379 CD2  3009 -----------   TYR 395 CE1  3128
  PHE 380 CD1  3033 -----------   TYR 396 CE1  3146
AVD: 0.793771662445439            Contact types: Hydrophobic,  / Hydrophobic, 

  ILE 366 CG1  2893 -----------   TYR 418 CB   3326
  ILE 367 CG1  2919 -----------   TYR 419 CB   3342
AVD: 0.7954006446373435            Contact types: Hydrophobic,  / Hydrophobic, 

  PHE 245 CB   1915 -----------   LEU 270 CD1  2129
  MET 245 CB   1928 -----------   LEU 270 CD1  2144
AVD: 0.7995535249055788            Contact types: Hydrophobic,  / Hydrophobic, 

  TRP 126 CZ3  1001 -----------   TRP 406 CZ2  3231
  TRP 126 CZ3  1013 -----------   TRP 407 CZ2  3249
AVD: 0.8009502806730062            Contact types: Hydrophobic,  / Hydrophobic, 

  HIS 62 ND1  458 -----------   ASP 69 OD2  531
  HIS 62 NE2  487 -----------   ASP 69 OD2  552
AVD: 0.8014688353064393            Contact types: Attractive,  / Attractive, 

  ILE 18 CG2  136 -----------   PHE 349 CD1  2767
  ILE 18 CG1  148 -----------   TYR 350 CD2  2790
AVD: 0.8027944412385233            Contact types: Hydrophobic,  / Hydrophobic, 

  PRO 229 CG   1804 -----------   PHE 297 CE1  2334
  PRO 229 CG   1813 -----------   TYR 297 CE1  2354
AVD: 0.803389366613385            Contact types: Hydrophobic,  / Hydrophobic, 

  TYR 395 CE1  3128 -----------   TYR 435 CE2  3467
  PHE 376 CE2  3000 -----------   TYR 396 CE1  3146
AVD: 0.8047713690177914            Contact types: Hydrophobic,  / Hydrophobic, 

  ILE 366 CD1  2895 -----------   TYR 418 CB   3326
  ILE 367 CD1  2921 -----------   TYR 419 CB   3342
AVD: 0.8050709161068957            Contact types: Hydrophobic,  / Hydrophobic, 

  TRP 126 CZ3  1001 -----------   TRP 406 CG   3225
  TRP 126 CZ3  1013 -----------   TRP 407 CG   3243
AVD: 0.8092447709228322            Contact types: Hydrophobic,  / Hydrophobic, 

  TYR 375 CD2  2973 -----------   ALA 397 CB   3147
  PHE 376 CD1  2997 -----------   ALA 398 CB   3165
AVD: 0.8153551058114088            Contact types: Hydrophobic,  / Hydrophobic, 

  CYS 60 O    447 -----------   ARG 426 NH1  3401
  CYS 60 O    473 -----------   ARG 427 NH1  3421
AVD: 0.8158717034362448            Contact types: Hydrogen Bonds,  / Hydrogen Bonds, 

  PHE 245 CG   1916 -----------   LEU 270 CD1  2129
  MET 245 CG   1929 -----------   LEU 270 CD1  2144
AVD: 0.8167917793822453            Contact types: Hydrophobic,  / Hydrophobic, 

  PRO 171 CB   1366 -----------   TYR 254 CD1  2000
  PRO 171 CB   1376 -----------   TYR 254 CD2  2013
AVD: 0.8170530159883348            Contact types: Hydrophobic,  / Hydrophobic, 

  HIS 62 NE2  461 -----------   ASP 69 OD2  531
  HIS 62 ND1  484 -----------   ASP 69 OD2  552
AVD: 0.8171431397508738            Contact types: Attractive, Hydrogen Bonds,  / Attractive, Hydrogen Bonds, 

  TRP 138 CE3  1097 -----------   LEU 201 CD2  1597
  TRP 138 CE3  1111 -----------   LEU 201 CD1  1604
AVD: 0.8173004013554901            Contact types: Hydrophobic,  / Hydrophobic, 

  GLN 301 CB   2371 -----------   TYR 303 CG   2392
  ASN 301 CB   2392 -----------   TYR 303 CD2  2410
AVD: 0.8182304108193035            Contact types: Hydrophobic,  / Hydrophobic, 

  ILE 366 CG2  2894 -----------   LYS 429 CG   3423
  ILE 367 CG2  2920 -----------   LYS 430 CG   3449
AVD: 0.8203025502789338            Contact types: Hydrophobic,  / Hydrophobic, 

  ASP 359 OD1  2839 -----------   ARG 371 CZ   2935
  ASP 360 OD1  2862 -----------   ARG 372 NH1  2961
AVD: 0.8209645676547731            Contact types: Attractive,  / Attractive, 

  ALA 356 CB   2817 -----------   PHE 414 CE1  3300
  ALA 357 CB   2840 -----------   PHE 415 CE1  3315
AVD: 0.8269263591269453            Contact types: Hydrophobic,  / Hydrophobic, 

  ILE 366 CG1  2893 -----------   LYS 429 CG   3423
  ILE 367 CB   2918 -----------   LYS 430 CG   3449
AVD: 0.8285230208292831            Contact types: Hydrophobic,  / Hydrophobic, 

  ALA 385 CB   3052 -----------   VAL 390 CG1  3087
  ALA 386 CB   3075 -----------   VAL 391 CG1  3107
AVD: 0.8289474071502567            Contact types: Hydrophobic,  / Hydrophobic, 

  TYR 63 CD1  470 -----------   PHE 104 CZ   806
  ILE 63 CG1  495 -----------   PHE 104 CZ   826
AVD: 0.8293299240782199            Contact types: Hydrophobic,  / Hydrophobic, 

  ASP 322 N    2541 -----------   ALA 356 O    2819
  GLU 323 N    2564 -----------   ALA 357 O    2842
AVD: 0.8314381204529983            Contact types: Hydrogen Bonds,  / Hydrogen Bonds, 

  ILE 366 CG1  2893 -----------   TYR 418 CG   3327
  ILE 367 CG1  2919 -----------   TYR 419 CG   3343
AVD: 0.8315680263150509            Contact types: Hydrophobic,  / Hydrophobic, 

  MET 255 CG   2011 -----------   TYR 343 CE2  2721
  ILE 255 CG1  2023 -----------   TYR 344 CE1  2741
AVD: 0.8326823995839546            Contact types: Hydrophobic,  / Hydrophobic, 

  VAL 21 CB   158 -----------   LEU 400 CG   3173
  VAL 21 CB   170 -----------   LEU 401 CD1  3192
AVD: 0.8344615908639541            Contact types: Hydrophobic,  / Hydrophobic, 

  ILE 181 CD1  1447 -----------   ILE 183 CG1  1457
  MET 181 CE   1458 -----------   VAL 183 CG1  1468
AVD: 0.8356878314821893            Contact types: Hydrophobic,  / Hydrophobic, 

  GLN 27 NE2  203 -----------   GLU 405 OE1  3218
  GLN 27 NE2  216 -----------   GLU 406 OE2  3237
AVD: 0.8374289415960422            Contact types: Hydrogen Bonds,  / Hydrogen Bonds, 

  MET 255 CB   2010 -----------   TYR 343 CE2  2721
  ILE 255 CB   2022 -----------   TYR 344 CE1  2741
AVD: 0.8405068849586183            Contact types: Hydrophobic,  / Hydrophobic, 

  GLN 301 CB   2371 -----------   TYR 303 CE2  2396
  ASN 301 CB   2392 -----------   TYR 303 CE2  2412
AVD: 0.8409073833991128            Contact types: Hydrophobic,  / Hydrophobic, 

  HIS 62 NE2  461 -----------   ASP 69 OD1  530
  HIS 62 ND1  484 -----------   ASP 69 OD1  551
AVD: 0.840916985300918            Contact types: Attractive,  / Attractive, 

  TRP 138 CH2  1100 -----------   LEU 201 CD2  1597
  TRP 138 CH2  1114 -----------   LEU 201 CD1  1604
AVD: 0.8410780058564915            Contact types: Hydrophobic,  / Hydrophobic, 

  TYR 231 CD1  1817 -----------   ARG 300 CG   2361
  TYR 231 CE1  1826 -----------   ARG 300 CG   2382
AVD: 0.8417943736474857            Contact types: Hydrophobic,  / Hydrophobic, 

  GLN 27 NE2  203 -----------   ASN 403 OD1  3198
  GLN 27 NE2  216 -----------   ASN 404 OD1  3216
AVD: 0.8448321896775957            Contact types: Hydrogen Bonds,  / Hydrogen Bonds, 

  ARG 371 CZ   2935 -----------   ASP 402 OD1  3190
  ARG 372 NH1  2961 -----------   ASP 403 OD1  3208
AVD: 0.8452016985026956            Contact types: Attractive,  / Attractive, 

  ASN 55 O    415 -----------   TYR 410 OH   3263
  ASN 55 O    443 -----------   TYR 411 OH   3280
AVD: 0.8482649028603717            Contact types: Hydrogen Bonds,  / Hydrogen Bonds, 

  ILE 366 CG1  2893 -----------   LYS 429 CB   3422
  ILE 367 CB   2918 -----------   LYS 430 CB   3448
AVD: 0.8535758507949427            Contact types: Hydrophobic,  / Hydrophobic, 

  TRP 138 CZ3  1099 -----------   LEU 201 CD2  1597
  TRP 138 CZ3  1113 -----------   LEU 201 CD1  1604
AVD: 0.8543407153310986            Contact types: Hydrophobic,  / Hydrophobic, 

  ASP 359 OD1  2839 -----------   ASP 368 OD2  2911
  ASP 360 OD1  2862 -----------   ASP 369 OD2  2934
AVD: 0.8545052515861549            Contact types: Repulsive,  / Repulsive, 

  ALA 59 O    441 -----------   GLN 424 NE2  3382
  ALA 59 O    467 -----------   GLN 425 NE2  3402
AVD: 0.8545563592022329            Contact types: Hydrogen Bonds,  / Hydrogen Bonds, 

  LEU 177 O    1416 -----------   HIS 184 N    1462
  LEU 177 O    1425 -----------   HIS 184 N    1472
AVD: 0.8555565048551688            Contact types: Hydrogen Bonds,  / Hydrogen Bonds, 

  ILE 18 CG2  136 -----------   PHE 349 CE1  2769
  ILE 18 CG1  148 -----------   TYR 350 CE2  2792
AVD: 0.857086002898521            Contact types: Hydrophobic,  / Hydrophobic, 

  TYR 298 CB   2341 -----------   TRP 325 CD2  2565
  TYR 298 CB   2362 -----------   TRP 326 CE3  2593
AVD: 0.859417015445623            Contact types: Hydrophobic,  / Hydrophobic, 

  PRO 171 CB   1366 -----------   TYR 254 CE1  2002
  PRO 171 CB   1376 -----------   TYR 254 CE2  2015
AVD: 0.8601878466736704            Contact types: Hydrophobic,  / Hydrophobic, 

  VAL 417 CG2  3321 -----------   ILE 428 CB   3414
  ILE 418 CG1  3335 -----------   TRP 429 CG   3435
AVD: 0.8609801511398828            Contact types: Hydrophobic,  / Hydrophobic, 

  ARG 371 NH2  2937 -----------   ARG 413 O    3293
  ARG 372 NH2  2962 -----------   ARG 414 O    3308
AVD: 0.8611027386656            Contact types: Hydrogen Bonds,  / Hydrogen Bonds, 

  ASP 368 OD2  2911 -----------   SER 431 OG   3440
  ASP 369 OD2  2934 -----------   SER 432 OG   3466
AVD: 0.8655808140200807            Contact types: Hydrogen Bonds,  / Hydrogen Bonds, 

  TYR 231 CE1  1819 -----------   ARG 300 CB   2360
  TYR 231 CE1  1826 -----------   ARG 300 CB   2381
AVD: 0.8669599260377099            Contact types: Hydrophobic,  / Hydrophobic, 

  CYS 44 CB   334 -----------   ASN 55 CB   410
  CYS 44 CB   355 -----------   ASN 55 CB   438
AVD: 0.8675368705380146            Contact types: Hydrophobic,  / Hydrophobic, 

  ASP 368 OD1  2910 -----------   ARG 371 NH1  2936
  ASP 369 OD1  2933 -----------   ARG 372 NH1  2961
AVD: 0.8678887669624045            Contact types: Attractive,  / Attractive, 

  ASP 322 OD1  2545 -----------   LYS 412 NZ   3280
  GLU 323 OE2  2570 -----------   LYS 413 NZ   3295
AVD: 0.8686434850872461            Contact types: Attractive,  / Attractive, Hydrogen Bonds, 

  PHE 147 CD1  1172 -----------   ALA 204 CB   1618
  PHE 147 CG   1184 -----------   ALA 204 CB   1626
AVD: 0.8710126521119822            Contact types: Hydrophobic,  / Hydrophobic, 

  THR 122 CG2  958 -----------   ALA 166 CB   1328
  THR 122 CG2  970 -----------   THR 166 CG2  1338
AVD: 0.8754407798871012            Contact types: Hydrophobic,  / Hydrophobic, 

  ALA 80 CB   610 -----------   PHE 396 CZ   3142
  ALA 80 CB   631 -----------   PHE 397 CE1  3158
AVD: 0.876670783353875            Contact types: Hydrophobic,  / Hydrophobic, 

  THR 167 CG2  1335 -----------   ALA 208 CB   1645
  THR 167 CG2  1345 -----------   ALA 208 CB   1653
AVD: 0.8796274067363681            Contact types: Hydrophobic,  / Hydrophobic, 

  TYR 63 CD1  470 -----------   PHE 104 CD1  802
  ILE 63 CG1  495 -----------   PHE 104 CD1  822
AVD: 0.8809748115619048            Contact types: Hydrophobic,  / Hydrophobic, 

  TYR 63 CD1  470 -----------   PHE 104 CE1  804
  ILE 63 CG1  495 -----------   PHE 104 CE1  824
AVD: 0.8858693780246625            Contact types: Hydrophobic,  / Hydrophobic, 

  PHE 332 CZ   2634 -----------   LEU 336 CD1  2665
  MET 333 CE   2649 -----------   LEU 337 CD1  2680
AVD: 0.8887305464581707            Contact types: Hydrophobic,  / Hydrophobic, 

  MET 357 O    2827 -----------   ARG 371 NH2  2937
  MET 358 O    2850 -----------   ARG 372 NH2  2962
AVD: 0.8889304674273512            Contact types: Hydrogen Bonds,  / Hydrogen Bonds, 

  ASP 368 OD2  2911 -----------   ARG 371 CZ   2935
  ASP 369 OD2  2934 -----------   ARG 372 NH1  2961
AVD: 0.889926695026857            Contact types: Attractive,  / Attractive, Hydrogen Bonds, 

  TRP 138 CG   1092 -----------   LEU 201 CD2  1597
  TRP 138 CG   1106 -----------   LEU 201 CD2  1605
AVD: 0.892131913980185            Contact types: Hydrophobic,  / Hydrophobic, 

  ARG 35 NH1  259 -----------   ARG 89 NH2  693
  ARG 35 NH1  279 -----------   ARG 89 NH1  716
AVD: 0.8936385681253365            Contact types: Repulsive,  / Repulsive, 

  MET 357 CG   2823 -----------   ASP 370 CB   2923
  MET 358 CG   2846 -----------   ASN 371 CB   2948
AVD: 0.895300431610961            Contact types: Hydrophobic,  / Hydrophobic, 

  GLN 424 O    3384 -----------   ARG 426 NH1  3401
  GLN 425 O    3404 -----------   ARG 427 NH1  3421
AVD: 0.8983069554561873            Contact types: Hydrogen Bonds,  / Hydrogen Bonds, 

  ARG 141 NH1  1126 -----------   ASP 282 OD2  2219
  ARG 141 CZ   1139 -----------   ASP 282 OD2  2240
AVD: 0.9002441142551385            Contact types: Attractive, Hydrogen Bonds,  / Attractive, 

  LEU 177 O    1416 -----------   ILE 183 N    1454
  LEU 177 O    1425 -----------   VAL 183 N    1465
AVD: 0.9004841728083272            Contact types: Hydrogen Bonds,  / Hydrogen Bonds, 

  PHE 43 CE1  327 -----------   LYS 49 CB   366
  PHE 43 CE1  348 -----------   THR 49 CG2  394
AVD: 0.9035235811083793            Contact types: Hydrophobic,  / Hydrophobic, 

  LEU 336 CD1  2665 -----------   ALA 385 CB   3052
  LEU 337 CD1  2680 -----------   ALA 386 CB   3075
AVD: 0.9049669455074509            Contact types: Hydrophobic,  / Hydrophobic, 

  TYR 81 CE2  620 -----------   LEU 83 CG   639
  TYR 81 CE2  641 -----------   PHE 83 CG   660
AVD: 0.9081844140368638            Contact types: Hydrophobic,  / Hydrophobic, 

  ARG 141 CZ   1125 -----------   HIS 200 NE2  1587
  ARG 141 NH1  1140 -----------   HIS 200 NE2  1595
AVD: 0.9084165526919458            Contact types: Repulsive,  / Repulsive, 

  PHE 158 CB   1259 -----------   VAL 162 CG2  1295
  ILE 158 CB   1275 -----------   VAL 162 CG2  1306
AVD: 0.9093180747472334            Contact types: Hydrophobic,  / Hydrophobic, 

  ARG 35 NH2  260 -----------   ASP 41 OD1  310
  ARG 35 NH2  280 -----------   ASP 41 OD1  331
AVD: 0.9095366643211573            Contact types: Attractive, Hydrogen Bonds,  / Attractive, Hydrogen Bonds, 

  ASP 359 OD2  2840 -----------   ARG 371 NH2  2937
  ASP 360 OD2  2863 -----------   ARG 372 NH2  2962
AVD: 0.9108837395089431            Contact types: Attractive, Hydrogen Bonds,  / Attractive, Hydrogen Bonds, 

  ARG 141 NE   1124 -----------   HIS 200 ND1  1584
  ARG 141 NE   1138 -----------   HIS 200 ND1  1592
AVD: 0.911646663425829            Contact types: Repulsive,  / Repulsive, 

  LEU 109 CD1  848 -----------   ARG 161 CG   1283
  ILE 109 CD1  871 -----------   LYS 161 CG   1296
AVD: 0.9158324176457355            Contact types: Hydrophobic,  / Hydrophobic, 

  ILE 366 O    2897 -----------   ASN 430 N    3429
  ILE 367 O    2923 -----------   ASP 431 N    3455
AVD: 0.9176169342777338            Contact types: Hydrogen Bonds,  / Hydrogen Bonds, 

  PHE 43 CD2  326 -----------   LYS 49 CB   366
  PHE 43 CD2  347 -----------   THR 49 CG2  394
AVD: 0.9199683412877835            Contact types: Hydrophobic,  / Hydrophobic, 

  ILE 85 CB   652 -----------   TYR 105 CE2  816
  ILE 85 CG2  678 -----------   TYR 105 CE2  836
AVD: 0.9230133868407407            Contact types: Hydrophobic,  / Hydrophobic, 

  VAL 417 CG2  3321 -----------   ILE 428 CD1  3417
  ILE 418 CG1  3335 -----------   ALA 433 CB   3471
AVD: 0.9293080696855208            Contact types: Hydrophobic,  / Hydrophobic, 

  ASP 359 OD2  2840 -----------   ARG 371 NE   2934
  ASP 360 OD2  2863 -----------   ARG 372 CZ   2960
AVD: 0.9320318783307664            Contact types: Attractive,  / Attractive, 

  ARG 141 CZ   1125 -----------   HIS 199 NE2  1577
  ARG 141 NE   1138 -----------   HIS 199 NE2  1585
AVD: 0.9347690364780308            Contact types: Repulsive,  / Repulsive, 

  ILE 416 CB   3311 -----------   ILE 428 CD1  3417
  LEU 417 CB   3326 -----------   ALA 433 CB   3471
AVD: 0.9382405450145318            Contact types: Hydrophobic,  / Hydrophobic, 

  ARG 35 NH2  260 -----------   ASP 41 OD2  311
  ARG 35 NH2  280 -----------   ASP 41 OD2  332
AVD: 0.9390904764571903            Contact types: Attractive, Hydrogen Bonds,  / Attractive, Hydrogen Bonds, 

  PHE 172 CE1  1376 -----------   TYR 249 CD2  1950
  PHE 172 CE1  1386 -----------   TYR 249 CD2  1958
AVD: 0.9398317898926092            Contact types: Hydrophobic,  / Hydrophobic, 

  LEU 177 O    1416 -----------   GLY 182 N    1450
  LEU 177 O    1425 -----------   GLY 182 N    1461
AVD: 0.9401279421106905            Contact types: Hydrogen Bonds,  / Hydrogen Bonds, 

  TRP 325 CZ3  2571 -----------   PHE 414 CE2  3301
  TRP 326 CZ3  2595 -----------   PHE 415 CE2  3316
AVD: 0.9406831018624008            Contact types: Hydrophobic,  / Hydrophobic, 

  PRO 229 CG   1804 -----------   LEU 335 CB   2655
  PRO 229 CG   1813 -----------   MET 336 CB   2670
AVD: 0.9468884458218118            Contact types: Hydrophobic,  / Hydrophobic, 

  TRP 66 CE3  502 -----------   ILE 108 CD1  841
  TRP 66 CE3  523 -----------   LEU 108 CD1  862
AVD: 0.9498059626182367            Contact types: Hydrophobic,  / Hydrophobic, 

  PRO 171 CG   1367 -----------   TYR 254 CD1  2000
  PRO 171 CG   1377 -----------   TYR 254 CD2  2013
AVD: 0.9538472027348734            Contact types: Hydrophobic,  / Hydrophobic, 

  ASP 248 CB   1939 -----------   ILE 267 CB   2101
  ASP 248 CB   1947 -----------   MET 267 CG   2118
AVD: 0.9576857657218218            Contact types: Hydrophobic,  / Hydrophobic, 

  TRP 325 CE3  2569 -----------   PHE 414 CZ   3302
  TRP 326 CZ3  2595 -----------   PHE 415 CZ   3317
AVD: 0.9584807534575723            Contact types: Hydrophobic,  / Hydrophobic, 

  GLU 326 CG   2578 -----------   TYR 328 CB   2594
  GLU 327 CB   2601 -----------   VAL 329 CG1  2619
AVD: 0.9589197526930244            Contact types: Hydrophobic,  / Hydrophobic, 

  LYS 304 N    2401 -----------   GLU 315 O    2500
  LYS 304 N    2417 -----------   ILE 313 O    2499
AVD: 0.960420370597932            Contact types: Hydrogen Bonds,  / Hydrogen Bonds, 

  TYR 63 O    477 -----------   TRP 66 NE1  500
  ILE 63 O    499 -----------   TRP 66 NE1  521
AVD: 0.9607381571137187            Contact types: Hydrogen Bonds,  / Hydrogen Bonds, 

  TYR 231 N    1813 -----------   GLN 301 O    2377
  TYR 231 N    1820 -----------   ASN 301 O    2397
AVD: 0.9607386592103438            Contact types: Hydrogen Bonds,  / Hydrogen Bonds, 

  TYR 19 O    151 -----------   ASP 79 N    600
  PHE 19 O    163 -----------   ASP 79 N    621
AVD: 0.9616460823395538            Contact types: Hydrogen Bonds,  / Hydrogen Bonds, 

  ASP 359 OD1  2839 -----------   ARG 371 NH2  2937
  ASP 360 OD1  2862 -----------   ARG 372 NH2  2962
AVD: 0.9624317678437573            Contact types: Attractive, Hydrogen Bonds,  / Attractive, Hydrogen Bonds, 

  ASP 420 OD1  3347 -----------   THR 423 N    3369
  ASP 421 OD1  3364 -----------   THR 424 N    3389
AVD: 0.9651498942378427            Contact types: Hydrogen Bonds,  / Hydrogen Bonds, 

  LEU 109 CD1  848 -----------   PHE 158 CG   1260
  ILE 109 CD1  871 -----------   ILE 158 CG2  1277
AVD: 0.9654685007333945            Contact types: Hydrophobic,  / Hydrophobic, 

  GLY 178 O    1420 -----------   GLY 187 N    1484
  SER 178 O    1431 -----------   GLY 187 N    1494
AVD: 0.9714219124761695            Contact types: Hydrogen Bonds,  / Hydrogen Bonds, 

  PHE 43 CD1  325 -----------   LYS 49 CB   366
  PHE 43 CD1  346 -----------   THR 49 CG2  394
AVD: 0.9748711731650892            Contact types: Hydrophobic,  / Hydrophobic, 

  ARG 195 CG   1545 -----------   TRP 253 CZ2  1991
  ARG 195 CG   1552 -----------   TRP 253 CZ2  2003
AVD: 0.975677416655959            Contact types: Hydrophobic,  / Hydrophobic, 

  ARG 35 CG   255 -----------   ARG 89 CG   688
  ARG 35 CG   275 -----------   ARG 89 CG   712
AVD: 0.9770858685795476            Contact types: Hydrophobic,  / Hydrophobic, 

  TRP 325 CH2  2572 -----------   PHE 414 CE2  3301
  TRP 326 CH2  2596 -----------   PHE 415 CE2  3316
AVD: 0.98077313936891            Contact types: Hydrophobic,  / Hydrophobic, 

  ASP 359 OD1  2839 -----------   ARG 371 NE   2934
  ASP 360 OD1  2862 -----------   ARG 372 CZ   2960
AVD: 0.9835799066655806            Contact types: Attractive,  / Attractive, 

  PHE 147 CD2  1173 -----------   ALA 204 CB   1618
  PHE 147 CD2  1186 -----------   ALA 204 CB   1626
AVD: 0.9848922070838348            Contact types: Hydrophobic,  / Hydrophobic, 

  LEU 132 CG   1050 -----------   THR 143 CG2  1143
  LEU 132 CG   1064 -----------   THR 143 CG2  1156
AVD: 0.9855932474880427            Contact types: Hydrophobic,  / Hydrophobic, 

  PHE 147 CE2  1175 -----------   ALA 208 CB   1645
  PHE 147 CE2  1188 -----------   ALA 208 CB   1653
AVD: 0.9968892240204272            Contact types: Hydrophobic,  / Hydrophobic, 

  LEU 225 CB   1768 -----------   PHE 227 CD2  1787
  ILE 225 CB   1778 -----------   VAL 227 CG1  1795
AVD: 0.9975700062526831            Contact types: Hydrophobic,  / Hydrophobic, 

  PHE 43 CZ   329 -----------   LYS 49 CB   366
  PHE 43 CZ   350 -----------   THR 49 CG2  394
AVD: 0.9985169942505734            Contact types: Hydrophobic,  / Hydrophobic, 

  TRP 253 CE3  1990 -----------   ILE 267 CB   2101
  TRP 253 CE3  2002 -----------   MET 267 CG   2118
AVD: 0.9993661502251201            Contact types: Hydrophobic,  / Hydrophobic, 

  ASP 239 OD1  1879 -----------   ALA 305 N    2410
  ASP 239 OD1  1884 -----------   MET 305 N    2426
AVD: 1.000151149722068            Contact types: Hydrogen Bonds,  / Hydrogen Bonds, 

  LEU 13 CB   90 -----------   PHE 17 CD2  126
  PHE 13 CG   101 -----------   PHE 17 CD2  139
AVD: 1.0022664260428604            Contact types: Hydrophobic,  / Hydrophobic, 

  GLN 424 OE1  3381 -----------   ARG 426 NH1  3401
  GLN 425 OE1  3401 -----------   ARG 427 NH1  3421
AVD: 1.0065079928262015            Contact types: Hydrogen Bonds,  / Hydrogen Bonds, 

  TYR 231 N    1813 -----------   THR 243 OG1  1904
  TYR 231 N    1820 -----------   THR 243 OG1  1913
AVD: 1.010697025311277            Contact types: Hydrogen Bonds,  / Hydrogen Bonds, 

  ASP 238 CB   1869 -----------   ALA 305 CB   2412
  GLU 238 CB   1873 -----------   MET 305 CB   2428
AVD: 1.011664376787434            Contact types: Hydrophobic,  / Hydrophobic, 

  TRP 138 CE3  1097 -----------   THR 143 CG2  1143
  TRP 138 CE3  1111 -----------   THR 143 CG2  1156
AVD: 1.018292723410899            Contact types: Hydrophobic,  / Hydrophobic, 

  PHE 245 CE1  1919 -----------   LEU 270 CD2  2130
  MET 245 CE   1931 -----------   LEU 270 CD2  2145
AVD: 1.0191799850527636            Contact types: Hydrophobic,  / Hydrophobic, 

  ARG 141 NH2  1127 -----------   ASP 282 OD2  2219
  ARG 141 NH1  1140 -----------   ASP 282 OD2  2240
AVD: 1.0237179439954884            Contact types: Attractive, Hydrogen Bonds,  / Attractive, 

  ALA 119 O    935 -----------   HIS 163 N    1298
  ILE 119 O    947 -----------   ASP 163 N    1309
AVD: 1.0276442754203856            Contact types: Hydrogen Bonds,  / Hydrogen Bonds, 

  LEU 139 CD1  1107 -----------   TYR 193 CB   1528
  LEU 139 CD1  1121 -----------   ASN 193 CB   1539
AVD: 1.028555725096917            Contact types: Hydrophobic,  / Hydrophobic, 

  ARG 195 CG   1545 -----------   TRP 253 CH2  1993
  ARG 195 CG   1552 -----------   TRP 253 CH2  2005
AVD: 1.0306390788831084            Contact types: Hydrophobic,  / Hydrophobic, 

  LEU 109 CD1  848 -----------   ARG 161 CB   1282
  ILE 109 CD1  871 -----------   LYS 161 CB   1295
AVD: 1.030702978826753            Contact types: Hydrophobic,  / Hydrophobic, 

  ASP 368 OD2  2911 -----------   ARG 371 NH2  2937
  ASP 369 OD2  2934 -----------   ARG 372 NH2  2962
AVD: 1.0313938952158412            Contact types: Attractive,  / Attractive, 

  GLU 408 CB   3243 -----------   LYS 412 CB   3276
  LEU 409 CG   3262 -----------   LYS 413 CB   3291
AVD: 1.0362126384086885            Contact types: Hydrophobic,  / Hydrophobic, 

  GLY 178 O    1420 -----------   LYS 188 N    1488
  SER 178 O    1431 -----------   LEU 188 N    1498
AVD: 1.036558581100156            Contact types: Hydrogen Bonds,  / Hydrogen Bonds, 

  GLU 29 OE2  220 -----------   HIS 62 ND1  458
  GLU 29 OE2  233 -----------   HIS 62 NE2  487
AVD: 1.0432068858162726            Contact types: Attractive,  / Attractive, 

  ALA 148 CB   1181 -----------   LEU 207 CD1  1639
  ALA 148 CB   1194 -----------   LEU 207 CD1  1647
AVD: 1.0435178997510721            Contact types: Hydrophobic,  / Hydrophobic, 

  CYS 230 O    1812 -----------   THR 243 OG1  1904
  GLY 230 O    1819 -----------   THR 243 OG1  1913
AVD: 1.045114951059612            Contact types: Hydrogen Bonds,  / Hydrogen Bonds, 

  PHE 43 CE2  328 -----------   LYS 49 CB   366
  PHE 43 CE2  349 -----------   THR 49 CG2  394
AVD: 1.048860861663735            Contact types: Hydrophobic,  / Hydrophobic, 

  LEU 132 CD2  1052 -----------   THR 143 CG2  1143
  LEU 132 CD1  1065 -----------   THR 143 CG2  1156
AVD: 1.0497854674479288            Contact types: Hydrophobic,  / Hydrophobic, 

  ASP 368 OD2  2911 -----------   ARG 371 NE   2934
  ASP 369 OD2  2934 -----------   ARG 372 CZ   2960
AVD: 1.0525420340376646            Contact types: Attractive,  / Attractive, 

  TRP 325 CZ2  2570 -----------   PHE 414 CZ   3302
  TRP 326 CZ2  2594 -----------   PHE 415 CZ   3317
AVD: 1.05315310037528            Contact types: Hydrophobic,  / Hydrophobic, 

  GLU 180 CG   1436 -----------   LYS 191 CG   1511
  GLU 180 CG   1447 -----------   ARG 191 CG   1520
AVD: 1.0553304946240902            Contact types: Hydrophobic,  / Hydrophobic, 

  PHE 172 CZ   1378 -----------   TYR 249 CD2  1950
  PHE 172 CZ   1388 -----------   TYR 249 CD2  1958
AVD: 1.0587109758056135            Contact types: Hydrophobic,  / Hydrophobic, 

  TYR 19 CG   143 -----------   ILE 439 CG1  3497
  PHE 19 CB   155 -----------   LEU 440 CD1  3528
AVD: 1.0781962243181802            Contact types: Hydrophobic,  / Hydrophobic, 

  ASP 420 OD1  3347 -----------   SER 422 N    3363
  ASP 421 OD1  3364 -----------   GLU 423 N    3380
AVD: 1.0804412651049895            Contact types: Hydrogen Bonds,  / Hydrogen Bonds, 

  LYS 191 CB   1510 -----------   HIS 274 CB   2155
  ARG 191 CB   1519 -----------   LEU 272 CG   2157
AVD: 1.0810134017020236            Contact types: Hydrophobic,  / Hydrophobic, 

  TRP 325 CH2  2572 -----------   PHE 414 CZ   3302
  TRP 326 CH2  2596 -----------   PHE 415 CZ   3317
AVD: 1.0817680953988726            Contact types: Hydrophobic,  / Hydrophobic, 

  GLY 31 O    230 -----------   ARG 89 NH2  693
  ALA 31 O    244 -----------   ARG 89 NH1  716
AVD: 1.0867667381240511            Contact types: Hydrogen Bonds,  / Hydrogen Bonds, 

  PHE 176 CB   1400 -----------   TYR 249 CE2  1952
  TYR 176 CB   1408 -----------   TYR 249 CE1  1959
AVD: 1.095540721000668            Contact types: Hydrophobic,  / Hydrophobic, 

  PRO 171 CG   1367 -----------   LEU 225 CD2  1771
  PRO 171 CG   1377 -----------   ILE 225 CG1  1779
AVD: 1.096422312099342            Contact types: Hydrophobic,  / Hydrophobic, 

  GLN 252 CB   1975 -----------   PRO 264 CB   2082
  HIS 252 CB   1988 -----------   PRO 264 CG   2099
AVD: 1.0966558682093288            Contact types: Hydrophobic,  / Hydrophobic, 

  PHE 172 CD1  1374 -----------   LEU 250 CG   1960
  PHE 172 CD1  1384 -----------   LEU 250 CD1  1969
AVD: 1.097781540351305            Contact types: Hydrophobic,  / Hydrophobic, 

  PHE 147 CG   1171 -----------   ALA 204 CB   1618
  PHE 147 CB   1183 -----------   ALA 204 CB   1626
AVD: 1.098468106332609            Contact types: Hydrophobic,  / Hydrophobic, 

  ARG 35 NH2  260 -----------   ARG 89 NH2  693
  ARG 35 NH2  280 -----------   ARG 89 NH1  716
AVD: 1.098632880161508            Contact types: Repulsive,  / Repulsive, 

  MET 209 CE   1653 -----------   ILE 290 CG2  2276
  MET 209 CE   1661 -----------   LEU 290 CD1  2297
AVD: 1.1073698852174663            Contact types: Hydrophobic,  / Hydrophobic, 

  GLY 31 O    230 -----------   ARG 89 NH1  692
  ALA 31 O    244 -----------   ARG 89 NH2  717
AVD: 1.1079534862525304            Contact types: Hydrogen Bonds,  / Hydrogen Bonds, 

  PHE 172 CG   1373 -----------   TYR 249 CG   1948
  PHE 172 CG   1383 -----------   TYR 249 CG   1956
AVD: 1.1101666161336103            Contact types: Aromatic Stacking,  / Aromatic Stacking, 

  LEU 339 O    2690 -----------   THR 344 N    2726
  LEU 340 O    2708 -----------   ASP 345 N    2747
AVD: 1.126750042594066            Contact types: Hydrogen Bonds,  / Hydrogen Bonds, 

  TYR 421 O    3362 -----------   GLN 424 NE2  3382
  TYR 422 O    3379 -----------   GLN 425 NE2  3402
AVD: 1.1289406907824298            Contact types: Hydrogen Bonds,  / Hydrogen Bonds, 

  ARG 141 NE   1124 -----------   HIS 200 NE2  1587
  ARG 141 NE   1138 -----------   HIS 200 NE2  1595
AVD: 1.1303258010754276            Contact types: Repulsive,  / Repulsive, Hydrogen Bonds, 

  PHE 172 CE1  1376 -----------   TYR 249 CE2  1952
  PHE 172 CE1  1386 -----------   TYR 249 CE1  1959
AVD: 1.131215450859295            Contact types: Hydrophobic,  / Hydrophobic, 

  LEU 372 CD1  2944 -----------   ALA 434 CB   3457
  ILE 373 CD1  2970 -----------   ALA 435 CB   3484
AVD: 1.1345111436667197            Contact types: Hydrophobic,  / Hydrophobic, 

  LEU 177 CB   1411 -----------   ILE 183 CB   1456
  LEU 177 CB   1420 -----------   VAL 183 CG2  1469
AVD: 1.1443329356046155            Contact types: Hydrophobic,  / Hydrophobic, 

  PHE 172 CD1  1374 -----------   TYR 249 CD2  1950
  PHE 172 CD1  1384 -----------   TYR 249 CE2  1960
AVD: 1.1497112791182165            Contact types: Hydrophobic,  / Hydrophobic, 

  LEU 212 CD1  1674 -----------   PRO 217 CB   1713
  LEU 212 CD2  1685 -----------   ASN 218 CB   1731
AVD: 1.1528353251296444            Contact types: Hydrophobic,  / Hydrophobic, 

  THR 321 OG1  2537 -----------   ALA 356 O    2819
  THR 322 OG1  2560 -----------   ALA 357 O    2842
AVD: 1.160269518631594            Contact types: Hydrogen Bonds,  / Hydrogen Bonds, 

  LEU 76 CB   583 -----------   VAL 78 CG1  596
  LEU 76 CG   605 -----------   VAL 78 CG2  618
AVD: 1.1625169664020374            Contact types: Hydrophobic,  / Hydrophobic, 

  ILE 223 CG2  1755 -----------   ILE 258 CD1  2037
  ILE 223 CG2  1765 -----------   LEU 258 CD2  2048
AVD: 1.163579253478057            Contact types: Hydrophobic,  / Hydrophobic, 

  LEU 83 CD2  641 -----------   ILE 85 CG2  654
  PHE 83 CE2  664 -----------   ILE 85 CG1  677
AVD: 1.1653103619319085            Contact types: Hydrophobic,  / Hydrophobic, 

  PHE 172 CE1  1376 -----------   LEU 250 CG   1960
  PHE 172 CE1  1386 -----------   LEU 250 CD1  1969
AVD: 1.1671724273358834            Contact types: Hydrophobic,  / Hydrophobic, 

  LEU 139 CG   1106 -----------   TYR 193 CB   1528
  LEU 139 CG   1120 -----------   ASN 193 CB   1539
AVD: 1.167267898795881            Contact types: Hydrophobic,  / Hydrophobic, 

  MET 323 CE   2554 -----------   TRP 325 CZ2  2570
  MET 324 CE   2578 -----------   TRP 326 CZ2  2594
AVD: 1.1681479155518555            Contact types: Hydrophobic,  / Hydrophobic, 

  LEU 203 CD2  1613 -----------   ILE 286 CG1  2246
  LEU 203 CD1  1620 -----------   ILE 286 CG1  2267
AVD: 1.176731780303134            Contact types: Hydrophobic,  / Hydrophobic, 

  GLU 408 CB   3243 -----------   LYS 412 CD   3278
  LEU 409 CG   3262 -----------   LYS 413 CG   3292
AVD: 1.1803739226859846            Contact types: Hydrophobic,  / Hydrophobic, 

  PHE 172 CZ   1378 -----------   LEU 250 CD2  1962
  PHE 172 CZ   1388 -----------   LEU 250 CD1  1969
AVD: 1.183475900330085            Contact types: Hydrophobic,  / Hydrophobic, 

  MET 255 CB   2010 -----------   TYR 343 CD2  2719
  ILE 255 CG1  2023 -----------   TYR 344 CD2  2740
AVD: 1.1874185796534307            Contact types: Hydrophobic,  / Hydrophobic, 

  LEU 123 CD2  966 -----------   ILE 154 CG1  1232
  MET 123 CE   978 -----------   VAL 154 CG1  1243
AVD: 1.1899741296671258            Contact types: Hydrophobic,  / Hydrophobic, 

  LEU 128 CG   1016 -----------   LEU 132 CD1  1051
  LEU 128 CG   1028 -----------   LEU 132 CD2  1066
AVD: 1.1935778391681235            Contact types: Hydrophobic,  / Hydrophobic, 

  TRP 87 CH2  675 -----------   PHE 147 CG   1171
  TRP 87 CZ3  698 -----------   PHE 147 CB   1183
AVD: 1.1936233077167557            Contact types: Hydrophobic,  / Hydrophobic, 

  ARG 141 CZ   1125 -----------   ASP 282 OD2  2219
  ARG 141 NE   1138 -----------   ASP 282 OD2  2240
AVD: 1.1945112578364832            Contact types: Attractive,  / Attractive, 

  MET 323 CE   2554 -----------   TRP 325 CH2  2572
  MET 324 CE   2578 -----------   TRP 326 CH2  2596
AVD: 1.196762910575448            Contact types: Hydrophobic,  / Hydrophobic, 

  LEU 128 CD1  1017 -----------   LEU 132 CD1  1051
  LEU 128 CD1  1029 -----------   LEU 132 CD2  1066
AVD: 1.1968221695795116            Contact types: Hydrophobic,  / Hydrophobic, 

  ILE 366 CD1  2895 -----------   THR 427 CG2  3409
  ILE 367 CD1  2921 -----------   VAL 428 CG2  3429
AVD: 1.19735348889916            Contact types: Hydrophobic,  / Hydrophobic, 

  LEU 372 CG   2943 -----------   ALA 434 CB   3457
  ILE 373 CG1  2968 -----------   ALA 435 CB   3484
AVD: 1.2066931749760164            Contact types: Hydrophobic,  / Hydrophobic, 

  LEU 123 CD2  966 -----------   ILE 154 CB   1231
  MET 123 CE   978 -----------   VAL 154 CB   1242
AVD: 1.2099720145928656            Contact types: Hydrophobic,  / Hydrophobic, 

  LEU 212 CD2  1675 -----------   ASN 221 CB   1741
  LEU 212 CD2  1685 -----------   VAL 221 CB   1752
AVD: 1.2184411193070435            Contact types: Hydrophobic,  / Hydrophobic, 

  ILE 70 CG2  538 -----------   LEU 112 CD2  874
  ILE 70 CG2  559 -----------   LEU 112 CD2  892
AVD: 1.2224229403704463            Contact types: Hydrophobic,  / Hydrophobic, 

  ILE 233 CG2  1835 -----------   LYS 304 CB   2403
  LEU 233 CB   1839 -----------   LYS 304 CG   2420
AVD: 1.222806366769826            Contact types: Hydrophobic,  / Hydrophobic, 

  ILE 70 CG1  537 -----------   LEU 112 CD2  874
  ILE 70 CG1  558 -----------   LEU 112 CD2  892
AVD: 1.2268215502604047            Contact types: Hydrophobic,  / Hydrophobic, 

  LEU 128 CD2  1018 -----------   LEU 132 CD1  1051
  LEU 128 CD2  1030 -----------   LEU 132 CD2  1066
AVD: 1.2294077413007398            Contact types: Hydrophobic,  / Hydrophobic, 

  LEU 36 CB   265 -----------   THR 92 CG2  715
  LEU 36 CB   285 -----------   HIS 92 CB   739
AVD: 1.2311280348150349            Contact types: Hydrophobic,  / Hydrophobic, 

  TYR 298 CG   2342 -----------   TRP 325 CZ3  2571
  TYR 298 CG   2363 -----------   TRP 326 CE3  2593
AVD: 1.2363112569063501            Contact types: Hydrophobic,  / Hydrophobic, 

  PRO 319 O    2525 -----------   ILE 327 N    2584
  ASN 320 O    2548 -----------   ILE 328 N    2608
AVD: 1.2454202975261224            Contact types: Hydrogen Bonds,  / Hydrogen Bonds, 

  PHE 17 CZ   129 -----------   TYR 395 CB   3124
  PHE 17 CE2  141 -----------   TYR 396 CB   3142
AVD: 1.246686834701541            Contact types: Hydrophobic,  / Hydrophobic, 

  ILE 267 CG2  2103 -----------   LEU 270 CD1  2129
  MET 267 CG   2118 -----------   LEU 270 CD1  2144
AVD: 1.2535521701795775            Contact types: Hydrophobic,  / Hydrophobic, 

  LYS 304 O    2409 -----------   GLU 315 N    2492
  LYS 304 O    2425 -----------   ILE 313 N    2492
AVD: 1.2570587790227559            Contact types: Hydrogen Bonds,  / Hydrogen Bonds, 

  HIS 199 NE2  1577 -----------   ASP 277 O    2183
  HIS 199 NE2  1585 -----------   ASP 277 OD1  2202
AVD: 1.26081442823841            Contact types: Hydrogen Bonds,  / Attractive, 

  VAL 390 CG1  3087 -----------   ILE 392 CB   3104
  VAL 391 CG1  3107 -----------   ILE 393 CG1  3122
AVD: 1.2616468120975397            Contact types: Hydrophobic,  / Hydrophobic, 

  TRP 87 CB   666 -----------   TYR 150 CE2  1201
  TRP 87 CB   690 -----------   TYR 150 CD1  1210
AVD: 1.2679942325762392            Contact types: Hydrophobic,  / Hydrophobic, 

  ASP 61 CB   450 -----------   GLN 424 CG   3379
  ASP 61 CB   476 -----------   GLN 425 CG   3399
AVD: 1.2720035902323734            Contact types: Hydrophobic,  / Hydrophobic, 

  TYR 298 CD1  2343 -----------   TRP 325 CZ3  2571
  TYR 298 CD1  2364 -----------   TRP 326 CE3  2593
AVD: 1.272397343544779            Contact types: Hydrophobic,  / Hydrophobic, 

  PHE 349 CE2  2770 -----------   ASP 393 CB   3112
  TYR 350 CE1  2791 -----------   LYS 394 CG   3130
AVD: 1.272904968731708            Contact types: Hydrophobic,  / Hydrophobic, 

  ILE 73 CB   560 -----------   LEU 400 CD1  3174
  ILE 73 CG1  583 -----------   LEU 401 CD2  3193
AVD: 1.2730965948102537            Contact types: Hydrophobic,  / Hydrophobic, 

  ASP 322 OD2  2546 -----------   LYS 412 NZ   3280
  GLU 323 OE1  2569 -----------   LYS 413 NZ   3295
AVD: 1.2741707652322023            Contact types: Attractive, Hydrogen Bonds,  / Attractive, Hydrogen Bonds, 

  LEU 109 CD2  849 -----------   ALA 119 CB   933
  ILE 109 CG2  870 -----------   ILE 119 CG1  943
AVD: 1.2747127699813317            Contact types: Hydrophobic,  / Hydrophobic, 

  ASP 110 OD1  856 -----------   ARG 161 NH1  1287
  ILE 106 CD1  846 -----------   ASP 110 CB   876
AVD: 1.292663878258316            Contact types: Attractive, Hydrogen Bonds,  / Hydrophobic, 

  ILE 39 CG1  287 -----------   GLU 133 CG   1058
  ILE 39 CG2  309 -----------   GLU 133 CG   1072
AVD: 1.2942014051862218            Contact types: Hydrophobic,  / Hydrophobic, 

  ASP 248 CB   1939 -----------   ILE 267 CG1  2102
  ASP 248 CB   1947 -----------   MET 267 CB   2117
AVD: 1.295610923238337            Contact types: Hydrophobic,  / Hydrophobic, 

  ALA 241 CB   1893 -----------   PHE 245 CZ   1921
  GLU 241 CB   1898 -----------   MET 245 CE   1931
AVD: 1.297544055285071            Contact types: Hydrophobic,  / Hydrophobic, 

  ILE 70 CD1  539 -----------   ILE 108 CG1  839
  ILE 70 CG1  558 -----------   LEU 108 CD1  862
AVD: 1.2980758381668316            Contact types: Hydrophobic,  / Hydrophobic, 

  SER 234 N    1839 -----------   ASP 239 OD2  1880
  THR 234 N    1845 -----------   ASP 239 OD2  1885
AVD: 1.3070853059736447            Contact types: Hydrogen Bonds,  / Hydrogen Bonds, 

  PHE 172 CE2  1377 -----------   LEU 177 CD2  1414
  PHE 172 CD2  1385 -----------   LEU 177 CG   1421
AVD: 1.3090382398547715            Contact types: Hydrophobic,  / Hydrophobic, 

  ILE 85 CD1  655 -----------   ILE 154 CG1  1232
  ILE 85 CD1  679 -----------   VAL 154 CG1  1243
AVD: 1.3149966733771656            Contact types: Hydrophobic,  / Hydrophobic, 

  TRP 66 CE3  502 -----------   GLU 111 CB   862
  TRP 66 CE3  523 -----------   ILE 70 CD1  560
AVD: 1.316280781189974            Contact types: Hydrophobic,  / Hydrophobic, 

  PRO 271 CB   2136 -----------   LEU 275 CG   2164
  ARG 195 NH2  1557 -----------   SER 271 OG   2151
AVD: 1.3251448042124458            Contact types: Hydrophobic,  / Hydrogen Bonds, 

  ARG 35 NE   257 -----------   ARG 89 NE   690
  ARG 35 NE   277 -----------   ARG 89 NE   714
AVD: 1.32843465297834            Contact types: Repulsive,  / Repulsive, 

  ILE 366 CD1  2895 -----------   LYS 429 CG   3423
  ILE 367 CG1  2919 -----------   LYS 430 CG   3449
AVD: 1.329582184844684            Contact types: Hydrophobic,  / Hydrophobic, 

  PHE 172 CD1  1374 -----------   TYR 249 CE2  1952
  PHE 172 CD1  1384 -----------   TYR 176 CD2  1411
AVD: 1.329787995773815            Contact types: Hydrophobic,  / Hydrophobic, 

  ILE 350 CD1  2779 -----------   TYR 395 CE2  3129
  ILE 351 CG1  2800 -----------   TYR 396 CD2  3145
AVD: 1.3307381357516983            Contact types: Hydrophobic,  / Hydrophobic, 

  PHE 297 CZ   2336 -----------   PHE 332 CB   2628
  TYR 297 CE1  2354 -----------   MET 333 CB   2646
AVD: 1.3339389856813932            Contact types: Hydrophobic,  / Hydrophobic, 

  ILE 85 CD1  655 -----------   ILE 154 CB   1231
  ILE 85 CD1  679 -----------   VAL 154 CB   1242
AVD: 1.3349945583029053            Contact types: Hydrophobic,  / Hydrophobic, 

  TRP 253 CE3  1990 -----------   ILE 267 CG1  2102
  TRP 253 CE3  2002 -----------   MET 267 CB   2117
AVD: 1.3372913077416353            Contact types: Hydrophobic,  / Hydrophobic, 

  GLU 29 OE2  220 -----------   ARG 89 NE   690
  GLU 29 OE2  233 -----------   ARG 89 NE   714
AVD: 1.3384235200576748            Contact types: Attractive,  / Attractive, 

  ASP 41 OD2  311 -----------   HIS 57 ND1  422
  ASP 41 OD2  332 -----------   ASP 57 OD1  452
AVD: 1.3397603384409371            Contact types: Attractive,  / Repulsive, 

  GLU 312 CB   2470 -----------   ILE 314 CG1  2487
  TRP 310 CB   2460 -----------   GLU 312 CG   2486
AVD: 1.343794553601149            Contact types: Hydrophobic,  / Hydrophobic, 

  SER 75 O    580 -----------   LYS 436 NZ   3478
  ASP 75 OD1  598 -----------   LYS 437 NZ   3505
AVD: 1.343913180603833            Contact types: Hydrogen Bonds,  / Attractive, Hydrogen Bonds, 

  PRO 229 CB   1803 -----------   TYR 231 CE1  1819
  PRO 229 CG   1813 -----------   TYR 231 CE1  1826
AVD: 1.3457757820603007            Contact types: Hydrophobic,  / Hydrophobic, 

  PHE 172 CE2  1377 -----------   LEU 250 CG   1960
  PHE 172 CE2  1387 -----------   LEU 250 CD1  1969
AVD: 1.346357647638116            Contact types: Hydrophobic,  / Hydrophobic, 

  THR 167 OG1  1334 -----------   HIS 205 NE2  1626
  THR 167 OG1  1344 -----------   HIS 205 ND1  1631
AVD: 1.3489653314083183            Contact types: Hydrogen Bonds,  / Hydrogen Bonds, 

  ASP 41 OD1  310 -----------   HIS 57 NE2  425
  ASP 41 OD1  331 -----------   ASP 57 OD1  452
AVD: 1.3518328695632007            Contact types: Attractive,  / Repulsive, 

  LYS 118 CG   925 -----------   HIS 163 CB   1302
  LYS 118 CB   933 -----------   ASP 163 CB   1311
AVD: 1.3548427357562303            Contact types: Hydrophobic,  / Hydrophobic, 

  TYR 19 CE2  147 -----------   VAL 78 CG1  596
  VAL 78 CG2  618 -----------   TYR 436 CE2  3494
AVD: 1.3597385510771536            Contact types: Hydrophobic,  / Hydrophobic, 

  SER 86 OG   661 -----------   ARG 89 NE   690
  GLU 29 OE1  232 -----------   SER 86 OG   685
AVD: 1.363584154054648            Contact types: Hydrogen Bonds,  / Hydrogen Bonds, 

  LEU 379 CD1  3008 -----------   TYR 435 CE2  3467
  PHE 376 CE2  3000 -----------   PHE 380 CG   3032
AVD: 1.3644392354552246            Contact types: Hydrophobic,  / Hydrophobic, 

  ILE 85 CG2  654 -----------   TYR 105 CD2  814
  ILE 85 CG2  678 -----------   TYR 105 CD2  834
AVD: 1.3665852719597462            Contact types: Hydrophobic,  / Hydrophobic, 

  CYS 38 N    278 -----------   ASP 41 OD1  310
  CYS 38 N    299 -----------   ASP 41 OD2  332
AVD: 1.3684325546491383            Contact types: Hydrogen Bonds,  / Hydrogen Bonds, 

  PHE 172 CZ   1378 -----------   TYR 249 CE2  1952
  PHE 172 CZ   1388 -----------   TYR 249 CE2  1960
AVD: 1.3704592589968452            Contact types: Hydrophobic,  / Hydrophobic, 

  VAL 121 CB   949 -----------   VAL 162 CG2  1295
  VAL 121 CG2  963 -----------   VAL 162 CB   1304
AVD: 1.373469842467725            Contact types: Hydrophobic,  / Hydrophobic, 

  MET 255 CG   2011 -----------   TYR 343 CD1  2718
  ILE 255 CD1  2025 -----------   TYR 344 CD1  2739
AVD: 1.3766588407672808            Contact types: Hydrophobic,  / Hydrophobic, 

  ILE 181 CG2  1446 -----------   ILE 183 CB   1456
  MET 181 CB   1455 -----------   VAL 183 CG2  1469
AVD: 1.3823668062442063            Contact types: Hydrophobic,  / Hydrophobic, 

  ILE 39 CD1  289 -----------   ALA 185 CB   1474
  ILE 39 CD1  310 -----------   ALA 185 CB   1484
AVD: 1.3835600234991432            Contact types: Hydrophobic,  / Hydrophobic, 

  GLU 135 OE2  1078 -----------   GLU 142 OE1  1135
  GLU 135 OE1  1091 -----------   ASP 142 OD2  1149
AVD: 1.383693155461477            Contact types: Repulsive,  / Repulsive, 

  ASP 420 OD1  3347 -----------   SER 422 OG   3366
  ASP 421 OD1  3364 -----------   GLU 423 OE1  3385
AVD: 1.388743813459012            Contact types: Hydrogen Bonds,  / Repulsive, 

  GLU 29 OE1  219 -----------   ARG 89 NE   690
  GLU 29 OE1  232 -----------   ARG 89 NE   714
AVD: 1.399155312338673            Contact types: Attractive, Hydrogen Bonds,  / Attractive, Hydrogen Bonds, 

  THR 321 OG1  2537 -----------   MET 323 N    2549
  THR 322 OG1  2560 -----------   MET 324 N    2573
AVD: 1.4023136265674745            Contact types: Hydrogen Bonds,  / Hydrogen Bonds, 

  GLN 301 CB   2371 -----------   TYR 303 CD2  2394
  ASN 301 CB   2392 -----------   TYR 303 CE1  2411
AVD: 1.4101323977616276            Contact types: Hydrophobic,  / Hydrophobic, 

  PHE 172 CE1  1376 -----------   PHE 176 CG   1401
  PHE 172 CE1  1386 -----------   TYR 176 CG   1409
AVD: 1.4130136021951973            Contact types: Hydrophobic,  / Hydrophobic, 

  PRO 264 CB   2082 -----------   ILE 267 CB   2101
  PRO 264 CG   2099 -----------   MET 267 CG   2118
AVD: 1.413262184387273            Contact types: Hydrophobic,  / Hydrophobic, 

  TRP 253 CZ3  1992 -----------   ILE 267 CG1  2102
  TRP 253 CZ3  2004 -----------   MET 267 CB   2117
AVD: 1.4140663478843536            Contact types: Hydrophobic,  / Hydrophobic, 

  ASP 41 O    313 -----------   CYS 44 SG   335
  ASP 41 O    334 -----------   ASN 55 ND2  441
AVD: 1.4151793947139573            Contact types: Hydrogen Bonds,  / Hydrogen Bonds, 

  ALA 355 CB   2812 -----------   MET 357 CG   2823
  ALA 356 CB   2835 -----------   MET 358 CE   2848
AVD: 1.420320870589485            Contact types: Hydrophobic,  / Hydrophobic, 

  ASP 248 OD1  1941 -----------   GLN 252 NE2  1979
  ASP 248 OD1  1949 -----------   HIS 252 ND1  1986
AVD: 1.4219782317958343            Contact types: Hydrogen Bonds,  / Attractive, Hydrogen Bonds, 

  ASN 221 CB   1741 -----------   ILE 290 CG2  2276
  VAL 221 CG2  1754 -----------   LEU 290 CD1  2297
AVD: 1.4222597581808551            Contact types: Hydrophobic,  / Hydrophobic, 

  MET 255 CG   2011 -----------   TYR 343 CE1  2720
  ILE 255 CD1  2025 -----------   TYR 344 CE1  2741
AVD: 1.4294453406123815            Contact types: Hydrophobic,  / Hydrophobic, 

  PRO 271 CG   2137 -----------   LEU 275 CG   2164
  ARG 195 NH2  1557 -----------   ASP 268 O    2130
AVD: 1.430464535376964            Contact types: Hydrophobic,  / Hydrogen Bonds, 

  VAL 90 CG1  699 -----------   TYR 150 CD1  1198
  VAL 90 CG2  724 -----------   TYR 150 CD1  1210
AVD: 1.4320180511227927            Contact types: Hydrophobic,  / Hydrophobic, 

  GLU 405 CG   3216 -----------   GLU 408 CB   3243
  GLU 406 CG   3234 -----------   LEU 409 CB   3261
AVD: 1.4456754408656107            Contact types: Hydrophobic,  / Hydrophobic, 

  TYR 63 CG   469 -----------   PHE 104 CD1  802
  ILE 63 CD1  497 -----------   PHE 104 CD1  822
AVD: 1.4467408314414867            Contact types: Hydrophobic,  / Hydrophobic, 

  ILE 327 CD1  2589 -----------   TYR 374 CD2  2961
  ILE 328 CG1  2611 -----------   TYR 375 CE2  2988
AVD: 1.447333684493157            Contact types: Hydrophobic,  / Hydrophobic, 

  PHE 172 CB   1372 -----------   TYR 254 CD2  2001
  PHE 172 CB   1382 -----------   TYR 254 CE2  2015
AVD: 1.4514939401867417            Contact types: Hydrophobic,  / Hydrophobic, 

  TYR 63 CG   469 -----------   PHE 104 CE1  804
  ILE 63 CD1  497 -----------   PHE 104 CE1  824
AVD: 1.4516353979042442            Contact types: Hydrophobic,  / Hydrophobic, 

  PHE 297 CB   2330 -----------   PHE 332 CE1  2632
  MET 295 CE   2337 -----------   TYR 297 CB   2350
AVD: 1.459788673584648            Contact types: Hydrophobic,  / Hydrophobic, 

  ASP 260 OD2  2053 -----------   TYR 343 OH   2723
  LYS 260 CD   2063 -----------   TYR 344 CE1  2741
AVD: 1.4631731146762132            Contact types: Hydrogen Bonds,  / Hydrophobic, 

  TRP 40 CE3  300 -----------   PHE 43 CG   324
  TRP 40 CD2  317 -----------   PHE 43 CD2  347
AVD: 1.4636832224266703            Contact types: Hydrophobic,  / Hydrophobic, 

  LEU 339 CD1  2687 -----------   TYR 343 CB   2716
  LEU 340 CD2  2706 -----------   TYR 344 CB   2737
AVD: 1.4761867936934583            Contact types: Hydrophobic,  / Hydrophobic, 

  MET 259 CB   2042 -----------   TYR 343 CB   2716
  LEU 259 CG   2054 -----------   TYR 344 CB   2737
AVD: 1.4833145755246984            Contact types: Hydrophobic,  / Hydrophobic, 

  TYR 263 CE2  2074 -----------   ILE 278 CD1  2189
  TYR 263 CE2  2090 -----------   MET 283 CE   2248
AVD: 1.4880242308314475            Contact types: Hydrophobic,  / Hydrophobic, 

  TRP 40 CZ2  301 -----------   TRP 406 CB   3224
  TRP 40 CH2  324 -----------   TRP 407 CG   3243
AVD: 1.488762086489511            Contact types: Hydrophobic,  / Hydrophobic, 

  ILE 39 CD1  289 -----------   GLU 133 CB   1057
  ILE 39 CG2  309 -----------   GLU 133 CB   1071
AVD: 1.4911388917629522            Contact types: Hydrophobic,  / Hydrophobic, 

  LEU 203 CD2  1613 -----------   ASP 282 CB   2216
  LEU 203 CD1  1620 -----------   ASP 282 CB   2237
AVD: 1.4950833989363357            Contact types: Hydrophobic,  / Hydrophobic, 

  LEU 109 CD2  849 -----------   LEU 112 CD1  873
  LEU 112 CD1  891 -----------   ILE 119 CD1  945
AVD: 1.4957253474201053            Contact types: Hydrophobic,  / Hydrophobic, 

  PHE 332 CE1  2632 -----------   ILE 350 CD1  2779
  MET 295 CE   2337 -----------   ILE 351 CD1  2802
AVD: 1.4984317070478672            Contact types: Hydrophobic,  / Hydrophobic, 

  LEU 97 CG   749 -----------   LEU 153 CD1  1225
  LEU 97 CG   772 -----------   LEU 153 CD1  1236
AVD: 1.500830794913526            Contact types: Hydrophobic,  / Hydrophobic, 

  TRP 66 CZ3  504 -----------   GLU 111 CB   862
  TRP 66 CZ3  525 -----------   ALA 111 CB   884
AVD: 1.5036299714394987            Contact types: Hydrophobic,  / Hydrophobic, 

  ILE 70 CG2  538 -----------   ARG 115 CB   897
  ILE 70 CG2  559 -----------   LYS 115 CG   912
AVD: 1.5055989249964736            Contact types: Hydrophobic,  / Hydrophobic, 

  LEU 76 CG   584 -----------   ILE 428 CD1  3417
  LEU 76 CD2  607 -----------   ALA 433 CB   3471
AVD: 1.5080559908455555            Contact types: Hydrophobic,  / Hydrophobic, 

  THR 423 CG2  3373 -----------   GLN 425 CB   3387
  THR 424 CG2  3393 -----------   GLU 426 CB   3407
AVD: 1.5103495800005302            Contact types: Hydrophobic,  / Hydrophobic, 

  ASP 248 OD2  1942 -----------   GLN 252 NE2  1979
  ASP 248 OD2  1950 -----------   HIS 252 ND1  1986
AVD: 1.514406273772911            Contact types: Hydrogen Bonds,  / Attractive, 

  ARG 35 NH2  260 -----------   HIS 57 ND1  422
  ARG 35 NH2  280 -----------   ASP 57 OD1  452
AVD: 1.520499313284271            Contact types: Repulsive,  / Attractive, 

  VAL 90 CG1  699 -----------   TYR 150 CE1  1200
  VAL 90 CG2  724 -----------   TYR 150 CE1  1212
AVD: 1.5205428215030725            Contact types: Hydrophobic,  / Hydrophobic, 

  LYS 118 CD   926 -----------   HIS 163 CB   1302
  LYS 118 CG   934 -----------   ASP 163 CB   1311
AVD: 1.5206624205684458            Contact types: Hydrophobic,  / Hydrophobic, 

  MET 259 CB   2042 -----------   TYR 343 CD1  2718
  LEU 259 CG   2054 -----------   TYR 344 CD1  2739
AVD: 1.5221902606314988            Contact types: Hydrophobic,  / Hydrophobic, 

  LEU 400 CD2  3175 -----------   VAL 417 CG2  3321
  LEU 401 CG   3191 -----------   ILE 418 CD1  3337
AVD: 1.522492620895917            Contact types: Hydrophobic,  / Hydrophobic, 

  PHE 172 CZ   1378 -----------   PHE 176 CG   1401
  PHE 172 CZ   1388 -----------   TYR 176 CG   1409
AVD: 1.5318927881082016            Contact types: Hydrophobic,  / Hydrophobic, 

  LYS 256 NZ   2022 -----------   TYR 343 OH   2723
  LYS 260 NZ   2065 -----------   TYR 344 OH   2744
AVD: 1.5331862215312975            Contact types: Hydrogen Bonds,  / Hydrogen Bonds, 

  MET 209 CE   1653 -----------   ILE 290 CB   2274
  MET 209 CE   1661 -----------   LEU 290 CB   2295
AVD: 1.5458802928021127            Contact types: Hydrophobic,  / Hydrophobic, 

  MET 255 CB   2010 -----------   TYR 343 CD1  2718
  ILE 255 CG2  2024 -----------   TYR 344 CD1  2739
AVD: 1.5461886906040667            Contact types: Hydrophobic,  / Hydrophobic, 

  SER 399 OG   3167 -----------   ASN 403 ND2  3199
  SER 400 OG   3185 -----------   ASN 404 ND2  3217
AVD: 1.5477539683754435            Contact types: Hydrogen Bonds,  / Hydrogen Bonds, 

  ALA 33 CB   239 -----------   TYR 63 CE1  472
  THR 34 OG1  268 -----------   ARG 89 NH2  717
AVD: 1.5480317923549876            Contact types: Hydrophobic,  / Hydrogen Bonds, 

  GLY 137 O    1088 -----------   THR 143 OG1  1142
  GLY 137 O    1102 -----------   THR 143 OG1  1155
AVD: 1.549200755390145            Contact types: Hydrogen Bonds,  / Hydrogen Bonds, 

  SER 234 OG   1842 -----------   ASP 239 OD2  1880
  THR 234 OG1  1848 -----------   ASP 239 OD2  1885
AVD: 1.5506087911999815            Contact types: Hydrogen Bonds,  / Hydrogen Bonds, 

  TRP 40 O    305 -----------   CYS 44 SG   335
  TRP 40 O    326 -----------   CYS 44 SG   356
AVD: 1.5555476310129508            Contact types: Hydrogen Bonds,  / Hydrogen Bonds, 

  LEU 72 CD1  554 -----------   VAL 417 CG2  3321
  LEU 72 CG   575 -----------   ILE 418 CD1  3337
AVD: 1.563424451388227            Contact types: Hydrophobic,  / Hydrophobic, 

  MET 323 CE   2554 -----------   GLU 408 CG   3244
  MET 324 CE   2578 -----------   LEU 409 CB   3261
AVD: 1.5651949143379493            Contact types: Hydrophobic,  / Hydrophobic, 

  ILE 70 CD1  539 -----------   ILE 108 CD1  841
  ILE 70 CD1  560 -----------   LEU 108 CD1  862
AVD: 1.5674174306267121            Contact types: Hydrophobic,  / Hydrophobic, 

  PHE 227 CB   1784 -----------   LEU 335 CG   2656
  PHE 251 CE1  1979 -----------   MET 336 CG   2671
AVD: 1.571561319895789            Contact types: Hydrophobic,  / Hydrophobic, 

  PHE 302 O    2388 -----------   THR 317 N    2508
  VAL 302 O    2404 -----------   THR 315 N    2507
AVD: 1.5735927708600252            Contact types: Hydrogen Bonds,  / Hydrogen Bonds, 

  VAL 382 CG1  3028 -----------   ILE 392 CG2  3106
  VAL 383 CG1  3055 -----------   ILE 393 CG1  3122
AVD: 1.5750812008394344            Contact types: Hydrophobic,  / Hydrophobic, 

  ARG 35 CZ   258 -----------   ARG 89 NE   690
  GLU 29 OE1  232 -----------   ARG 35 CZ   278
AVD: 1.5791923808847714            Contact types: Repulsive,  / Attractive, 

  THR 42 OG1  317 -----------   GLN 130 NE2  1034
  THR 42 OG1  338 -----------   GLN 130 NE2  1046
AVD: 1.5841978725832473            Contact types: Hydrogen Bonds,  / Hydrogen Bonds, 

  TRP 253 CE3  1990 -----------   ILE 267 CD1  2104
  TRP 253 CE3  2002 -----------   PRO 264 CG   2099
AVD: 1.5854549348052627            Contact types: Hydrophobic,  / Hydrophobic, 

  MET 357 CE   2825 -----------   ASP 370 CB   2923
  MET 358 CE   2848 -----------   ASN 371 CB   2948
AVD: 1.5883260653116043            Contact types: Hydrophobic,  / Hydrophobic, 

  SER 399 OG   3167 -----------   MET 401 O    3185
  SER 400 OG   3185 -----------   MET 402 O    3203
AVD: 1.5982487240739676            Contact types: Hydrogen Bonds,  / Hydrogen Bonds, 

  MET 255 CB   2010 -----------   TYR 343 CE1  2720
  ILE 255 CG2  2024 -----------   TYR 344 CE1  2741
AVD: 1.5989751904491674            Contact types: Hydrophobic,  / Hydrophobic, 

  LYS 256 CG   2019 -----------   ASP 260 CB   2050
  ASP 256 CB   2030 -----------   LYS 260 CG   2062
AVD: 1.6049066074293683            Contact types: Hydrophobic,  / Hydrophobic, 

  ASP 236 CB   1856 -----------   ASP 239 CB   1877
  SER 236 OG   1863 -----------   ASP 239 OD2  1885
AVD: 1.6103218688038559            Contact types: Hydrophobic,  / Hydrogen Bonds, 

  LEU 109 CD1  848 -----------   PHE 158 CD1  1261
  ILE 109 CD1  871 -----------   ILE 158 CB   1275
AVD: 1.612186826305312            Contact types: Hydrophobic,  / Hydrophobic, 

  TYR 19 CE1  146 -----------   TYR 435 CE2  3467
  PHE 376 CE2  3000 -----------   TYR 436 CE1  3493
AVD: 1.6125198024280358            Contact types: Hydrophobic,  / Hydrophobic, 

  THR 299 CG2  2355 -----------   TRP 325 CB   2563
  THR 299 CG2  2376 -----------   TRP 326 CG   2588
AVD: 1.6311935748516502            Contact types: Hydrophobic,  / Hydrophobic, 

  ASN 169 ND2  1351 -----------   GLU 352 OE2  2795
  ASN 169 OD1  1360 -----------   ASN 296 ND2  2345
AVD: 1.6313440835508617            Contact types: Hydrogen Bonds,  / Hydrogen Bonds, 

  GLU 408 CG   3244 -----------   LYS 412 CD   3278
  LEU 409 CD1  3263 -----------   LYS 413 CG   3292
AVD: 1.6359175560941885            Contact types: Hydrophobic,  / Hydrophobic, 

  TRP 66 CE3  502 -----------   GLU 111 CG   863
  TRP 66 CD2  519 -----------   ILE 70 CD1  560
AVD: 1.6375427657472263            Contact types: Hydrophobic,  / Hydrophobic, 

  TYR 375 CE2  2975 -----------   ALA 397 CB   3147
  PHE 376 CE1  2999 -----------   ALA 398 CB   3165
AVD: 1.637745950843217            Contact types: Hydrophobic,  / Hydrophobic, 

  ASP 322 CB   2543 -----------   PRO 358 CG   2832
  GLU 323 CG   2567 -----------   PRO 359 CB   2854
AVD: 1.6386662688734734            Contact types: Hydrophobic,  / Hydrophobic, 

  ILE 85 CG1  653 -----------   LEU 123 CD2  966
  ILE 85 CB   676 -----------   MET 123 CE   978
AVD: 1.6388143345335853            Contact types: Hydrophobic,  / Hydrophobic, 

  ILE 233 CB   1833 -----------   LYS 304 CB   2403
  LEU 233 CG   1840 -----------   LYS 304 CG   2420
AVD: 1.6426241269759005            Contact types: Hydrophobic,  / Hydrophobic, 

  HIS 200 NE2  1587 -----------   ASP 277 OD2  2181
  HIS 200 NE2  1595 -----------   ASP 277 OD2  2203
AVD: 1.6440081100092034            Contact types: Attractive,  / Attractive, Hydrogen Bonds, 

  VAL 21 CG2  160 -----------   VAL 78 CG1  596
  VAL 21 CG1  171 -----------   VAL 78 CG2  618
AVD: 1.6465286122834073            Contact types: Hydrophobic,  / Hydrophobic, 

  TYR 263 CD2  2072 -----------   MET 283 CE   2227
  TYR 263 CD2  2088 -----------   MET 283 CE   2248
AVD: 1.6556139576086362            Contact types: Hydrophobic,  / Hydrophobic, 

  TYR 395 OH   3131 -----------   TYR 435 OH   3469
  PHE 376 CG   2996 -----------   TYR 396 CG   3143
AVD: 1.6565478759132326            Contact types: Hydrogen Bonds,  / Aromatic Stacking, 

  ALA 80 CB   610 -----------   PHE 396 CE2  3141
  ALA 80 CB   631 -----------   PHE 397 CZ   3160
AVD: 1.6660578417495815            Contact types: Hydrophobic,  / Hydrophobic, 

  ALA 22 O    167 -----------   SER 399 N    3164
  ALA 22 O    179 -----------   SER 400 OG   3185
AVD: 1.6682701359858279            Contact types: Hydrogen Bonds,  / Hydrogen Bonds, 

  ASP 359 OD2  2840 -----------   ARG 371 NH1  2936
  ASP 360 OD2  2863 -----------   ASP 369 OD2  2934
AVD: 1.677949945570838            Contact types: Attractive, Hydrogen Bonds,  / Repulsive, 

  PHE 297 CD1  2332 -----------   LEU 335 CD2  2658
  VAL 227 CG2  1796 -----------   TYR 297 CD1  2352
AVD: 1.680405325557773            Contact types: Hydrophobic,  / Hydrophobic, 

  HIS 34 CB   246 -----------   GLU 100 CB   771
  ASN 98 ND2  782 -----------   THR 100 OG1  797
AVD: 1.6869590155445566            Contact types: Hydrophobic,  / Hydrogen Bonds, 

  LEU 212 CD1  1674 -----------   PRO 217 CG   1714
  LEU 212 CG   1683 -----------   ASN 218 CB   1731
AVD: 1.6895633830377286            Contact types: Hydrophobic,  / Hydrophobic, 

  ILE 73 CD1  563 -----------   VAL 78 CG1  596
  LEU 76 CD1  606 -----------   VAL 78 CG2  618
AVD: 1.6905945796517605            Contact types: Hydrophobic,  / Hydrophobic, 

  MET 323 CG   2552 -----------   LYS 412 CD   3278
  MET 324 SD   2577 -----------   LYS 413 NZ   3295
AVD: 1.695968858690257            Contact types: Hydrophobic,  / Hydrogen Bonds, 

  ASN 340 CB   2693 -----------   THR 344 CG2  2730
  ASP 341 OD1  2713 -----------   ASP 345 OD1  2751
AVD: 1.7055151881220276            Contact types: Hydrophobic,  / Repulsive, 

  ILE 233 CD1  1836 -----------   LYS 304 CB   2403
  LEU 233 CD1  1841 -----------   LYS 304 CG   2420
AVD: 1.7089924229133961            Contact types: Hydrophobic,  / Hydrophobic, 

  ARG 371 NH1  2936 -----------   LYS 429 NZ   3426
  ARG 372 NE   2959 -----------   LYS 430 NZ   3452
AVD: 1.7125388733967988            Contact types: Repulsive,  / Repulsive, 

  GLU 405 CG   3216 -----------   PHE 414 CD1  3298
  GLU 406 CG   3234 -----------   PHE 415 CD1  3313
AVD: 1.7159118981748287            Contact types: Hydrophobic,  / Hydrophobic, 

  ASN 221 CB   1741 -----------   ILE 290 CB   2274
  VAL 221 CG1  1753 -----------   LEU 290 CD1  2297
AVD: 1.7275054279229134            Contact types: Hydrophobic,  / Hydrophobic, 

  ARG 141 NE   1124 -----------   HIS 199 NE2  1577
  ARG 141 NH2  1141 -----------   HIS 199 NE2  1585
AVD: 1.7312984370908686            Contact types: Repulsive,  / Repulsive, Hydrogen Bonds, 

  ILE 73 CD1  563 -----------   LEU 400 CB   3172
  VAL 21 CG1  171 -----------   LEU 401 CB   3190
AVD: 1.734608832600869            Contact types: Hydrophobic,  / Hydrophobic, 

  LEU 132 CD1  1051 -----------   THR 143 CG2  1143
  LEU 132 CD2  1066 -----------   THR 143 CG2  1156
AVD: 1.7445964472986784            Contact types: Hydrophobic,  / Hydrophobic, 

  VAL 21 CB   158 -----------   ILE 73 CD1  563
  VAL 21 CG2  172 -----------   LEU 401 CD1  3192
AVD: 1.746607818212902            Contact types: Hydrophobic,  / Hydrophobic, 

  TRP 253 CH2  1993 -----------   LEU 275 CD1  2165
  ARG 195 CZ   1555 -----------   ASP 268 OD1  2127
AVD: 1.74834726393819            Contact types: Hydrophobic,  / Attractive, 

  PHE 172 CD1  1374 -----------   LEU 250 CB   1959
  PHE 172 CG   1383 -----------   LEU 250 CD1  1969
AVD: 1.7486952176562558            Contact types: Hydrophobic,  / Hydrophobic, 

  PRO 264 CB   2082 -----------   ILE 267 CG1  2102
  PRO 264 CG   2099 -----------   MET 267 CB   2117
AVD: 1.7511873419037882            Contact types: Hydrophobic,  / Hydrophobic, 

  ARG 300 NE   2363 -----------   SER 331 OG   2623
  ARG 300 CG   2382 -----------   ALA 332 CB   2641
AVD: 1.7517521004533445            Contact types: Hydrogen Bonds,  / Hydrophobic, 

  LEU 13 N    88 -----------   ARG 442 O    3526
  PHE 13 CB   100 -----------   ARG 443 CG   3546
AVD: 1.7584281962789294            Contact types: Hydrogen Bonds,  / Hydrophobic, 

  ILE 366 O    2897 -----------   ASN 430 ND2  3434
  ASP 369 OD1  2933 -----------   ASP 431 OD1  3459
AVD: 1.7652033274133554            Contact types: Hydrogen Bonds,  / Repulsive, 

  ASP 41 OD2  311 -----------   HIS 57 NE2  425
  ARG 32 NE   250 -----------   ASP 41 OD2  332
AVD: 1.7711126207834298            Contact types: Attractive,  / Attractive, 

  ARG 35 NE   257 -----------   ARG 89 NH2  693
  GLU 29 OE1  232 -----------   ARG 35 NE   277
AVD: 1.7756622148361556            Contact types: Repulsive,  / Attractive, 

  MET 255 CG   2011 -----------   LEU 339 CD1  2687
  ILE 255 CD1  2025 -----------   LEU 340 CD2  2706
AVD: 1.7793661604569286            Contact types: Hydrophobic,  / Hydrophobic, 

  TYR 81 CB   615 -----------   ILE 117 CD1  919
  ILE 73 CG2  584 -----------   TYR 81 CB   636
AVD: 1.7799292956569643            Contact types: Hydrophobic,  / Hydrophobic, 

  ILE 73 CG1  561 -----------   LEU 400 CG   3173
  ILE 73 CG1  583 -----------   LEU 401 CD1  3192
AVD: 1.7801217750660379            Contact types: Hydrophobic,  / Hydrophobic, 

  ILE 85 CD1  655 -----------   TYR 150 CE1  1200
  ILE 85 CG2  678 -----------   TYR 150 CE1  1212
AVD: 1.784136166162035            Contact types: Hydrophobic,  / Hydrophobic, 

  ILE 73 CG2  562 -----------   ILE 117 CD1  919
  ILE 73 CB   582 -----------   LYS 117 CD   926
AVD: 1.7848035317385804            Contact types: Hydrophobic,  / Hydrophobic, 

  GLU 405 CG   3216 -----------   PHE 414 CE1  3300
  GLU 406 CG   3234 -----------   PHE 415 CE1  3315
AVD: 1.7854656988071556            Contact types: Hydrophobic,  / Hydrophobic, 

  ASN 140 O    1118 -----------   THR 143 OG1  1142
  ASN 140 O    1132 -----------   THR 143 OG1  1155
AVD: 1.7889047842427783            Contact types: Hydrogen Bonds,  / Hydrogen Bonds, 

  PHE 332 CE1  2632 -----------   LEU 336 CD2  2666
  MET 295 CE   2337 -----------   LEU 337 CD2  2681
AVD: 1.791939257421423            Contact types: Hydrophobic,  / Hydrophobic, 

  PHE 227 CB   1784 -----------   LEU 335 CD1  2657
  VAL 227 CB   1794 -----------   PHE 251 CZ   1981
AVD: 1.795546876160314            Contact types: Hydrophobic,  / Hydrophobic, 

  TYR 19 N    140 -----------   ASP 79 OD1  604
  PHE 19 N    153 -----------   ASP 79 OD2  626
AVD: 1.7960942672077453            Contact types: Hydrogen Bonds,  / Hydrogen Bonds, 

  PHE 176 CD1  1402 -----------   GLU 180 CB   1435
  TYR 176 CD1  1410 -----------   GLU 180 CB   1446
AVD: 1.80003531768129            Contact types: Hydrophobic,  / Hydrophobic, 

  ILE 73 CD1  563 -----------   LEU 400 CG   3173
  LEU 76 CD1  606 -----------   LEU 401 CD1  3192
AVD: 1.806700618534888            Contact types: Hydrophobic,  / Hydrophobic, 

  PHE 176 CG   1401 -----------   TYR 249 CE2  1952
  TYR 176 CB   1408 -----------   TYR 249 CE2  1960
AVD: 1.8074223215254954            Contact types: Hydrophobic,  / Hydrophobic, 

  MET 209 CE   1653 -----------   GLN 288 CB   2259
  MET 209 CE   1661 -----------   GLN 288 CG   2280
AVD: 1.8100560922134687            Contact types: Hydrophobic,  / Hydrophobic, 

  TRP 126 NE1  997 -----------   SER 174 OG   1390
  TRP 126 CG   1006 -----------   ALA 174 CB   1399
AVD: 1.8112880120505408            Contact types: Hydrogen Bonds,  / Hydrophobic, 

  TYR 81 CE2  620 -----------   LEU 83 CD1  640
  TYR 81 CE2  641 -----------   PHE 83 CD1  661
AVD: 1.8167365983127939            Contact types: Hydrophobic,  / Hydrophobic, 

  TYR 19 CD1  144 -----------   TYR 435 CD2  3465
  PHE 19 CD2  158 -----------   TYR 436 CE1  3493
AVD: 1.8218912352279109            Contact types: Hydrophobic,  / Hydrophobic, 

  LYS 118 NZ   928 -----------   HIS 163 ND1  1300
  LYS 118 NZ   937 -----------   ASP 163 OD1  1313
AVD: 1.8241056315270765            Contact types: Repulsive,  / Attractive, 

  LEU 76 CD2  586 -----------   ILE 428 CD1  3417
  TRP 429 CZ3  3442 -----------   ALA 433 CB   3471
AVD: 1.8249129555216184            Contact types: Hydrophobic,  / Hydrophobic, 

  TRP 66 CZ3  504 -----------   GLU 111 CG   863
  TRP 66 CZ3  525 -----------   ILE 70 CD1  560
AVD: 1.8262361526165738            Contact types: Hydrophobic,  / Hydrophobic, 

  TYR 81 CD2  618 -----------   LEU 83 CD1  640
  TYR 81 CD2  639 -----------   PHE 83 CD1  661
AVD: 1.8251088642967326            Contact types: Hydrophobic,  / Hydrophobic, 

  THR 299 O    2357 -----------   GLN 301 NE2  2375
  HIS 228 ND1  1801 -----------   THR 299 O    2378
AVD: 1.8295032786910577            Contact types: Hydrogen Bonds,  / Hydrogen Bonds, 

  VAL 211 O    1669 -----------   ASN 215 ND2  1701
  VAL 211 O    1679 -----------   ASN 215 ND2  1713
AVD: 1.8444628642124745            Contact types: Hydrogen Bonds,  / Hydrogen Bonds, 

  TYR 124 CE2  976 -----------   LEU 168 CD2  1343
  TYR 124 CE2  988 -----------   LEU 201 CD1  1604
AVD: 1.8444684767383577            Contact types: Hydrophobic,  / Hydrophobic, 

  TYR 124 CD2  974 -----------   LEU 168 CD2  1343
  TYR 124 CD2  986 -----------   LEU 201 CD1  1604
AVD: 1.8455357949767168            Contact types: Hydrophobic,  / Hydrophobic, 

  PRO 229 CB   1803 -----------   ARG 300 CB   2360
  ARG 300 CB   2381 -----------   ALA 332 CB   2641
AVD: 1.8531471103930213            Contact types: Hydrophobic,  / Hydrophobic, 

  LEU 400 CD2  3175 -----------   VAL 417 CB   3319
  MET 402 CG   3199 -----------   ILE 418 CB   3334
AVD: 1.8543892162005318            Contact types: Hydrophobic,  / Hydrophobic, 

  PHE 26 CD2  191 -----------   TRP 406 CH2  3233
  PHE 26 CB   201 -----------   TRP 407 CZ3  3250
AVD: 1.8576681088516622            Contact types: Hydrophobic,  / Hydrophobic, 

  THR 106 CG2  825 -----------   PHE 158 CE1  1263
  ILE 106 CB   843 -----------   ILE 158 CG2  1277
AVD: 1.8607351379892396            Contact types: Hydrophobic,  / Hydrophobic, 

  GLN 301 CG   2372 -----------   TYR 303 CE2  2396
  ASN 301 OD1  2394 -----------   TYR 303 OH   2414
AVD: 1.8657841604749605            Contact types: Hydrophobic,  / Hydrogen Bonds, 

  LEU 225 CD2  1771 -----------   TYR 254 CB   1998
  ILE 225 CG2  1780 -----------   TYR 254 CB   2010
AVD: 1.8689259680074464            Contact types: Hydrophobic,  / Hydrophobic, 

  TYR 19 CD2  145 -----------   ILE 439 CB   3496
  PHE 19 CG   156 -----------   LEU 440 CB   3526
AVD: 1.873126627614357            Contact types: Hydrophobic,  / Hydrophobic, 

  LYS 256 CB   2018 -----------   TYR 343 CE1  2720
  ASP 256 CB   2030 -----------   LYS 260 CD   2063
AVD: 1.8761562216517442            Contact types: Hydrophobic,  / Hydrophobic, 

  VAL 382 O    3031 -----------   THR 386 OG1  3058
  VAL 383 CG1  3055 -----------   MET 387 CG   3081
AVD: 1.8837872832306206            Contact types: Hydrogen Bonds,  / Hydrophobic, 

  ILE 295 CG1  2315 -----------   LEU 339 CD2  2688
  MET 295 CB   2334 -----------   MET 349 CE   2782
AVD: 1.885852640051323            Contact types: Hydrophobic,  / Hydrophobic, 

  TYR 81 CE1  619 -----------   LEU 83 CB   638
  TYR 81 CG   637 -----------   PHE 83 CG   660
AVD: 1.886653815593625            Contact types: Hydrophobic,  / Aromatic Stacking, 

  LEU 97 CD2  751 -----------   LEU 153 CG   1224
  LEU 97 CD1  773 -----------   LEU 153 CG   1235
AVD: 1.8927471473604065            Contact types: Hydrophobic,  / Hydrophobic, 

  ASN 140 ND2  1116 -----------   GLU 142 OE1  1135
  ASN 140 ND2  1130 -----------   ASP 142 OD2  1149
AVD: 1.8949689901160547            Contact types: Hydrogen Bonds,  / Hydrogen Bonds, 

  ILE 278 CD1  2189 -----------   MET 283 CG   2225
  ILE 278 CG2  2210 -----------   MET 283 CE   2248
AVD: 1.9028509812740533            Contact types: Hydrophobic,  / Hydrophobic, 

  PHE 172 CE1  1376 -----------   PHE 176 CD2  1403
  PHE 172 CE1  1386 -----------   TYR 249 CE2  1960
AVD: 1.9035245298488455            Contact types: Hydrophobic,  / Hydrophobic, 

  HIS 306 N    2415 -----------   PRO 313 O    2483
  GLY 306 N    2434 -----------   PHE 311 O    2482
AVD: 1.9038268433693437            Contact types: Hydrogen Bonds,  / Hydrogen Bonds, 

  HIS 205 NE2  1626 -----------   MET 209 SD   1652
  HIS 205 NE2  1634 -----------   MET 209 SD   1660
AVD: 1.9066284118860297            Contact types: Hydrogen Bonds,  / Hydrogen Bonds, 

  LEU 72 CD2  555 -----------   LEU 76 CD2  586
  LEU 72 CD1  576 -----------   TRP 429 CZ2  3441
AVD: 1.9068446458392911            Contact types: Hydrophobic,  / Hydrophobic, 

  ILE 70 CD1  539 -----------   GLU 111 CB   862
  ILE 70 CD1  560 -----------   ALA 111 CB   884
AVD: 1.915984816197128            Contact types: Hydrophobic,  / Hydrophobic, 

  LYS 15 NZ   109 -----------   ARG 442 NH2  3524
  GLU 15 CG   120 -----------   THR 447 CG2  3578
AVD: 1.919369355759256            Contact types: Repulsive,  / Hydrophobic, 

  LEU 72 CD1  554 -----------   ARG 426 CG   3397
  MET 402 CE   3201 -----------   ARG 427 CG   3417
AVD: 1.9222758910088995            Contact types: Hydrophobic,  / Hydrophobic, 

  ARG 141 NH1  1126 -----------   ASP 282 OD1  2218
  ARG 141 NH2  1141 -----------   ASP 282 OD2  2240
AVD: 1.9234159620087579            Contact types: Attractive, Hydrogen Bonds,  / Attractive, Hydrogen Bonds, 

  SER 234 OG   1842 -----------   ASP 236 N    1854
  THR 234 OG1  1848 -----------   SER 236 N    1860
AVD: 1.9237230073535492            Contact types: Hydrogen Bonds,  / Hydrogen Bonds, 

  LEU 72 CD1  554 -----------   VAL 417 CG1  3320
  MET 402 CE   3201 -----------   ILE 418 CG2  3336
AVD: 1.9256524084155922            Contact types: Hydrophobic,  / Hydrophobic, 

  THR 321 OG1  2537 -----------   TRP 325 N    2561
  THR 322 CG2  2561 -----------   TRP 326 CB   2587
AVD: 1.9321353092112619            Contact types: Hydrogen Bonds,  / Hydrophobic, 

  ASP 359 OD1  2839 -----------   ARG 371 NH1  2936
  ASP 360 OD1  2862 -----------   ARG 372 NE   2959
AVD: 1.9365524727287458            Contact types: Attractive, Hydrogen Bonds,  / Attractive, 

  GLU 180 CG   1436 -----------   LYS 191 CD   1512
  GLU 180 OE1  1449 -----------   ARG 191 NE   1522
AVD: 1.9378657526278564            Contact types: Hydrophobic,  / Attractive, 

  PHE 172 CZ   1378 -----------   LEU 250 CG   1960
  PHE 172 CD2  1385 -----------   LEU 250 CD1  1969
AVD: 1.9453575466836066            Contact types: Hydrophobic,  / Hydrophobic, 

  TYR 165 N    1314 -----------   LEU 220 O    1738
  TYR 165 N    1322 -----------   ASP 220 OD2  1747
AVD: 1.9476721913365345            Contact types: Hydrogen Bonds,  / Hydrogen Bonds, 

  LEU 109 CD1  848 -----------   PHE 158 CE1  1263
  ILE 106 CB   843 -----------   ILE 109 CD1  871
AVD: 1.9615072187703495            Contact types: Hydrophobic,  / Hydrophobic, 

  LEU 72 CD1  554 -----------   ARG 426 CB   3396
  MET 402 CE   3201 -----------   ARG 427 CB   3416
AVD: 1.969675130000883            Contact types: Hydrophobic,  / Hydrophobic, 

  ALA 24 CB   177 -----------   GLN 27 CG   200
  SER 24 OG   190 -----------   GLN 27 OE1  215
AVD: 1.9714987544324871            Contact types: Hydrophobic,  / Hydrogen Bonds, 

  ALA 51 CB   383 -----------   LEU 411 CD2  3271
  SER 51 OG   408 -----------   LEU 409 O    3266
AVD: 1.9838804714456655            Contact types: Hydrophobic,  / Hydrogen Bonds, 

  LEU 83 CD1  640 -----------   ILE 108 CG1  839
  PHE 83 CG   660 -----------   LEU 108 CD2  863
AVD: 1.987429678502349            Contact types: Hydrophobic,  / Hydrophobic, 

  ASP 248 CB   1939 -----------   ILE 267 CG2  2103
  ASP 248 CB   1947 -----------   MET 267 CE   2120
AVD: 1.9957221632943747            Contact types: Hydrophobic,  / Hydrophobic, 

  PHE 332 CZ   2634 -----------   LEU 336 CD2  2666
  MET 295 CE   2337 -----------   MET 333 CE   2649
AVD: 1.9957425377032092            Contact types: Hydrophobic,  / Hydrophobic, 
